# Supplementary material for: Metabolomics and Transcriptomics Integration of Early Response of Populus tomentosa to Reduced Nitrogen Availability
Source: Front Plant Sci. 2021 Dec 8;12:769748. doi: 10.3389/fpls.2021.769748 (PMC8692568; doi:10.3389/fpls.2021.769748)
Supplement: Supplementary file 7 [file Table_2.XLS]

## Sheet: Supplementary Table S2
Supplementary Table S2. Features of 12 plantlets samples identified in DN and KK in Populus tomentosa by GC-MS.
Feature	M2.VIP	m/z	rt	t-test	DN1	DN2	DN3	DN4	DN5	DN6	KK1	KK2	KK3	KK4	KK5	KK6
1	0.395142	597.222	1665.68	0.806494	142.764	136.202	152.734	60.6746	117.896	88.2529	113.04	185.061	133.235	101.27	150.309	51.2451
2	0.619386	554.208	1008.5	0.542522	122.859	164.035	123.783	112.339	144.908	186.065	189.735	131.273	121.269	135.625	105.145	105.868
3	0.445943	535.163	1373.87	0.996225	16.2021	11.5438	62.2692	5.39879	20.9973	5.34529	21.3855	6.52646	11.1456	13.5807	60.3296	9.13895
4	0.828174	523.191	1008.75	0.281272	15.251	23.7749	23.9567	11.5305	20.5441	24.5631	26.1867	18.3212	14.4948	7.16574	21.3403	4.2748
5	0.699567	507.189	1128.02	0.33239	364.832	351.564	251.713	202.028	289.501	269.344	277.384	525.423	386.645	310.75	287.249	242.289
6	0.980274	495.426	1772.9	0.306932	17.4512	14.5055	19.2231	2.73338	13.5284	11.5994	23.2813	16.9438	10.2975	17.8606	12.9046	17.0586
7	1.13088	487.19	1440.28	0.0953618	28.8689	30.0133	31.5901	32.5102	28.416	20.8943	26.4911	33.3114	33.6897	37.9812	37.9244	30.2942
8	0.570883	483.12	1597.94	0.776133	148.746	107.306	115.875	183.136	132.325	123.572	29.3878	216.28	128.343	64.6594	185.821	252.13
9	0.909468	467.303	1620.73	0.387512	81.8699	76.0665	104.236	39.8686	79.371	83.9287	111.017	78.8006	59.8865	82.6186	84.0768	114
10	1.02014	466.178	1019.8	0.128517	114.753	154.93	143.957	126.259	140.992	155.611	124.354	72.0368	160.272	48.9768	157.251	63.2071
11	0.931477	466.093	1007.41	0.561413	45.3291	59.748	64.5842	22.3914	54.6246	69.5489	35.4041	35.8009	65.4675	40.4803	61.0177	46.5645
12	1.55445	465.985	865.12	0.0159735	10.3764	6.05986	6.73279	0	4.85275	1.03313	118.341	45.6315	35.2264	30.5052	32.4798	21.3926
13	0.902247	464.099	1019.72	0.451788	210.086	232.759	278.934	137.908	223.508	231.456	204.051	193.561	180.665	252.324	177.837	203.782
14	1.14089	464.085	1008.25	0.0982243	98.9906	95.3796	92.2862	97.2507	100.971	118.186	122.164	80.315	44.9095	105.69	45.183	49.0234
15	0.755009	459.198	1357.01	0.963379	35.4342	29.9642	30.678	43.5141	33.3811	30.6032	32.9891	31.8907	23.2148	33.8918	38.6128	42.0262
16	0.707343	451.11	1338.65	0.402162	43.0688	59.328	44.2166	95.2749	55.0053	43.13	10.6308	142.311	56.3623	11.3267	151.611	110
17	1.57299	450.985	865.128	0.0135288	135.617	86.8235	95.2025	87.9103	90.2987	55.7135	1224.72	501.258	462.126	323.386	392.324	250.854
18	0.614187	450.114	1338.72	0.613193	46.3325	70.6782	38.2154	109.075	60.1748	48.7235	11.9253	110.728	71.55	16.9218	131.784	102.34
19	1.2365	448.124	1019.96	0.0665919	54.3751	61.5104	66.3489	43.9555	59.0458	63.7566	52.2304	44.1865	54.803	51.7842	30.9173	53.6196
20	0.599495	447.01	779.725	0.419425	23.6616	26.9678	27.8934	38.0171	34.4121	53.0897	47.9275	44.4501	29.2463	38.2179	36.485	33.9522
21	1.10298	445.012	927.107	0.0952606	40.1545	36.2023	52.9063	24.4156	37.2669	30.111	21.474	32.8215	27.4304	21.2683	30.3518	36.1605
22	0.522308	439.295	1509.47	0.957444	50.6262	34.4343	54.1393	14.6625	41.4062	46.8464	71.4171	31.4053	27.4877	30.3325	37.3434	47.0638
23	0.64037	435.092	993.161	0.420881	30.3055	43.5709	34.4707	11.0642	26.4154	10.6485	7.6988	65.7409	64.1583	8.84176	60.2034	15.3634
24	0.734833	435.064	1338.79	0.418203	22.9623	37.3387	17.1873	58.5184	28.8313	16.4201	5.89564	63.0502	31.9925	9.41965	78.9792	63.6258
25	0.568917	434.097	1128.46	0.490948	160.064	190.34	3.64389	4.95429	101.911	133.685	123.08	270.993	165.497	170.772	65.4603	9.80555
26	0.900794	433.126	1128.01	0.185924	900.774	834.184	832.368	747.769	793.698	669.556	707.309	1175.69	957.408	819.324	887.656	848.977
27	1.4272	432.991	1079.39	0.0240386	38.6347	26.9187	27.2251	12.9969	24.8988	18.3723	17.0278	6.68632	12.9885	14.3879	19.5451	14.8312
28	0.848912	432.099	1128.01	0.218214	845.408	796.655	653.407	619.897	715.594	664.59	678.054	1113.58	885.627	789.049	753.043	678.461
29	0.589562	423.026	1079.45	0.453571	33.5324	40.7218	24.9238	17.8073	27.4277	19.4535	24.8085	9.87699	29.9713	28.9552	30.2266	17.079
30	0.517139	421.064	1383.72	0.747801	96.7996	142.494	68.2531	175.947	101.4	48.123	19.2507	191.981	87.6025	63.6559	40.1134	334.824
31	0.221247	419.028	1128.06	0.778111	144.709	123.099	99.9074	88.3084	114.495	114.717	109.015	171.945	101.464	119.949	99.2543	107.377
32	1.16327	417.034	1128.24	0.111792	30.1307	29.276	27.8454	12.1491	25.5339	25.4684	32.6334	54.8168	43.8309	26.8791	26.5129	24.429
33	0.545187	411.159	1421.47	0.94189	15.3273	13.3588	11.1494	0	10.8871	12.3244	17.1552	7.10303	6.14398	7.82762	12.0154	14.0766
34	0.30927	410.982	1595.81	0.985619	3.36819	9.77336	6.84939	9.81942	10.9109	22.2586	0.938623	13.387	6.75378	5.84786	9.91235	25.6572
35	0.469121	409.007	791.6	0.519462	26.8737	15.3589	13.6909	8.66465	15.6873	13.9947	9.60329	19.105	17.7367	7.77833	21.2777	3.4293
36	1.10686	407.019	1127.97	0.100068	30.0141	23.9289	20.0199	17.1176	21.5952	17.4939	21.9186	33.6053	29.4516	27.6849	25.9088	21.3236
37	1.22363	406.017	1128.07	0.0667483	22.5543	26.6731	14.1625	16.7196	20.3303	21.0285	22.4966	37.2793	28.0656	25.0433	21.9661	23.2559
38	1.01737	404.995	1174.38	0.13164	26.1681	28.491	26.0215	21.0538	35.0463	65.6794	23.3862	29.9317	28.0084	6.61059	26.4724	12.277
39	0.746246	399.199	1440.32	0.452423	631.899	521.887	566.51	677.137	558.517	448.106	533.471	533.814	572.159	613.012	700.672	652.118
40	0.495675	395.05	1128.25	0.626754	46.2742	30.0058	44.6007	42.9268	41.2209	43.2564	56.9084	68.3862	62.2526	24.6202	12.6282	51.8254
41	0.551474	393.999	1598.06	0.701591	65.642	3.89701	28.1335	119.204	62.9774	109.3	8.22975	218.871	31.3569	9.61774	43.7602	176.107
42	0.803942	393.084	1128.01	0.243197	488.444	436.298	293.769	294.516	363.245	311.684	367.905	581.773	445.758	407.518	447.208	310.676
43	0.603165	393.017	1597.89	0.818151	566.111	468.513	506.435	754.678	540.798	474.999	201.615	835.424	576.788	308.491	739.197	817.676
44	0.426539	392.018	950.912	0.734264	33.4992	20.9749	50.4132	15.7298	26.9599	13.1072	12.6768	10.282	30.6049	34.8038	48.8136	4.73243
45	1.11917	392.009	1128.06	0.0917508	44.1762	42.392	32.1663	35.1641	37.9771	36.509	34.8119	58.0009	48.5085	42.1317	43.3911	42.5782
46	0.540273	391.98	928.532	0.765084	39.4583	16.393	5.32829	20.1033	22.1342	31.0953	20.2826	27.4183	20.2119	23.1923	1.38891	30.2892
47	2.03896	391.91	527.06	0.000100922	0.878031	9.18575	6.21792	4.86558	6.65059	10.38	22.7187	25.2285	26.0444	20.2601	16.4641	34.7113
48	1.68796	390.062	1019.65	0.0035955	94.3939	111.276	111.842	77.6687	99.8679	97.4902	80.5544	74.8144	82.3685	79.6237	74.5729	80.1034
49	0.865455	390.046	1008.21	0.404669	60.3348	64.7651	71.6904	46.0591	66.0549	79.8532	75.6705	59.4002	64.5438	60.2484	48.2874	47.5585
50	1.64191	389.011	1020.42	0.00502831	31.5655	43.1779	47.6253	27.9986	38.6518	38.7909	18.4508	24.4447	36.6124	20.2679	21.1292	20.6311
51	0.953155	386.997	571.859	0.310688	62.1264	84.1454	106.101	68.0061	85.7278	98.2523	133.112	73.4809	100.713	93.415	62.7693	126.286
52	0.880491	379.024	1338.84	0.690586	16.3762	21.4531	6.1489	31.6452	16.1929	10.2009	4.44276	30.9723	13.3765	1.37963	9.82547	26.978
53	1.5731	379.013	1243.36	0.0246682	28.4411	26.8209	32.5509	20.3687	26.0633	21.3421	42.3708	31.2854	32.0503	39.4265	34.6756	25.1881
54	0.797606	378.99	1128.01	0.245186	48.722	45.8796	37.4953	37.3351	41.7333	39.5067	42.1478	73.7876	53.501	40.405	43.1187	40.0249
55	0.262237	378.082	1128.2	0.722556	12.8799	13.6556	8.83357	6.93178	10.9271	11.588	7.72686	16.9493	13.3976	6.41461	9.29837	15.5269
56	0.433977	376.998	1019.73	0.54782	13.2175	66.6365	21.5787	27.138	33.2049	33.0248	32.0641	38.8469	38.6913	11.8506	0	35.8844
57	1.06766	376.059	1020.34	0.128951	134.609	199.172	209.254	89.9008	177.944	222.071	218.176	50.5715	115.901	56.2222	74.1353	173.351
58	0.897107	376.025	1007.83	0.205308	157.15	154.839	152.897	120.425	161.474	206.512	177.369	145.831	92.3971	156.696	125.299	120.49
59	0.781731	374.994	1020.38	0.345003	23.1954	40.6236	15.8431	3.78351	26.1918	40.1027	22.0698	3.55539	23.759	3.95014	26.2787	26.5856
60	1.16045	374.962	962.508	0.485656	53.8506	1.95479	24.4848	248.272	58.4044	16.8895	0	134.055	5.10075	14.1015	48.8762	16.493
61	1.14109	374.01	1019.43	0.0840784	442.21	435.515	489.9	384.885	424.667	367.353	309.33	393.417	393.785	422.692	401.462	330.184
62	1.1336	372.916	683.208	0.153756	16.668	17.2417	16.4192	69.154	35.7248	62.6381	27.2073	37.7692	12.8201	24.7495	10.5137	0
63	0.659293	372.103	1356.94	0.642286	103.706	110.966	138.123	82.9814	104.233	81.254	66.7726	59.6185	98.995	155.979	171.035	128.218
64	0.454386	371.988	993.021	0.630153	40.0966	46.6164	30.774	8.64982	30.3522	22.2996	8.00274	60.5126	67.5654	13.123	49.502	16.079
65	0.991755	371.183	1357.01	0.554259	548.122	465.231	458.613	729.502	521.256	469.606	529.98	557.652	524.836	549.784	568.95	624.836
66	0.710074	370.908	488.798	0.874146	18.1457	13.9997	2.76952	23.2216	12.7708	9.7983	10.228	25.7671	17.5627	15.195	10.7433	5.19245
67	0.820364	370.174	1359.69	0.652195	71.1002	72.3058	62.46	110.599	70.0848	47.0672	50.7721	56.4823	56.188	78.3913	94.6842	66.5921
68	0.809108	369.965	927.092	0.245591	47.148	32.715	46.372	17.5959	34.2608	25.7263	22.0963	31.0577	30.7795	30.3323	24.6571	28.2935
69	0.665503	369.001	1128.11	0.382247	116.327	110.573	93.4742	81.9391	98.9263	91.4963	61.3543	126.057	107.354	67.4568	68.5586	96.8879
70	1.06023	368.997	488.707	0.116477	185.039	106.25	128.809	131.832	129.886	108.767	171.036	132.852	166.775	188.672	175.228	119.972
71	0.798329	367.084	1128.01	0.254495	754.375	679.205	588.883	503.842	610.212	528.307	611.343	1016.34	787.801	745.191	558.928	544.822
72	0.87868	366.005	1002.31	0.209919	152.51	157.352	96.764	123.229	131.185	128.424	159.265	202.794	198.979	143.986	136.598	97.4524
73	1.43588	364.099	1019.72	0.0266437	1270.59	1526.19	1506.83	1026	1343.51	1295.01	1184.89	915.681	1182.58	1143.88	1114.47	1101.84
74	1.06545	364.093	1002.36	0.146098	2540.9	2911.62	2779.77	2139.01	2867.4	3650.63	3189.6	2239.38	2468.73	2505.64	2022.23	1758.47
75	1.72	362.791	864.914	0.00500041	5.67788	2.81185	4.86825	0	2.67384	0	69.0903	24.9835	27.0949	20.145	26.2054	17.4592
76	1.26014	362.003	1336.75	0.0758794	103.948	12.9613	100.898	19.9243	54.2286	33.2877	55.512	71.7036	107.308	105.193	190.163	93.6004
77	1.01121	361.999	1174.41	0.140581	73.6088	60.1259	62.2274	3.66584	56.7741	71.5285	46.6834	62.9487	14.8783	19.1213	45.8105	2.06845
78	0.639391	361.099	1338.65	0.575247	7377.32	10053.5	5705.91	15682.2	8732.71	6704.6	2089.96	16384.4	10507.6	2441.51	18921.1	15415.1
79	0.501888	361.052	1383.96	0.848681	143.536	120.051	124.31	162.811	118.49	62.5286	9.11439	157.227	116.592	79.2263	134.193	281.809
80	0.915344	361.049	1174.14	0.185829	306.319	282.106	299.78	261.873	371.054	641.816	285.169	274.382	303.294	189.996	298.576	293.562
81	1.42805	361.036	1243.37	0.0485835	258.355	212.844	286.285	177.09	227.354	195.748	336.565	278.644	259.698	305.513	263.719	223.381
82	0.465347	361.006	1665.53	0.602692	282.938	251.363	285.53	162.304	236.517	191.728	253.404	369.093	269.782	214.789	323.73	113.606
83	0.631157	361.002	1359.82	0.468815	260.836	320.492	330.958	353.545	305.198	268.718	231.235	407.923	164.96	372.042	207.513	267.541
84	0.938353	359.065	1008.48	0.743841	20.5236	34.2313	30.87	13.26	27.3272	32.4465	33.4379	18.8888	22.2313	30.1023	26.7849	18.9157
85	0.538567	359.017	1079.41	0.51714	37.1826	42.1464	36.3958	19.72	30.843	18.0066	30.0103	13.0796	30.7656	27.6274	38.5279	22.7728
86	0.626711	358.02	1007.96	0.409472	42.2194	42.1915	31.1272	40.3009	41.1379	49.2419	47.5826	33.7884	37.7279	43.8605	33.1042	31.9261
87	1.23462	358.02	1019.72	0.0581274	104.03	121.58	134.727	93.3368	109.697	90.9293	87.1885	80.4251	116.016	84.6229	88.3651	86.9734
88	0.818277	357.9	927.124	0.242104	28.4989	15.4732	0	8.25357	14.3408	19.91	20.1321	31.6948	18.0174	14.7346	12.6346	26.1699
89	1.15396	356.995	927.196	0.0791644	249.028	205.181	336.246	136.475	218.305	151.943	135.068	153.531	176.823	155.577	146.44	175.16
90	0.747939	355.002	1382.65	0.296062	4.78489	4.47509	8.29788	23.0069	11.3013	17.4267	16.1104	16.2311	12.3326	22.2584	7.57827	19.0662
91	1.27403	354.97	911.725	0.0855002	12.8216	10.905	8.40164	9.84089	9.09677	4.73628	1.06626	6.07442	8.06017	8.20679	7.82269	6.64639
92	1.58493	354.956	497.839	0.0094527	13.121	9.18096	9.359	11.2004	10.3462	9.62113	11.2135	20.576	12.2535	16.1363	23.0787	23.6461
93	0.60454	354.931	462.372	0.681399	9.65587	5.39017	6.87608	12.1416	7.77155	6.38155	10.6477	8.88957	11.8192	8.59517	8.72733	3.45871
94	0.860351	350.006	1002.29	0.459211	210.828	256.965	248.086	181.589	244.996	300.203	285.851	201.753	236.907	231.157	197.59	186.45
95	0.457434	349	1413.46	0.697355	100.007	89.3523	119.349	74.3078	93.4225	80.8031	60.5086	92.2415	69.1234	99.7446	109.578	101.379
96	0.853813	348.999	1174.26	0.217339	36.0759	22.2034	32.7429	23.3083	36.3619	61.6527	28.1879	30.4978	29.3361	16.0299	35.6721	21.3304
97	0.535821	347.005	992.821	0.520453	97.8519	102.713	57.2271	19.5725	66.7112	50.6393	13.6672	133.054	203.447	11.7361	168.908	15.6464
98	1.20013	346.995	1029.96	0.107035	33.7073	39.7892	42.4094	28.4423	37.1345	38.2934	35.3004	33.0377	29.1164	33.2766	34.4969	30.9153
99	1.22907	346.941	962.392	0.424348	89.5179	6.1576	26.7892	289.474	76.0979	31.5609	4.0477	152.745	7.5042	34.9947	54.884	24.636
100	0.555837	345.989	992.948	0.898945	89.4596	141.323	213.45	28.0604	137.216	172.702	17.2117	288.544	165.137	82.1268	211.978	56.1039
101	0.620225	345.886	1338.46	0.981452	13.9864	16.554	11.0421	26.8707	12.9787	1.38515	2.75451	16.3128	22.1176	5.25882	23.4972	13.5697
102	0.418981	345.068	993.042	0.610675	992.973	984.545	741.264	447.327	739.84	518.556	287.698	1184.78	1580.28	386.168	1253.01	489.054
103	0.720948	344.995	1338.83	0.395681	52.916	75.0088	41.7428	116.241	68.2108	66.0384	12.4331	167.098	80.1607	19.0274	160.388	143.331
104	0.642936	344.973	1174.21	0.355803	60.5402	59.9235	15.2187	36.7251	63.5613	132.343	56.1535	59.7105	25.6402	29.757	54.6221	42.7862
105	0.865536	342.999	1128.01	0.221369	254.333	225.881	148.253	120.089	180.795	154.537	194.555	323.022	252.475	220.789	185.805	156.304
106	1.30842	342.997	1019.65	0.0576818	312.497	390.095	383.71	250.462	338.844	330.178	322.196	269.724	297.346	299.814	255.064	258.345
107	1.09449	342.143	1271.24	0.245184	74.7123	73.3361	69.4191	97.3947	73.1637	58.9672	51.0379	56.3824	59.9994	81.7857	78.7248	65.6938
108	0.879187	341.083	1188.48	0.219742	65.3965	64.7401	94.6481	76.3088	70.3868	52.7577	50.6453	48.2022	50.2987	65.6224	84.2875	62.0618
109	1.42002	341.062	1440.36	0.033078	15.8631	24.3152	21.4197	24.2164	20.9192	19.0176	26.4535	22.2892	24.6795	24.7495	28.7875	22.9794
110	1.14066	340.941	927.164	0.0902092	10.6069	12.6733	14.5948	6.66888	10.4055	6.8007	6.98017	6.08806	10.9144	8.63348	6.84807	4.80102
111	1.18886	340.852	602.225	0.0783715	9.32713	6.92615	8.60872	16.4542	8.84123	5.29541	16.2545	9.92951	15.3775	8.57517	16.4165	13.3833
112	1.17996	338.999	1243.38	0.105723	114.287	49.3673	57.8894	14.4637	58.1842	52.9028	71.3577	110.713	114.341	147.32	119.781	22.0167
113	0.946332	337.089	1243.36	0.360936	1122.35	1139.67	1295.75	663.806	1009.3	769.777	1322.48	1072.59	1039.29	1297.74	1147.24	828.723
114	0.384477	336.997	1665.6	0.720262	207.977	175.148	194.727	105.089	164.325	132.568	161.685	245.719	205.082	152.853	222.939	60.7347
115	0.582368	336.026	1008.21	0.452129	186.509	236.678	200.736	184.763	218.699	266.659	236.481	298.761	212.975	200.925	162.952	306.319
116	1.0315	336	1020.02	0.234137	54.7869	73.7233	65.6026	24.349	57.7204	60.5549	45.963	14.7217	58.1915	51.0941	53.6908	41.7441
117	0.951466	335.086	1002.38	0.25273	830.529	963.806	884.562	696.149	923.074	1145.94	1007.94	703.054	917.811	870.034	693.206	618.177
118	0.576823	334.998	736.199	0.709294	859.492	403.141	594.212	973.184	671.44	639.937	688.858	1100.6	436.23	959.187	864.564	416.466
119	1.13046	334.003	1002.43	0.128486	316.436	352.994	342.278	282.743	347.175	413.486	350.716	271.318	314.638	338.341	281.404	273.366
120	0.89378	333	1338.83	0.272351	32.3115	77.6863	19.06	185.242	55.7071	0.4492	9.02618	227.591	95.169	17.5549	208.189	137.258
121	0.771003	333	1007.71	0.706388	23.4595	368.294	351.724	284.066	301.79	420.307	402.981	295.714	337.631	331.395	287.799	237.367
122	1.2473	332.997	1019.65	0.0551882	174.462	153.564	154.858	108.133	143.242	122.723	125.808	94.3025	123.985	126.765	130.32	108.343
123	0.5989	332.995	1045.76	0.397837	1800.86	156.263	1287.71	42.9373	673.098	130.241	170.722	18.1182	312.423	300.51	1132.06	383.97
124	0.388489	332.992	1079.25	0.61702	324.316	328.771	276.327	207.246	259.384	165.705	253.064	109.7	289.127	247.681	335.476	198.731
125	1.13852	332.899	1103.46	0.471664	38.8529	22.1838	12.37	45.4067	25.4391	16.8206	13.7732	27.4478	10.7241	29.4754	29.9747	21.6931
126	0.816792	331.998	1338.79	0.355537	27.1604	67.4565	1.59063	142.647	42.3161	1.3476	9.16291	71.8643	79.21	17.5549	135.304	161.756
127	0.684079	331.996	1243.3	0.434944	27.8351	28.687	29.4782	15.7295	23.5994	15.542	32.5	32.2913	18.8921	32.5203	29.5385	15.1686
128	1.00121	331.994	1174.27	0.146776	43.0106	38.3647	40.4274	30.1217	47.8557	79.1016	36.2352	37.1213	41.3477	25.1524	37.8618	32.055
129	1.53975	331.992	1019.45	0.0152017	95.987	115.681	116.135	82.4316	105.551	109.393	81.0227	75.8405	93.8986	93.2808	90.8879	83.0862
130	0.532454	331.959	1003.77	0.776576	82.1038	58.3172	40.1871	81.2299	68.5455	85.3275	51.2512	65.9378	85.5472	33.1136	82.7672	77.8392
131	0.535482	331.04	1338.57	0.896143	453.534	517.89	375.34	741.248	494.436	449.025	131.289	783.296	519.503	136.065	886.296	689.515
132	1.41035	331	1019.42	0.0337075	120.553	136.116	157.271	104.497	131.791	131.137	113.974	95.3633	113.013	115.862	120.094	104.841
133	0.479328	330.998	1383.72	0.900483	378.573	469.047	221.748	511.099	339.074	183.702	57.7533	532.59	317.494	179.798	124.658	1009.99
134	0.583986	330.992	1127.95	0.413685	45.2252	50.1204	42.2109	41.4656	43.2766	37.7618	47.5274	83.8172	17.8439	53.9885	53.8201	47.8726
135	0.940566	330.937	1275.95	0.197789	38.8745	60.6019	76.7469	81.74	64.9724	66.7084	41.255	33.9966	32.07	65.9016	61.9416	74.8767
136	1.46768	329.995	1002.36	0.019177	273.962	345.814	341.543	216.475	322.226	391.102	297.423	253.321	200.875	251.605	162.28	163.712
137	1.15424	329.975	1019.71	0.0945523	62.2126	78.7532	78.8002	59.7581	69.8668	66.1403	64.489	60.256	66.9099	55.4518	61.6324	65.4116
138	0.47854	328.932	1127.95	0.585487	19.9317	20.2872	17.3314	13.3358	17.4275	15.749	16.4945	24.4932	22.2331	17.7276	15.8331	13.9397
139	0.787379	328.072	1082.73	0.275179	24.3614	26.9682	113.304	27.0702	42.2694	14.0043	17.0278	12.8839	15.8233	27.9722	50.0661	13.5113
140	1.27422	323.007	1019.43	0.0494577	213.129	170.439	234.315	171.044	192.875	173.865	186.864	121.123	154.352	161.102	182.55	156.028
141	0.774817	321.998	1029.83	0.311505	78.4131	99.7592	61.2709	144.334	97.3586	111.67	87.2113	151.305	27.7625	187.87	170.208	141.079
142	0.288605	321.991	1017.03	0.943222	16.2018	70.2032	62.5254	114.449	70.2812	89.3126	133.246	59.6171	79.346	42.6746	10.6451	87.9524
143	0.554783	321.008	1338.65	0.885825	93.2911	112.244	27.511	121.004	79.9783	61.6003	11.6094	233.128	25.7553	13.0066	101.736	144.915
144	0.40154	321.002	1128.15	0.640937	274.207	191.673	128.59	17.317	169.419	209.322	93.0797	183.978	24.4271	226.89	163.502	165.435
145	0.540943	321	1015.1	0.772727	185.796	144.223	298.426	119.186	177.25	127.001	186.731	158.033	135.283	242.683	292.728	106.18
146	0.98987	320	1014.76	0.168654	368.445	224.639	7.70222	279.435	202.048	182.658	141.191	303.182	298.212	335.73	372.923	341.447
147	0.318046	319.9	736.108	0.781118	2.22433	11.4453	12.2904	33.9921	16.5138	24.2499	12.6398	10.9098	0	54.1036	26.3468	12.0765
148	1.43124	319.1	1019.3	0.030269	45940.2	56229.3	56234.3	42147.4	50842.1	50536.5	44567.2	38767.2	47127.5	45680.9	43620.9	43395.8
149	0.893877	319.099	1030.71	0.427865	7600.19	8604	9065.38	6207.87	7886.58	7486.47	8235.85	6632.39	8068.52	7712.4	7314.76	6345.83
150	0.674014	319.063	1338.64	0.531271	474.664	606.624	380.858	1079.39	570.513	444.79	170.014	1004.76	704.066	190.416	1290.43	1040.58
151	1.05383	319	1155.71	0.121821	839.188	1030.03	628.742	467.084	1524.12	4047.23	668.313	215.878	537.244	571.944	426.916	542.461
152	1.18644	319	1141.81	0.0689377	405.724	473.862	376.188	540.51	415.939	324.066	550.418	377.105	490.635	638.254	529.312	519.443
153	0.855939	318.095	1128.01	0.222041	8489.22	7925.34	6455.34	5655.26	7047.85	6633.33	6659.95	11224.8	8905.24	7577.15	7624.31	6655.04
154	0.305839	317.925	1019.05	0.81071	251.951	298.739	157.663	240.178	242.011	262.553	248.129	249.639	260.776	258.143	140.008	256.505
155	1.92062	317.894	407.85	0.000889485	30.488	28.3048	26.3885	10.023	27.6238	37.8251	55.2634	80.7163	50.7976	44.0927	67.0982	49.7029
156	2.07829	317.887	381.552	1.10992e-05	30.9544	17.244	36.4275	29.3388	27.5566	24.8723	61.0317	71.9666	64.7667	49.1382	64.4001	75.0295
157	1.08937	317.019	1019.56	0.119315	64.1079	90.088	94.1699	58.9165	75.1133	63.0855	71.2627	51.819	55.0543	78.6804	52.8814	58.3812
158	0.833233	317.004	1383.84	0.236529	116.435	127.68	147.826	185.455	137.242	119.549	162.76	169.027	124.838	193.925	109.798	235.623
159	0.802428	317	1243.18	0.443634	69.3543	36.2524	110.375	36.2927	64.6572	63.4445	73.2251	72.0125	61.0399	111.6	55.9479	72.1126
160	1.20962	316.999	1174.17	0.0737485	91.4412	116.052	105.909	44.0189	126.071	235.904	61.8444	71.3758	68.7204	36.0307	93.2465	63.9019
161	0.726118	316.997	1338.65	0.40641	74.4234	88.9593	44.0136	128.714	75.3879	57.0454	20.3274	148.086	93.598	27.1032	187.856	152.202
162	0.795096	316.935	1127.97	0.249588	97.0943	86.4541	73.3103	67.0772	78.4811	69.4388	72.8215	121.342	99.4424	82.8821	89.6793	71.4238
163	1.28114	316.008	1020.04	0.0468664	33.9772	42.5393	42.6803	32.6429	38.5741	38.6647	28.7209	36.6003	35.0097	22.9423	36.8165	30.9158
164	0.239256	315.926	982.171	0.884841	27.3916	25.7397	0	20.5521	21.5913	34.1825	23.697	25.8112	25.6402	28.0856	0	32.158
165	1.10702	314.935	1300.73	0.0953063	48.7068	54.3448	57.1837	37.7864	46.4044	33.1703	36.0035	29.5039	38.574	32.873	32.9651	52.1679
166	1.10887	314.906	927.107	0.0946681	73.1406	52.3632	88.3791	31.5811	60.1645	50.2894	33.2114	50.8974	45.6207	43.6278	40.7402	48.4436
167	0.719242	314.1	1176.81	0.591485	152.28	126.926	135.107	152.869	133.245	109.42	94.4735	121.68	132.871	144.094	148.813	133.344
168	0.913663	314	571.761	0.21292	7377.36	7593.03	8368.06	7915.25	7892.75	8103.26	11471.3	7755.91	8799.82	8409.74	6284.44	11160.5
169	0.626207	313.094	1082.82	0.438567	375.584	383.481	1169.82	396.771	531.635	282.584	335.564	253.078	346.723	466.511	692.937	328.608
170	1.45491	312.882	571.833	0.0329463	80.7177	83.0647	93.8829	79.0861	86.1926	90.8699	126.354	91.4593	111.916	94.1633	82.6702	126.973
171	0.545319	309.996	1002.2	0.466231	381.562	490.136	367.24	488.256	438.754	469.123	311.751	262.594	510.881	527.852	436.751	361.83
172	1.38974	309.015	1019.89	0.0312634	97.781	122.963	114.456	95.9326	116.385	140.263	12.8575	68.407	97.4012	98.1163	87.9507	95.6016
173	0.462478	309	1005.79	0.835632	281.712	181.288	316.405	328.642	243.813	146.813	240.672	229.951	285.513	304.844	256.158	223.422
174	1.21227	307.999	1019.49	0.125672	153.619	334.612	257.265	223.658	235.448	195.564	402.404	211.485	298.09	282.161	335.063	244.208
175	0.182505	307.996	1128.11	0.853727	313.954	264.373	191.029	180.996	234.375	222.351	138.581	418.449	207.863	278.518	240.689	174.177
176	0.174745	307.895	735.338	0.969142	5.44379	29.7186	16.2765	29.6573	22.454	29.7955	14.8284	14.9901	30.3147	24.8331	9.48685	40.37
177	0.669637	307.885	616.037	0.357891	18.434	16.6522	7.52757	9.62038	16.8959	29.5741	20.4514	7.17796	3.96206	24.1739	11.4524	4.10299
178	1.45113	307.099	1020.43	0.0225314	998.638	1071.54	1186.04	754.03	1035.48	1080.41	810.165	769.371	903.371	754.857	868.185	941.575
179	1.02514	307.098	1002.29	0.174169	26344.6	29278.6	27930	22750.5	28930.5	35698.7	31743.8	22843.9	26418.1	26486.8	21196.8	21029.9
180	0.685325	307	736.169	0.876582	695.221	272.576	418.065	761.668	510.879	503.789	500.616	754.061	287.759	684.18	560.042	270.841
181	0.554222	305.999	736.187	0.843407	262.784	121.149	167.793	296.971	202.993	201.068	195.4	335.073	115.474	301.541	242.19	118.527
182	0.585383	305.996	1019.85	0.603811	250.912	137.936	137.923	0	149.842	195.25	270.848	92.2517	105.052	96.3422	119.929	36.4491
183	0.196962	305.886	1005.38	0.927422	161.368	14.1933	190.967	116.281	149.235	246.253	141.815	174.328	115.545	191.739	114.844	120.617
184	0.849294	305.096	1127.97	0.220689	13612.1	12349.6	10426.3	9424.85	11256.8	10462.4	10698.5	17649	14155.6	12274.3	12101	10489
185	1.36403	305.023	1019.32	0.0322983	1274.35	1637.88	1658.6	1377.9	1463.56	1326.03	1058.81	1054.55	1395.95	1411.33	1229.41	1225.6
186	0.387187	304.003	765.366	0.621997	150.325	139.604	194.39	467.617	314.868	610.095	650.356	361.722	302.023	394.496	179.984	297.496
187	0.406434	303.897	1128.04	0.606305	129.906	115.925	101.3	91.3604	108.72	104.516	65.6972	167.047	134.669	121.56	124.537	87.8478
188	0.663289	302.981	1006.57	0.558294	213.755	190.927	257.88	150.497	200.927	181.118	177.718	164.023	200.803	220.937	222.561	135.492
189	1.3506	302.979	571.761	0.0601339	164.757	189.493	198.903	163.082	182.197	186.261	286.682	189.736	238.847	222.515	150.634	263.982
190	0.337117	302.946	1021.63	0.995546	62.5343	81.9921	129.42	49.7251	67.8289	13.8025	48.4493	59.5365	68.9476	56.1624	129.228	42.285
191	0.709602	302.003	1002.31	0.622667	137.013	166.466	146.505	124.548	155.018	186.893	169.802	118.163	161.581	185.872	122.038	111.162
192	0.414912	300.96	1383.7	0.837851	27.0409	42.293	19.9573	38.7584	27.4522	13.6108	0.714598	56.0415	24.3112	12.771	5.59139	88.1223
193	1.67972	300.9	569.362	0.0456187	82.7818	51.0038	32.1023	98.0483	58.9244	46.4366	13.0512	32.5765	44.6396	35.2985	45.6877	44.4395
194	1.26114	300.001	1019.48	0.0691316	536.986	544.759	631.851	452.021	547.654	544.504	479.542	398.512	503.276	529.112	522.994	445.381
195	1.41591	299	571.761	0.0340792	42281.8	43410.3	47474.2	44933.7	44857.2	45661.8	65223.5	45218.3	56766.3	53195.3	42257.9	64653.4
196	0.638346	298.897	927.205	0.429011	268.962	234.162	7.35458	173.099	159.075	138.259	184.552	162.527	224.046	194.27	169.97	238.767
197	1.36771	297.888	571.833	0.0508952	214.761	219.623	247.262	213.904	230.215	246.839	349.853	230.436	293.938	270.905	208.459	337.245
198	0.774744	296.941	1563.02	0.756044	9.10068	14.5057	6.79144	21.7175	11.1336	6.53214	3.89939	13.1763	11.6491	5.52504	17.8927	11.5934
199	1.5528	294.954	379.38	0.0109936	40.6794	36.944	30.63	36.7529	36.4947	38.1645	57.9754	56.2861	40.6546	40.0021	60.385	41.9227
200	0.536604	294.947	1127.93	0.631834	11.9967	15.7189	17.7635	7.09399	15.817	22.9076	21.6074	18.1743	21.2543	2.97692	10.999	29.1216
201	1.01849	294.934	393.234	0.186259	13.4012	12.8816	8.33166	11.0548	15.8648	30.7373	23.8023	22.9517	15.2228	19.1665	19.7568	20.937
202	1.8204	294.885	938.65	0.0011629	17.5422	18.2731	19.3958	24.3493	18.8997	16.3754	65.107	52.714	36.6736	31.8796	36.9857	36.2295
203	0.254331	293.988	1127.76	0.99073	12.8778	55.7531	9.83648	41.372	36.2168	57.4481	36.2346	23.2055	36.4391	9.47744	74.7223	34.2972
204	0.505687	292.999	1127.96	0.475181	138.473	153.358	28.7932	4.4899	66.2374	7.96529	18.3486	254.938	83.1574	56.6242	124.347	55.6227
205	0.485357	292.996	570.921	0.54819	32.4869	35.8588	73.7904	41.0691	43.0981	30.6032	37.2127	35.3198	33.8538	35.6853	52.3472	36.0705
206	0.511093	292.985	1243.24	0.469521	60.4956	46.8129	46.8571	25.8751	40.704	24.2114	16.6147	48.5962	40.4237	49.3512	27.769	26.9313
207	0.623719	292.905	1029.08	0.476525	18.5983	65.5283	19.4174	31.8457	45.4957	81.4065	20.9368	32.2679	28.2981	16.4288	60.0112	48.9486
208	0.82788	292.9	1079.26	0.227942	32.8963	30.535	17.4547	31.1164	23.0933	8.63373	36.2817	20.0358	41.1998	42.5346	44.9927	11.3541
209	0.77714	291.999	616.135	0.335307	630.355	513.027	600.933	299.492	675.798	1182.47	832.151	423.054	337.365	819.151	261.653	238.907
210	0.626306	291.998	791.616	0.38971	1039.07	698.903	563.64	438.424	668.311	608.387	470.339	767.533	613.17	459.996	798.352	281.21
211	0.760821	291.984	1079.03	0.289444	348.752	325.082	320.962	188.029	278.624	204.11	237.616	149.84	267.799	249.735	319.008	197.709
212	0.963665	291.007	1127.96	0.155178	1429.49	1255.51	1192.41	1177.27	1250.88	1213.66	1258.78	1729.55	1499.72	1421.66	1213.58	1229.04
213	1.14906	290.999	1019.68	0.104691	2313.13	2651.34	2741.34	2193.18	2458	2307.63	2292.78	1889.34	2388.12	2369.51	2265.89	2229.8
214	0.819667	290.996	1002.22	0.365173	680.345	684.61	736.532	552.425	727.712	913.318	856.443	628.836	661.237	647.304	571.307	561.521
215	0.442311	290.899	1243.15	0.833976	128.973	56.1712	142.302	77.2865	89.5259	48.6924	199.713	57.5215	85.6983	69.6166	55.6636	109.793
216	0.289275	289.978	1357.27	0.835787	86.9663	77.4153	64.7899	75.347	72.6756	62.9351	58.3898	107.424	71.3203	86.0192	82.5029	46.6099
217	1.03575	289.923	1228.84	0.133992	52.8817	47.4078	61.1209	28.9143	47.6056	43.7443	23.1194	42.2839	22.6897	43.3768	51.9931	34.6482
218	1.20384	289.901	1019.35	0.0750842	73.9073	88.62	99.5275	76.4986	83.2887	75.0802	68.7138	67.488	73.8708	78.8893	82.6702	67.9044
219	0.469369	289.042	1383.68	0.701481	3708.11	3738.27	1849.26	3999.29	2928.26	1875.1	680.343	4631.65	2710.78	2111.75	1543.02	9747.28
220	1.02272	288.89	1358.92	0.144176	66.2453	103.728	55.0582	136.981	100.739	142.629	38.9865	19.7678	89.0975	50.2414	149.134	19.1345
221	0.139337	288.882	1665.4	0.969427	79.763	46.6436	61.61	26.9735	49.8661	34.3426	45.8402	70.2849	60.5241	36.816	69.5369	13.3937
222	0.474275	287.982	1002.2	0.990216	216.212	246.591	213.555	188.256	246.167	338.222	332.878	255.238	204.462	258.342	173.418	226.998
223	0.496836	286.864	1338.61	0.787934	13.7541	25.0076	14.6551	34.0362	20.3235	17.136	0.491304	44.7262	29.8558	2.42715	21.8353	39.1278
224	1.29621	285.951	1019.91	0.0487108	45.2849	46.4967	50.361	26.6486	42.3546	39.462	35.8789	29.9204	34.0714	39.4265	30.5663	13.9231
225	0.792105	285.117	1082.75	0.284126	12.239	11.2491	57.8523	6.865	19.5157	5.43532	8.65798	3.8839	11.1456	8.72603	18.7741	5.34966
226	0.823602	284.899	571.668	0.288069	281.084	139.805	272.021	182.92	230.297	266.793	425.98	296.56	249.876	229.407	138.284	348.217
227	0.346435	283.899	571.132	0.934507	254.336	187.129	111.826	158.902	172.477	161.964	118.492	158.245	248.317	126.904	130.357	248.5
228	1.47647	282.993	571.833	0.0258189	1925.28	2185.32	2412.16	2303.18	2223.02	2255.6	3299.37	2234.7	2829.03	2755.67	2176.84	3222.49
229	0.309184	281.933	830.928	0.969839	20.354	20.3364	10.514	22.6245	15.4043	6.8007	12.671	1.9969	16.0272	16.116	32.6676	17.6662
230	1.3775	281.893	488.932	0.0581061	21.3071	34.2378	1.92804	1.06643	13.1055	6.09639	57.8865	6.66227	75.8234	63.2551	43.4316	3.32317
231	2.03749	280.917	520.345	3.39826e-05	39.8048	27.9011	31.4461	34.3677	33.5102	35.1321	53.8846	84.0622	62.4836	63.5429	76.9753	81.085
232	0.729486	280.916	340.956	0.403658	15.6529	5.90312	7.62346	20.3195	13.0559	17.7415	18.207	11.6204	18.6695	15.2	13.073	17.1155
233	1.08709	280.91	488.632	0.12765	632.162	341.592	418.161	565.612	459.985	403.389	577.442	651.525	503.566	630.934	575.057	434.409
234	1.54257	280.902	356.413	0.0123933	47.3233	37.1851	38.6955	56.9924	45.4952	50.2447	45.1266	72.5992	62.7146	56.6965	81.4811	66.2432
235	1.3343	278.999	1019.95	0.0375044	122.847	192.632	87.3886	73.3572	124.203	131.514	101.97	30.8944	85.3114	104.876	6.86483	64.1242
236	1.33606	278.998	1002.3	0.040549	565.376	563.609	626.976	440.273	600.61	744.912	624.92	382.957	430.289	536.832	278.316	370.22
237	0.669633	278	1020.07	0.398993	301.48	304.501	163.576	96.7282	231.745	266.517	187.682	90.972	364.025	262.633	0	128.396
238	1.01584	277.998	1008.13	0.165094	364.265	298.275	309.107	264.314	308.095	302.499	625.199	358.654	290.706	614.168	193.311	414.214
239	1.15803	277.083	1002.31	0.100441	4423.73	4885.97	4561.01	3879.86	4798.57	5847.65	4872.24	3909.63	4438.5	4273.58	3757.19	3512.06
240	0.640338	277.021	1020.01	0.495089	1060.38	1322.63	1547.06	1220.9	1273.53	1173.04	1161.59	1127.48	1105.05	1154.84	1448.61	1239.37
241	0.949008	276.899	1174.36	0.159645	32.5207	7.74498	18.6225	19.6392	34.0044	83.0835	11.5151	8.40706	20.6742	12.8354	18.3608	22.7022
242	1.09317	275.975	1002.36	0.122295	269.317	293.891	299.56	229.967	277.892	282.026	272.988	232.338	256.716	272.814	253.312	158.131
243	0.511897	275.933	763.241	0.66912	49.6315	55.8022	61.0263	59.7127	48.7562	22.8432	19.8224	48.2405	37.6518	60.6651	63.1448	45.3353
244	1.13585	274.975	1002.43	0.0977453	127.144	128.319	131.158	113.576	132.339	153.744	136.442	73.1686	126.869	119.053	108.416	108.321
245	0.242334	274.933	1030.1	0.898675	60.2042	15.3592	43.1933	27.5151	34.0292	26.7925	48.9848	28.147	16.4388	51.9719	39.1344	15.2992
246	1.57849	274	1019.42	0.0106306	1198.66	1395.67	1482.02	1090.82	1313.14	1318.41	1099.09	1015.17	1166.11	1134.28	1148.18	1089.58
247	0.903674	272.989	1338.72	0.278238	94.9791	124.306	18.0272	218.947	83.4976	7.1872	28.2319	257.522	90.9534	40.6259	270.164	247.603
248	1.33777	272.977	1029.88	0.0406417	73.0817	84.6872	89.4365	71.4209	79.613	76.375	70.3784	69.7567	76.1108	74.535	71.8813	59.0023
249	1.16343	272.917	962.336	0.495442	346.416	46.4691	131.331	1178.6	314.219	120.921	16.7329	670.734	55.0109	160.584	287.061	108.826
250	1.10339	271.911	1008.17	0.103133	30.0724	35.0859	25.1089	26.4013	30.4653	34.2909	39.2529	12.1938	1.66763	21.4422	23.3664	25.0233
251	0.582533	270.999	1338.48	0.656289	1496.63	1844.81	1305.81	2812.14	1730.36	1471.73	468.56	2929.44	2068.25	490.904	3410.15	2857.23
252	0.967972	270.957	1174.32	0.160536	139.872	127.913	118.243	97.9951	152.831	254.688	114.708	123.404	137.036	81.0978	138.868	58.873
253	0.493434	270.953	1383.64	0.968514	151.125	177.421	53.6274	175.483	123.494	83.2163	35.5066	157.342	138.995	55.8859	62.0707	326.399
254	0.624699	270.937	1243.38	0.72893	113.995	113.176	123.596	61.1723	98.7534	76.1066	102.126	110.367	88.029	120.639	109.831	80.809
255	0.799093	270.932	1597.82	0.637341	216.911	150.756	186.79	287.471	200.238	186.214	63.0193	241.944	198.858	120.47	269.393	225.763
256	0.198362	270.915	1665.41	0.861657	137.072	112.912	144.478	94.9299	115.817	89.5207	98.3103	146.835	136.741	125.037	149.947	13.2499
257	0.747107	269.9	1338.39	0.85973	90.6835	36.7424	59.5316	178.076	70.2972	22.5609	31.2996	125.603	37.7487	47.8874	184.431	67.3518
258	0.477254	269.898	1019.43	0.92958	54.0268	95.48	21.1907	95.2948	58.9889	40.3034	48.4305	27.0819	37.9583	33.1329	90.7001	117.521
259	0.646866	269.895	1007.56	0.388702	70.4741	54.4268	86.3711	67.7503	83.8741	129.529	76.6806	81.8454	63.4205	63.3184	78.5306	68.5852
260	0.704982	268.999	1338.65	0.383492	8.23161	570.439	20.6651	144.467	181.385	134.627	30.8327	79.8841	331.801	13.9895	648.698	890.008
261	1.14262	268.99	1019.45	0.145209	389.601	445.14	546.541	320.923	441.041	459.481	382.575	369.173	436.925	419.993	339.457	309.71
262	1.33443	268.898	571.761	0.0637354	290.176	320.813	368.166	296.706	323.611	328.447	459.799	314.057	365.95	401.21	304.772	475.374
263	0.620339	268.035	1338.48	0.733684	2104.14	2135.76	1567.02	3808.23	2165.46	1689.48	548.143	3487.44	2591.74	648.61	4309.08	3396.32
264	0.305945	267.897	1019.64	0.866224	75.8378	69.0925	10.6541	84.0041	67.4042	101.085	78.6464	59.6449	85.6547	76.761	54.8826	66.4221
265	0.283728	267.889	1597.83	0.854099	110.388	91.7592	99.8628	73.4244	88.8662	69.8739	39.3475	74.7132	86.6932	48.5467	133.753	131.264
266	0.645666	267.071	1440.4	0.436807	66.9404	48.4719	62.3161	70.4566	58.7227	50.4889	58.3311	51.1427	61.67	65.0394	77.5997	68.6623
267	0.686262	266.941	1338.57	0.480201	109.391	133.611	84.4964	206.413	121.482	96.91	37.3017	224.309	152.276	48.2328	257.45	219.585
268	0.356445	266.902	830.785	0.806795	103.421	90.5312	53.4038	115.046	75.2224	33.1087	63.9299	18.6055	89.4791	92.3638	158.269	81.8938
269	1.26462	266.886	571.761	0.0604175	100.556	99.0161	113.205	108.478	104.985	103.805	152.968	113.161	129.818	127.587	86.8436	155.639
270	0.881192	264.999	1127.97	0.204538	3331.51	2996.42	2622.41	2291.71	2760.77	2553.22	2610.8	4273.26	3436.25	3058.92	2945.34	2634.81
271	0.602058	264.995	736.176	0.554429	699.883	283.678	427.955	741.432	505.021	469.428	552.856	870.308	331.244	843.843	671.625	305.57
272	0.396276	264.9	1019.02	0.578072	89.0466	54.5597	170.721	88.7341	90.7673	51.9266	74.433	56.8752	50.196	91.547	84.7713	118.143
273	0.932004	264.865	488.608	0.173434	76.8129	40.2306	44.0246	56.7934	51.9587	47.6944	65.9781	65.5444	62.3098	80.81	69.5275	40.2938
274	0.456995	263.992	1007.71	0.57432	36.9587	64.0055	105.377	45.0014	56.4305	26.5722	111.744	67.3407	3.11713	22.9901	30.9844	30.0729
275	0.865504	263.009	1002.22	0.302696	1382.47	1517.12	1371.2	1179.6	1505.9	1936.03	1600.86	1196.67	1485.14	1440.92	1120.43	1198.51
276	0.579117	262.998	736.176	0.73978	420.548	168.487	276.726	474.716	319.166	313.235	323.444	519.853	202.35	482.385	391.26	199.297
277	0.904049	262.885	341.674	0.206755	10.5949	26.9185	10.2668	15.3298	15.3839	13.3598	19.8662	30.6171	8.61318	18.0897	29.1629	18.9864
278	0.928	262.011	1007.96	0.264791	881.335	981.451	918.131	772.654	954.784	1143.86	1043.89	793.746	900.121	924.423	758.864	740.17
279	1.29741	262	1019.47	0.06631	960.457	1172.74	1089.69	870.592	1048.4	1084.08	891.294	767.896	1010.81	989.366	955.99	913.212
280	1.56032	261.9	374.128	0.0100547	20.4562	24.6304	31.2061	63.8262	30.178	19.0457	124.22	119.186	85.4777	57.6721	97.3143	25.514
281	0.78318	260.974	1002.43	0.565371	97.6253	98.2293	108.033	74.269	105.159	135.408	121.817	92.4457	105.495	98.3338	86.6361	77.3865
282	1.21543	260.923	1019.72	0.082048	66.0113	75.585	75.9481	40.9856	65.1645	61.2784	50.5363	51.1573	55.0325	49.411	61.2047	53.6886
283	1.23865	259.987	1002.2	0.0631002	222.712	250.871	219.191	208.873	236.919	270.551	243.217	187.807	215.748	218.473	183.987	195.56
284	1.53557	259.964	1019.43	0.013646	102.861	127.699	121.923	100.119	114.617	114.697	98.0083	87.4593	102.326	106.285	98.9103	98.4372
285	0.516305	259.924	736.281	0.685605	41.2622	15.8828	20.8193	38.2796	27.9523	28.4108	26.7647	52.0735	17.2838	45.2974	35.1653	14.4005
286	0.968982	259.9	1413.43	0.160163	46.9736	16.7229	8.35623	35.628	24.5986	22.2939	20.9846	38.8599	56.7078	45.5844	38.7126	24.6466
287	1.08758	259.001	714.52	0.223157	82.4078	75.9421	65.8999	109.142	77.9671	66.6258	88.2969	92.0869	81.887	95.372	86.368	86.5367
288	0.735945	258.995	1338.84	0.887953	49.7127	93.3785	80.2546	207.933	91.5096	53.8734	33.6317	137.374	92.6859	39.4123	50.9414	192.29
289	0.700795	258.992	1413.46	0.393753	385.223	337.62	426.988	336.973	352.9	283.701	148.804	335.802	294.626	343.725	385.683	392.1
290	1.44497	258.948	1019.53	0.0225414	89.2785	113.922	113.922	87.645	101.192	96.0152	70.3641	79.7934	96.2663	90.175	86.3253	82.4396
291	0.956958	258.933	1302.28	0.19139	143.194	111.801	169.496	134.807	131.509	102.866	119.641	112.409	100.771	133.314	112.586	124.974
292	0.905996	257.999	445.45	0.22005	9428.87	6972.79	6951.55	9713.66	7574.24	5835.85	11983.9	6793.95	9719.49	10417	8564.53	7074.06
293	0.972101	257.899	761.056	0.196413	76.2301	88.0559	91.1217	29.9933	60.9304	17.2041	77.3153	83.7683	53.0245	61.6612	138.555	95.9518
294	1.25148	257.057	750.842	0.145563	298.904	306.666	297.994	549.29	357.767	376.052	242.616	221.374	213.38	371.829	284.308	381.893
295	0.537691	256.97	1338.64	0.565062	99.0419	155.274	41.9602	162.087	113.215	119.236	17.2403	232.784	161.522	12.887	268.051	166.794
296	0.970049	256.894	445.407	0.182518	173.091	115.485	117.423	173.83	130.428	94.1361	229.59	120.068	173.995	191.953	151.385	124.249
297	0.882642	255.99	1002.2	0.319643	309.389	358.015	337.458	267.342	351.749	448.799	390.037	279.766	336.903	333.991	252.516	276.292
298	1.28394	255.967	1019.43	0.0618526	165.284	202.33	210.233	161.491	184.856	176.073	169.243	147.815	166.821	172.853	166.337	166.19
299	0.366847	254.99	993.003	0.723881	418.858	487.238	383.949	194.929	355.372	268.09	114.534	576.431	757.887	159.57	553.221	203.506
300	1.47254	254.877	571.761	0.0251725	75.2976	81.149	86.709	84.9247	82.7109	84.6061	119.462	83.0334	106.719	96.9836	81.4811	118.173
301	0.654706	253.978	606.316	0.704519	24.8855	40.5745	60.6838	14.1302	32.9094	18.8677	15.442	37.1813	32.5122	22.5398	65.1474	42.4402
302	1.11477	253.898	1338	0.201993	70.4766	25.7893	8.54723	52.9452	37.8197	40.7866	15.5877	15.7404	27.3154	25.5453	54.3824	7.61552
303	0.641048	252.997	1338.57	0.558421	602.847	851.524	501.506	1291.59	722.692	519.851	175.038	1355.36	887.359	188.96	1559.05	1329.17
304	1.37894	252.879	571.761	0.0363822	115.36	107.38	116.839	118.098	113.8	112.72	167.175	112.143	147.027	133.139	109.518	161.345
305	0.778802	248.975	1172.65	0.314271	147.332	131.976	168.321	106.154	131.69	102.505	121.975	151.466	147.429	176.297	109.412	178.488
306	0.841593	248.923	1243.36	0.290264	54.8997	42.4411	44.3606	25.4605	38.9455	27.5607	58.42	48.9383	38.23	52.9524	43.1813	32.1237
307	0.392115	248.916	445.126	0.933723	56.7225	41.9065	41.6331	62.5617	45.7486	33.3211	64.1536	25.6769	51.7424	61.2486	51.0628	23.7182
308	1.34332	248.813	488.632	0.0339976	52.685	29.3256	38.9836	43.8556	38.5932	32.3033	53.0404	54.4244	48.0471	54.3333	60.8287	36.2075
309	0.566526	247.964	597.504	0.642598	63.5251	75.107	55.9309	52.4808	66.8071	81.5637	136.269	63.1446	55.5538	72.5218	50.1464	57.6221
310	0.970225	247.937	1174.33	0.165283	59.5631	56.4909	54.9716	39.2113	67.4373	114.104	53.3051	53.544	53.9378	32.0017	57.0118	41.4741
311	0.455998	247.921	1019.69	0.969478	36.2501	45.1384	45.3184	23.0994	36.4517	29.4352	50.7729	37.0151	17.4906	50.0866	40.4902	21.4298
312	2.01301	247.893	371.401	7.21784e-05	60.159	58.9951	61.5477	69.3646	61.061	57.582	101.652	120.068	138.191	110.616	132.423	173.349
313	1.04094	246.981	1019.38	0.226245	205.804	242.578	232.053	152.665	214.323	220.184	189.103	170.212	224.09	184.3	183.493	200.882
314	1.05301	246.971	1002.33	0.15318	128.87	126.397	139.366	78.1573	126.569	145.679	144.461	105.946	112.84	82.0975	76.6193	93.0124
315	1.58349	246.934	1338.29	0.0219603	98.2599	51.3043	50.2658	75.8351	65.663	61.2063	21.592	29.3018	59.6539	23.7581	66.2738	21.2542
316	0.498475	246.899	598.065	0.558179	55.8904	50.3965	49.7857	48.531	48.8898	41.5503	43.9261	68.8761	44.1196	48.2609	57.1995	48.513
317	0.679053	246.899	735.899	0.847379	210.798	131.106	190.693	211.489	169.383	124.198	207.413	264.923	128.143	110.855	174.853	116.693
318	1.16252	245.993	1018.52	0.18356	144.24	132.782	169.318	33.6303	110.768	62.4739	234.025	70.3263	225.569	170.11	113.889	128.973
319	1.36984	245.99	1007.47	0.0364174	61.2101	59.3334	132.571	102.369	82.6103	60.3563	136.361	113.862	155.127	89.8841	107.476	116.898
320	0.528305	244.995	736.176	0.79666	2216.31	950.995	1453.82	2623.71	1747.32	1795.12	1642.43	2833.62	956.345	2757.38	2216.32	1036.16
321	0.538354	244.939	990.909	0.563201	352.824	198.19	466.956	392.67	352.02	356.991	361.547	474.901	302.212	306.844	256.184	238.018
322	0.607761	244.899	622.874	0.973664	288.427	254.892	294.489	147.225	256.776	272.923	337.982	272.847	196.979	301.656	219.972	191.982
323	1.84914	243.999	1019.72	0.000797863	642.944	766.407	769.062	749.87	756.792	828.669	510.541	630.513	567.041	629.805	614.863	643.297
324	0.929974	243.99	1002.43	0.237893	483.036	559.423	485.329	406.459	514.224	596.597	592.557	419.328	446.554	494.04	398.362	377.854
325	0.88435	243.912	982.96	0.547845	71.6387	94.4071	110.435	27.0156	85.1628	102.785	109.219	57.4161	89.5097	53.3578	79.8784	42.1042
326	1.31322	243.097	714.581	0.0628297	2737.17	2481.33	2430.76	3866.2	2716.4	2405.39	3114.67	3410.64	3149.3	3348.21	3256.12	3258.86
327	0.609751	243.007	1338.48	0.756549	1850.91	2145.68	1450.89	3429.37	2009.65	1570.96	510.753	3296.57	2038.74	537.295	3795.96	3573.26
328	0.948054	242.994	1127.96	0.165074	207.476	183.42	197.174	167.461	183.411	162.859	185.441	324.835	226.604	209.138	215.155	158.375
329	0.954324	242.988	1174.31	0.181313	219.832	180.165	217.14	119.507	239.972	412.42	192.069	208.097	181.445	131.445	207.145	78.1176
330	0.895249	242.988	1243.23	0.358674	228.166	183.617	270.299	120.487	193.489	153.508	266.091	235.638	226.2	219.522	215.719	143.814
331	1.05194	242.969	1019.24	0.192918	172.406	188.952	225.068	160.967	188.402	184.512	173.306	151.896	192.495	178.06	170.922	166.513
332	0.312017	242.934	1665.76	0.833185	207.627	160.267	199.066	91.8495	160.419	134.54	102.894	259.943	193.049	162.762	213.563	65.8182
333	0.868961	241.944	445.407	0.246043	204.096	141.077	145.955	206.473	158.269	117.715	262.712	137.507	198.481	231.552	176.042	148.92
334	1.42513	241.942	1019.4	0.0286679	78.1751	92.0594	86.2444	64.1681	81.5407	81.8754	69.7892	67.3813	72.4029	67.4557	74.5751	71.0637
335	0.870636	241.936	1002.41	0.246065	89.2574	94.4078	83.3668	70.9767	90.3548	107.086	92.1454	77.0595	85.2594	96.5881	51.3497	71.8564
336	1.10703	241.923	1030.12	0.25393	47.0203	60.1143	61.3911	31.7329	52.6001	55.9187	51.9924	38.6005	48.7294	46.7255	45.943	41.0837
337	0.630002	240.979	1338.65	0.583542	142.553	160.333	101.588	243.161	146.374	113.062	37.0711	271.385	175.439	38.3143	301.155	262.37
338	0.835011	240.9	445.446	0.269406	85.38	68.8194	62.2962	89.5027	69.7578	52.258	115.551	64.1244	81.425	98.3649	78.0392	61.8945
339	1.44508	240.899	492.504	0.0436183	340.879	209.995	260.026	71.8543	216.575	184.24	461.491	267.587	255.673	356.681	322.608	283.004
340	1.21461	239.915	1019.47	0.0949557	81.3956	98.1049	100.417	72.4843	88.3871	84.4166	76.1152	71.4858	86.5792	83.5905	81.6921	68.0308
341	0.573187	239.898	1002.67	0.520255	66.2736	67.3906	87.4646	66.1655	82.3392	114.419	110.153	61.0011	39.491	87.2368	78.9036	55.8842
342	0.842381	239.089	1356.9	0.497775	85.9046	78.9876	84.5925	111.53	84.7323	71.1239	87.0075	83.5233	83.038	91.1127	96.5007	102.685
343	0.830714	238.969	445.407	0.266526	86.1377	61.8528	65.9293	90.3652	69.5161	53.0186	105.947	56.2864	99.8466	92.6668	77.8514	64.937
344	0.438006	238.947	993.042	0.615938	44.4676	47.7954	33.9426	13.0077	33.0073	23.3551	6.29762	67.7004	73.8022	10.8202	65.7106	15.2262
345	0.971234	238.874	571.867	0.264507	26.6269	23.4323	28.2775	15.9129	23.8048	23.1313	22.5553	18.0924	38.749	35.34	19.7905	36.2295
346	0.671711	236.924	1338.61	0.475336	60.0866	75.0088	38.3595	108.213	60.5524	36.2853	13.3885	105.811	78.1805	19.0514	160.136	117.176
347	0.639139	235.997	1174.3	0.388131	114.702	64.5939	38.3115	4.22587	165.575	524.012	12.7741	208.048	117.539	8.30118	66.275	44.2383
348	1.05213	235.012	1174.33	0.1244	2791.06	2570.97	2554.67	1834.9	3008.81	4789.62	2453.68	2175.42	2506.79	1436.1	2585.12	1922.99
349	0.596971	234.997	445.303	0.734044	394.896	293.6	302.035	408.899	311.345	206.258	442.418	269.172	259.094	396.51	354.53	285.695
350	1.7001	234.994	460.284	0.00473918	197.624	153.842	247.824	200.622	175.917	95.6885	342.517	269.075	623.068	330.643	302.071	451.654
351	1.31008	233.998	1019.42	0.0666174	523.796	639.718	693.232	493.224	598.586	601.384	534	470.791	529.782	562.694	520.251	531.711
352	0.528701	232.999	736.176	0.807163	4168.53	1934.9	2836.68	4859.95	3327.29	3373.37	3177.44	5400.11	1987.46	4951.63	4162.23	1925.48
353	1.13523	232.999	1019.24	0.15002	553.819	783.337	811.234	621.084	706.844	715.198	629.11	581.256	647.84	654.155	646.527	647.236
354	0.941166	232.998	1030.1	0.23324	567.047	610.887	817.407	524.728	636.047	617.988	682.859	470.095	613.668	641.839	470.714	446.367
355	0.902256	231.997	1019.35	0.340809	272.633	412.81	424.246	341.955	368.667	368.401	333.637	311.892	357.288	351.763	346.201	348.286
356	0.905094	230.991	1002.39	0.296327	851.48	1022.51	916.302	720.504	940.225	1103.87	1080.79	782.515	884.117	884.1	699.966	687.764
357	1.0243	230.974	1338.51	0.142514	127.197	283.628	266.775	262.47	210.098	118.632	79.0493	798.052	210.723	109.358	636.09	816.164
358	1.04943	230.971	1127.97	0.119181	148.332	120.594	102.404	88.8392	111.666	99.4104	117.685	194.333	143.273	131.345	124.224	112.76
359	0.993941	230.965	1174.16	0.160136	287.042	269.58	287.237	167.726	343.984	627.212	253.247	236.42	249.992	160.642	253.267	233.322
360	0.710825	230.925	1243.24	0.438588	112.072	83.1138	110.662	62.6898	88.504	72.0785	111.549	102.922	86.7956	109.646	103.385	66.8781
361	0.871375	229.995	1127.97	0.20334	193.431	176.494	153.39	143.111	162.883	149.213	152.808	251.011	202.35	181.318	166.78	160.928
362	0.945707	229.988	1338.71	0.182692	49.1697	70.0475	89.5854	79.5141	64.0955	35.9803	25.0118	212.752	50.9339	37.563	171.414	215.583
363	0.424911	229.982	761.281	0.793649	30.1307	178.14	135.09	243.676	200.349	382.853	137.432	155.48	127.082	304.219	191.611	353.651
364	0.922512	229.977	1002.62	0.540777	87.8867	342.818	312.469	257.362	280.913	359.188	350.72	277.039	300.95	346.435	275.571	254.586
365	1.19028	229.001	1019.35	0.107203	4244.48	5747.53	5721.37	4619.44	5155.03	5147.8	4477.98	4142.9	4898.61	4800.31	4711.81	4756.48
366	0.248252	228.999	1030.71	0.999442	868.915	939.38	894.517	628.863	737.252	378.6	851.645	675.195	813.439	809.073	706.816	591.768
367	0.683165	228.998	1338.57	0.778474	651.627	852.252	287.432	1417.25	728.35	620.743	127.248	842.155	969.073	109.013	1322.91	755.923
368	1.05119	228.896	1004.84	0.149808	82.8395	79.9614	157.712	131.843	108.933	94.4456	44.5243	102.383	85.1956	88.821	87.4946	104.575
369	0.82892	227.967	1002.31	0.382656	87.4484	95.0356	86.413	75.4407	91.0114	104.867	97.4395	83.3484	89.3693	89.7076	77.2648	73.6488
370	1.09992	227.947	1019.42	0.163363	104.225	123.295	126.541	98.1392	114.629	114.742	103.932	91.6896	114.93	110.273	99.1052	110.552
371	1.22367	226.999	714.547	0.0971741	294.663	265.11	261.411	422.5	295.818	271.312	335.27	377.349	300.81	367.904	363.348	368.574
372	1.46139	226.899	571.833	0.0486385	182.183	181.259	212.825	149.812	184.905	187.959	291.641	191.099	227.239	253.769	167.28	235.457
373	1.93772	225.9	571.859	0.00267306	74.8897	89.1558	85.6487	54.1395	84.6	107.469	146.535	105.911	130.8	141.533	97.0639	130.495
374	1.15446	224.984	571.761	0.0826027	738.639	752.74	775.063	878.923	773.881	748.255	1053	759.237	969.461	850.52	719.813	1138.16
375	1.98048	224.854	407.906	0.000195803	41.5014	33.3567	36.8642	19.6675	32.55	29.6101	63.4388	95.8191	58.6847	57.6244	85.0483	72.5969
376	0.58748	222.927	1338.81	0.601736	25.4565	44.1147	18.3646	57.7886	31.1239	17.5517	1.6079	57.3893	45.3901	6.29903	76.3495	51.735
377	0.305887	222.924	830.737	0.753077	65.2152	70.0475	35.719	66.1484	48.423	15.7216	34.9108	10.816	61.7906	62.8522	109.831	52.2625
378	1.0306	222.911	1127.9	0.190625	17.3963	52.6812	52.6182	65.2195	47.3952	48.7235	36.0162	53.6901	48.0514	75.8601	76.2243	75.1873
379	1.23109	222.9	1019.26	0.0596376	47.9658	63.5231	56.3933	61.6422	59.9064	67.8825	46.1883	35.5828	57.5601	44.2906	55.4665	58.7952
380	0.530498	221.9	1019.11	0.474171	63.2651	32.4882	41.4692	22.6749	42.2545	48.9553	37.6601	20.6822	20.4069	6.02737	35.537	78.5781
381	0.634129	220.994	1127.73	0.593074	866.739	329.477	599.078	657.238	565.931	457.906	530.152	262.44	745	588.751	86.4891	811.264
382	1.44226	220.993	1019.12	0.0205317	228.094	378.722	390.99	657.621	342.936	141.515	607.23	375.761	595.513	647.268	741.199	609.865
383	1.06078	220.99	571.833	0.142962	228.166	217.155	239.471	223.796	224.794	216.156	327.702	188.503	272.832	219.373	252.338	282.728
384	0.79	220.99	736.202	0.667164	309.641	145.878	220.651	388.199	248.144	225.257	218.83	425.251	163.995	328.823	90.6154	146.781
385	1.80223	219.99	460.302	0.00184367	180.26	168.733	264.051	232.481	185.636	100.489	370.882	307.852	627.201	328.248	392.887	421.019
386	0.53405	219.98	791.564	0.475188	420.431	267.664	235.493	186.967	277.184	275.576	163.389	364.661	277.942	172.498	322.545	140.181
387	0.604291	219.948	1006.11	0.421786	100.493	158.426	80.7997	91.9173	98.0231	61.2784	133.874	85.6978	111.974	81.6063	187.952	95.8818
388	1.49934	219	1019.78	0.0142131	1247.05	1258.92	1244.67	37.4427	1030.4	1125.86	305.797	775.887	67.6009	463.636	4.14302	321.82
389	0.556251	218.999	1128.02	0.47213	681.642	1290.47	433.956	394.634	724.885	736.758	640.721	2200.47	804.234	1030.79	972.767	38.7507
390	1.31578	218.999	1002.44	0.0459692	2728.87	2818.74	2456.99	1591.88	2749.58	3755.87	2912.85	1116.85	2470.41	1671.38	919.858	647.3
391	0.866021	218.998	1338.65	0.236309	11.2388	170.302	25.4597	186.904	75.5368	10.1517	63.0883	359.616	26.8949	48.4852	369.3	155.148
392	1.07041	218.095	1002.67	0.107232	1013.87	1502.92	1656.26	2370.32	1888.42	2802.33	1599.07	586.115	1615.57	2008.92	1077.38	568.997
393	0.735713	218.071	1128.19	0.308813	466.644	598.928	0.763998	209.791	335.379	391.085	213.14	1299.77	502.525	1442.61	222.831	9.8077
394	0.269801	218.034	570.986	0.703919	464.058	471.594	759.892	524.941	483.303	222.902	538.762	489.49	516.315	419.529	625.136	513.52
395	0.740061	217.99	1020.25	0.392084	88.2358	804.119	44.3082	119.34	367.46	652.573	341.992	958.681	575.277	673.868	5.24962	514.734
396	0.854502	217.04	1002.19	0.348469	31228.3	33331.5	31345.7	27123.3	32462	37257.8	35661.2	28242.8	30976	31949.6	27205.6	27528.3
397	0.68467	217.035	1127.96	0.322797	13133.3	11543.6	10656.6	9639.68	10961.3	9938.72	10189.1	15028.6	12967.7	10465.7	11436.2	11403.7
398	0.960376	217.02	1019.45	0.178708	11265	12980.1	13331	11699	12211	11538.1	11352.4	9361.35	12034.7	11410.4	12446	11627.4
399	0.613304	217.015	1338.61	0.669486	3428.96	3867.4	2589.93	6017.38	3611.41	2847.81	1033.88	5968.65	4343.36	1148.1	6921.14	6017.82
400	0.942858	217	1174.14	0.185085	3069.89	2837.71	2817.66	1968.26	3211.56	4866.35	2704.17	2719.07	2869.62	1725.73	2810.6	2276.29
401	0.508283	216.895	918.686	0.481527	155.652	144.644	109.179	110.978	127.409	118.1	98.0032	159.448	121.278	168.558	87.8679	36.9883
402	1.31544	215.991	1019.26	0.0512215	854.908	975.016	981.497	792.653	901.216	867.94	793.116	732.654	863.971	841.714	831.708	837.97
403	0.949894	215.934	1002.59	0.219737	403.056	466.088	415.816	364.475	440.077	518.4	480.561	364.335	404.183	431.305	365.332	294.983
404	0.329078	215.908	765.46	0.724401	28.858	30.4866	33.7026	95.4739	64.9672	132.658	141.782	83.8172	66.2372	62.104	23.7132	59.6791
405	0.612478	215.895	1029.91	0.71534	48.1212	43.2686	65.8219	47.3273	53.2006	58.3449	57.5225	48.0975	52.3172	52.4874	52.1213	44.963
406	1.37157	215.889	1128.04	0.0379481	40.7073	44.2993	42.3923	43.4576	44.287	49.3492	44.5114	77.204	64.3893	52.7798	54.5085	45.694
407	0.666506	214.98	445.355	0.444794	208.525	164.213	155.934	237.192	176.676	142.099	285.742	146.717	215.747	236.847	185.554	142.296
408	0.880572	214.969	1127.95	0.197565	108.401	97.5556	85.5046	83.4651	91.937	85.888	81.7168	136.185	114.781	103.603	97.6272	91.3673
409	0.677521	214.949	1338.57	0.616231	51.228	61.3038	28.4695	103.834	55.5508	46.3074	17.1232	102.823	62.4836	18.377	111.583	96.8879
410	1.34498	214.948	1019.35	0.0380016	225.135	249.977	260.307	200.997	234.023	224.093	207.413	180.883	225.353	218.767	179.348	214.464
411	0.902565	214.937	1002.85	0.215602	85.8946	132.014	106.038	74.1693	99.5386	91.4844	131.635	45.4601	70.9053	114.992	12.7399	55.6209
412	1.12022	214.929	1174.24	0.109136	44.2927	34.4834	47.519	24.5945	44.4867	64.3352	33.3178	30.2856	35.946	26.9073	43.369	26.0162
413	0.836725	213.989	1002.14	0.398406	202.758	270.432	245.922	184.317	245.056	294.566	289.691	211.518	243.894	220.71	179.217	166.838
414	1.05243	213.981	1030.03	0.209561	89.1091	107.339	106.984	76.0166	95.8475	93.5481	96.5453	76.3787	97.5661	89.6207	80.7481	78.7855
415	1.1505	213.96	1019.23	0.100323	74.9645	87.8456	86.8603	71.9343	79.5814	73.9718	71.8296	64.6298	75.4945	76.8002	75.8559	74.3289
416	0.894902	212.959	714.547	0.44953	43.0688	43.9148	42.6803	71.7216	47.4792	42.236	50.8618	52.7593	45.7943	53.1712	51.5672	61.1415
417	0.283293	212.941	1302.15	0.775667	22.4378	22.477	31.8302	19.2408	22.1458	14.5538	28.049	22.55	14.2988	23.7135	22.9048	15.6467
418	0.543456	212.916	1383.72	0.686371	49.2448	42.4888	21.7891	54.4694	35.7688	19.7199	6.78868	76.6651	32.7421	21.5546	12.9419	120.28
419	1.01875	212.895	571.761	0.171568	103.039	142.011	156.105	138.93	138.141	144.291	226.683	125.701	207.906	121.042	122.472	216.548
420	1.03651	211.956	1666.57	0.255557	297.173	169.396	151.565	368.9	189.408	39.132	0	0	54.6486	339.464	198.55	103.113
421	0.456695	211.944	1755.85	0.634802	95.5158	147.035	219.369	184.828	126.528	5.82123	13.0843	144.632	127.297	15.4969	575.902	167.498
422	1.09235	211.898	571.761	0.132629	183.29	245.019	273.989	241.903	235.866	228.292	326.956	228.918	311.898	223.264	228.485	340.35
423	1.55938	210.974	571.761	0.0140289	2132.11	2083.88	2225.95	2155.07	2136.82	2093.27	3024.48	2191.09	2678.21	2689.24	2120.39	3067.91
424	1.31902	210.8	927.217	0.0395645	39.7799	58.4051	79.2614	26.738	49.7087	37.3591	41.0363	28.5596	24.8895	9.15984	33.7937	29.77
425	1.13743	209.991	1019.23	0.0922207	275.657	372.488	316.418	310.44	325.302	338.738	235.358	260.796	335.697	311.682	268.885	302.754
426	0.824627	209.862	571.397	0.270665	57.8254	12.9816	35.0419	36.7251	31.8735	22.9333	91.8981	27.0269	27.3149	26.2435	47.562	64.7667
427	0.607716	208.929	1338.65	0.89574	92.1637	100.348	81.4719	155.054	89.843	42.3194	23.8414	116.688	54.7453	21.0063	200.288	118.833
428	0.849612	208.912	571.635	0.40722	63.933	348.469	334.145	349.983	294.151	346.494	298.387	294.365	376.14	427.073	300.141	306.536
429	0.59062	208	1020.5	0.598818	60.2178	36.2573	125.929	0	57.4506	49.5546	134.935	0	0	47.0232	57.8757	0
430	1.13675	207.908	1002.46	0.0859633	35.6686	69.3303	65.9754	58.3439	59.3872	63.1032	63.2843	9.71129	60.7495	22.0758	54.1094	13.7327
431	0.665612	207.898	571.492	0.995836	173.211	184.337	294.153	133.77	230.48	322.353	273.427	85.9147	220.021	382.334	366.665	12.1263
432	1.11529	207	1019.25	0.0979873	2298.69	2658.17	2574.84	2191.85	2432.49	2359.26	1980.59	2144.47	2503.59	2204.2	2417.71	1557.45
433	1.05052	206.991	572.133	0.163871	936.876	1503.87	1756.66	1224.24	1508.52	1912.04	2764.99	1267.45	1757.97	1463.77	1574.03	3428.19
434	0.660968	206.917	1128.02	0.342753	287.67	257.952	228.328	214.236	239.497	213.148	230.746	354.227	282.793	260.963	239.931	213.719
435	1.9866	206.892	379.359	8.88279e-05	156.524	140.575	143.687	178.877	155.527	163.667	198.662	242.634	209.914	213.767	261.477	232.49
436	0.858666	205.999	1019.26	0.430461	125.651	122.383	671.734	116.103	497.172	1218.05	541.538	6.84655	100.93	1871.52	2497.25	63.8396
437	0.590992	205.899	1665.63	0.506475	159.567	189.601	188.875	152.753	167.33	142.757	123.5	237.662	206.597	151.508	279.645	117.607
438	0.834002	205.892	1278.32	0.365752	16.2767	21.166	113.734	78.8374	73.1184	122.368	88.119	116.421	88.654	155.519	102.383	20.5165
439	1.35972	205.087	1019.24	0.0393505	28655.1	33283	33361.2	25538.3	30349.1	29414.6	26962.7	23706.9	29015.2	27353.8	25217.7	27831.8
440	1.02849	205.061	1030.59	0.136646	4693.17	5598.38	6320.89	5609.79	5527.49	5308.53	4898.3	4472.22	5274.46	5700.62	5387.48	4360.9
441	0.885873	205.016	1002.22	0.272014	2362.44	2583.9	2442.27	2167.17	2578.02	3141.75	2922.73	1853.52	2499.52	2440.13	2115.49	1974.42
442	0.482556	205.009	571.137	0.703354	3106.96	2431.28	2954.45	3172.6	2616.43	1718.43	2571.79	3123.48	3163.62	3133.17	2752.77	1949.35
443	0.555147	205	1338.61	0.704288	688.985	876.183	566.059	1271.55	767.987	578.694	99.5806	1305.24	882.162	137.018	1691.85	1314.27
444	1.0626	204.016	1127.95	0.119165	3185	2667.16	2157.83	2144.22	2546.24	2578.82	2593.64	3346.1	3119.62	2882.7	2791.56	2581.68
445	0.469937	204	1665.45	0.580823	3709.64	2922.67	3533.44	2006.48	2907.77	2303.29	3026.04	4408.44	3494.24	2755.72	3938.9	1473.3
446	0.898002	204	1174.11	0.20388	17400	15792.7	14629.7	11293.5	17689.8	26805.3	14848.8	15317.2	16051.8	9840.36	15775.2	12656.4
447	1.25437	204	1243.25	0.104934	10193.8	9439.22	10895.8	6658.89	8878.17	6973.45	11866.7	10629.3	9903.07	11667.6	10719.8	7965.03
448	1.28018	204	1019.35	0.0655055	2584.01	3069.55	3138.79	2460.67	2823.65	2734.73	2486.41	2307.4	2706.43	2568.39	2597.7	2625.84
449	0.646208	203.999	1278.54	0.420354	2000.68	2586.99	1768.7	2771.2	2127.32	1705.88	1169.6	2628.12	2399.84	2271.05	2297.56	4833.02
450	0.386076	202.986	571.016	0.647307	92.4331	97.2998	168.993	101.665	111.414	91.7574	93.1874	110.521	87.373	63.658	148.454	112.849
451	0.731256	202.984	1338.57	0.446401	191.508	236.275	67.3571	361.668	195.396	168.344	66.326	375.187	264.487	77.8422	433.212	361.881
452	1.38095	202.981	1002.11	0.0324438	451.078	479.378	449.617	400.138	470.807	545.549	434.229	340.442	430.882	447.212	381.236	376.856
453	1.03288	202.96	1019.42	0.130311	288.959	350.526	348.575	282.041	303.227	243.125	193.274	240.83	302.07	287.154	288.597	270.952
454	1.1676	202.898	1243.23	0.130546	229.098	196.192	235.469	136.477	187.762	138.475	259.778	223.283	211.647	251.812	232.678	164.654
455	0.596521	202.898	736.176	0.908202	140.921	71.5787	97.459	161.668	103.129	68.6629	110.438	123.301	53.8477	164.961	138.868	68.3332
456	0.957687	202.894	1357.13	0.273654	117.725	8.54702	85.0456	143.607	78.8121	63.4344	70.1897	122.965	104.76	109.013	106.967	127.112
457	0.894282	202.894	1174.14	0.212644	229.04	202.131	207.202	142.448	239.74	378.143	199.138	205.131	210.146	125.388	210.462	169.388
458	0.486129	202.8	1278.54	0.561447	14.2034	13.0464	15.9366	17.2503	15.2975	16.2751	9.47428	15.0627	11.3717	11.3376	22.1944	39.4598
459	0.970924	201.992	1002.13	0.220861	812.47	894.68	856.792	720.468	879.382	1045.03	967.625	703.409	837.237	832.45	688.685	678.024
460	0.293932	201.956	1019.71	0.682516	108.334	130.664	129.31	106.328	100.458	36.0504	91.1437	51.108	114.86	96.3081	120.815	93.1758
461	1.21337	200.995	714.581	0.105506	213.304	175.708	176.338	286.754	204.065	192.881	228.656	248.317	218.057	257.395	243.692	243.186
462	1.07076	200.989	1002.14	0.138741	893.538	992.027	952.061	809.964	967.765	1123.7	1054.97	790.273	903.329	909.999	704.683	676.609
463	1.13164	200.975	1019.84	0.139904	301.695	341.477	352.963	274.899	353.132	456.15	305.983	286.816	304.703	321.95	313.091	299.468
464	0.537337	200.898	1128.15	0.649097	49.3631	52.0198	37.2449	36.6455	40.7245	29.7978	32.4323	71.6194	39.9074	13.353	16.897	45.3386
465	1.38433	199.956	714.547	0.0403162	38.6978	29.1783	32.9824	51.2866	36.3482	34.1377	45.749	51.7796	42.2139	46.0456	39.4889	48.0299
466	1.26625	199.917	1019.4	0.0499563	88.8316	103.498	108.837	90.8794	97.2392	91.473	86.9507	79.9995	91.5974	94.09	72.0269	92.2242
467	0.604494	199.892	1002.22	0.673818	125.536	95.5948	118.042	104.934	121.713	157.306	152.273	113.022	137.149	132.719	115.277	102.509
468	0.316129	199.001	1322.9	0.828148	57.9293	84.7067	190.658	123.004	115.331	111.919	136.504	49.6797	84.3949	146.272	78.2282	154.594
469	0.626617	198.949	1338.61	0.550538	54.0731	57.9564	43.7263	86.8745	55.5985	44.5949	18.4819	91.3107	80.1378	21.6545	100.274	92.022
470	0.537119	198.944	1383.58	0.793634	119.761	138.125	73.8358	176.014	107.861	56.9092	19.5175	215.74	94.4728	60.8932	41.6779	323.501
471	0.935146	198.941	445.358	0.20877	71.5094	49.5146	44.8407	68.2715	54.3395	45.0099	97.4111	50.3099	72.243	72.4643	62.3312	49.065
472	0.732005	197.962	1008.19	0.804378	120.479	137.737	135.3	97.4946	133.432	161.95	137.786	112.436	160.689	125.053	98.6911	132.924
473	1.36401	197.942	545.716	0.0339574	80.4845	19.2582	9.74115	50.0923	30.5919	8.89392	65.5382	53.2002	101.464	65.7877	39.7393	89.7801
474	0.896717	197.931	1019.72	0.793019	47.9573	63.3987	66.7104	36.5446	55.0559	54.5286	50.2721	51.0601	46.7081	53.822	56.9277	57.7007
475	0.694928	197.878	796.426	0.755573	47.0319	46.0761	40.4719	72.7168	43.4513	21.3533	22.7396	72.5992	19.0697	25.4378	79.5411	26.6799
476	0.834975	196.968	1338.68	0.255437	11.7143	11.8261	10.9437	15.2632	10.0901	2.97793	2.75451	18.7625	18.1499	3.52515	27.2726	26.2616
477	0.474645	196.958	1324.67	0.971097	9.94082	20.8304	53.088	22.2927	26.1308	20.8534	37.4257	14.5909	18.0342	49.5669	13.4553	18.1754
478	1.46034	196.842	571.79	0.0287388	46.2742	41.2408	76.0437	68.0772	61.4638	73.4973	105.3	57.2661	97.4524	84.2096	70.0913	106.143
479	1.11931	195.898	1020.21	0.103275	34.0778	49.8244	39.5928	28.695	38.25	36.1028	35.1215	29.4672	34.0327	31.6561	35.361	15.0644
480	0.573721	195.893	1329.69	0.517482	6.7585	28.984	10.4379	25.4473	18.7713	21.9558	6.69385	26.7087	20.361	7.31058	36.0799	43.6996
481	1.02571	195.889	1008.19	0.163955	40.4574	45.3846	42.8559	39.0402	43.8949	49.419	46.051	37.814	43.6637	41.4389	36.7927	32.7437
482	0.520829	195.874	1355.13	0.906064	25.3136	32.1583	21.4448	45.427	30.3439	30.675	10.3581	50.0322	30.2307	6.9023	52.2963	41.8589
483	1.42683	195.798	571.451	0.0369291	20.3397	13.6528	25.9762	12.606	16.0671	8.08546	20.9728	18.1743	44.4498	22.9652	47.3742	25.9622
484	0.559409	194.919	1338.53	0.955804	36.4249	48.9252	42.5843	122.477	56.6877	48.0919	9.37943	99.6384	73.6867	21.9868	117.215	25.6026
485	0.748367	194.862	569.924	0.904968	43.0207	25.838	18.481	166.466	55.0385	49.7893	48.7058	63.8952	128.49	31.2535	25.7829	80.3249
486	1.05689	193.983	445.492	0.366436	32.4603	24.7572	15.5498	37.619	23.5575	13.6105	27.7873	9.88708	29.5031	21.9292	11.0575	18.5633
487	0.373734	192.91	1338.35	0.788144	98.3182	103.192	51.0038	33.9041	75.4125	83.2639	35.7065	51.6223	64.3904	43.8009	142.373	145.677
488	0.839083	192.9	1174.08	0.319954	96.4918	72.3071	16.9993	88.282	52.0352	7.64971	23.3623	96.2881	107.238	46.8093	99.7567	88.7502
489	0.516684	192.9	1019.13	0.655392	113.511	79.4238	125.544	84.5085	104.265	113.285	98.0527	71.3635	91.4803	124.579	127.942	72.926
490	0.743344	192.899	571.402	0.287507	918.555	1562.12	68.7828	347.196	843.933	1189.86	205.715	479.047	1275.43	319.995	675.366	54.2034
491	0.207829	192.876	830.875	0.894537	54.8573	56.2934	14.2108	50.6444	36.5223	15.7082	38.6274	8.23113	45.3901	45.0096	83.4212	18.3627
492	1.06979	191.986	445.358	0.11683	358.888	258.969	281.786	370.55	293.598	234.132	491.057	250.717	381.831	428.857	381.247	296.461
493	0.765598	191.902	1243.19	0.353991	65.158	33.379	76.1441	17.5957	45.3468	31.0511	57.7531	76.7631	51.1062	60.5138	33.6746	51.4113
494	0.859215	191.889	571.585	0.223566	113.529	194.031	9.9294	15.1272	102.328	155.119	55.0411	47.2237	100.011	33.219	88.629	5.88483
495	0.729401	190.999	1127.96	0.292099	7278.69	6553.91	5560.83	5148.69	6016.23	5566.72	5573.68	8891.49	6806.32	6519.53	6340.51	5847.57
496	1.02143	190.997	1174.18	0.142399	1805.92	1680.62	1765.1	1127.38	2044.89	3439.62	1590.88	1563.15	1594.83	952.799	1664.79	1279.15
497	0.602713	190.997	736.074	0.972252	1252.43	558.366	836.803	1531.56	1001.5	1008.52	907.955	1568.08	489.647	1442.72	1163.52	568.474
498	0.660051	190.995	1338.53	0.602397	957.247	939.452	755.331	1847.18	1003.27	758.681	258.795	1955.73	1163.8	341.592	2166.76	1565.09
499	1.18666	190.906	571.62	0.0737554	2517.63	1849.47	3957.7	3151.04	2745.64	2334.02	4713.3	3229.88	2674.78	4060.12	2862.42	5221.25
500	1.23023	190.9	1012.97	0.443704	248.285	99.1764	142.024	549.29	214.075	133.558	115.828	201.933	191.51	190.285	90.2534	253.029
501	0.725387	190.898	1665.45	0.293803	257.493	236.151	290.989	206.349	196.883	20.5013	145.433	348.904	375.736	243.938	268.758	181.633
502	0.56922	189.996	736.176	0.854782	1238.91	578.702	818.511	1455.8	978.299	969.1	912.757	1533.03	595.5	1434.32	1213.83	586.641
503	1.18629	189.991	714.547	0.106024	159.221	143.042	160.399	238.32	165.368	145.857	192.155	206.334	186.635	205.133	189.372	190.209
504	0.740955	189.936	1127.96	0.28257	299.092	277.685	229.533	231.353	248.452	212.113	230.612	377.227	290.473	271.717	269.539	233.387
505	0.365036	189.8	570.551	0.954291	20.0298	57.325	7.34543	9.87864	25.0247	26.129	27.411	20.0508	19.2516	10.9221	47.1411	24.084
506	0.561939	189	736.176	0.876163	1426.63	665.598	955.002	1656.36	1127.54	1122.88	1060.99	1762.15	680.158	1627.02	1386.56	666.415
507	1.33985	189	1019.84	0.0477825	4789.28	5519.62	5522.04	4276.87	5061.31	4952.31	4408.35	4072.36	4795.28	4656.53	4489.8	4714.95
508	1.12206	188.998	1002.29	0.132561	4498.91	5347.11	4602.11	3044.32	4782.98	5828.25	4613.98	3524.22	4343.9	4657.77	2870.7	3192.11
509	0.594103	188.994	1338.71	0.560439	412.55	732.952	302.268	720.268	454.012	193.641	108.837	749.838	522.814	165.22	930.504	981.439
510	0.825177	188.993	616.022	0.302006	793.364	585.998	682.501	258.291	808.54	1511.41	868.119	463.665	397.584	958.324	396.092	195.57
511	1.16857	188.9	571.668	0.0774424	329.573	153.42	508.371	445.74	330.8	250.31	588.777	428.786	517.521	377.192	325.549	628.391
512	1.52465	187.987	714.581	0.0164208	75.4236	61.9424	66.1569	98.1942	70.2964	59.014	91.2757	92.9779	88.3353	88.6953	82.7328	89.9871
513	0.928533	187.94	445.355	0.207788	92.8399	67.5423	66.6075	90.6306	73.4208	58.6113	115.64	67.2595	93.0901	99.1132	81.9818	69.1465
514	0.82729	187.92	1002.2	0.291178	194.73	199.267	186.274	173.187	195.975	218.34	230.774	175.93	199.736	148.879	121.007	179.237
515	0.901051	187.899	1019.68	0.28413	96.9972	103.69	114.655	80.0079	99.7344	97.631	80.4869	70.0844	84.9048	96.4228	114.055	94.3663
516	1.3384	186.982	714.547	0.0540602	95.1711	81.6893	84.4964	129.908	91.5648	78.5213	114.795	119.186	97.248	114.078	113.21	111.311
517	0.961053	186.937	1019.29	0.162448	88.7717	89.477	96.7565	78.1311	89.1027	89.2819	89.1031	68.3642	67.3125	87.3832	82.9212	91.4054
518	0.909766	186.929	1002.29	0.19965	89.0823	89.1072	71.3018	59.0427	81.196	92.0956	89.2307	70.769	55.5907	78.8026	71.1787	52.7644
519	1.01518	186.904	1030.33	0.369725	30.5938	40.4999	39.2084	29.501	35.8909	36.9768	35.9267	29.4555	35.3052	36.1633	33.2418	30.2077
520	0.607383	186.9	1440.17	0.947803	32.6777	27.2625	14.7368	36.7565	24.9257	18.3632	16.4056	32.1934	26.1516	36.6638	29.4759	15.7892
521	0.692218	186.888	1338.71	0.482372	17.7754	23.3829	11.0431	39.145	21.0095	18.3887	9.78141	47.6986	18.9337	4.48902	50.0652	39.0123
522	1.36782	185.965	714.547	0.0417013	103.155	92.5943	97.795	155.717	106.726	97.6259	130.178	140.936	120.29	134.856	134.05	132.91
523	1.22453	185.956	1019.18	0.0726373	267.546	330.933	337.074	276.879	302.904	290.224	248.172	249.348	309.222	273.568	277.174	270.72
524	1.49315	185.946	750.605	0.0511755	119.089	120.598	108.804	203.474	135.907	142.457	87.0068	71.472	56.583	126.913	108.398	131.937
525	1.27955	185.944	1030.42	0.0844784	76.5549	98.6755	94.2164	70.4368	86.834	88.1174	78.3253	72.1486	81.6518	80.4875	76.1195	73.0149
526	0.818729	185.888	1002.52	0.233669	135.363	149.577	83.6215	108.134	129.565	164.156	120.773	107.341	109.326	132.072	107.432	95.2669
527	0.375587	185.877	763.499	0.783593	73.619	80.363	76.8431	73.6869	68.7642	43.624	39.2858	66.9166	58.3852	90.9483	70.317	75.9581
528	1.6328	184.931	1021	0.00691887	32.6782	36.3009	47.061	32.5766	35.6065	28.5903	14.4455	26.2925	17.0865	28.4042	13.6243	30.9269
529	0.842766	184.893	445.246	0.254307	78.6222	67.8861	67.0919	103.436	73.8817	62.1012	131.601	71.8154	99.2692	86.796	93.6845	57.2081
530	0.643029	184.893	1338.53	0.819206	21.855	20.7293	12.4841	33.5394	20.5031	17.9413	4.46884	38.2584	20.6161	6.18345	26.2233	41.0601
531	0.6137	184.892	1302.12	0.462703	26.9836	26.0836	24.9168	25.6446	24.6402	20.5912	26.8536	18.5662	18.8837	27.9351	22.2743	25.6712
532	0.608899	184.891	1383.76	0.586718	26.2264	27.2616	2.36176	31.0506	18.4419	10.9154	6.878	38.406	18.0628	14.7935	7.60178	65.2809
533	1.22734	184.871	1127.87	0.0943721	12.0034	21.9495	16.7257	12.862	16.4041	16.8206	15.6943	28.7065	27.8346	20.7205	13.4436	22.7038
534	1.52755	184	750.845	0.0464549	19.2906	19.2557	18.4836	31.8468	21.6982	21.9233	14.5828	12.9326	11.2608	20.9551	17.0848	20.3029
535	0.559325	182.933	445.355	0.801849	147.04	92.6434	98.3369	135.946	105.915	73.2418	162.1	90.5285	121.733	158.915	36.2973	117.936
536	1.12497	182.894	1338.49	0.110069	53.6758	28.1013	32.1183	85.0071	40.3755	18.9426	20.1495	119.037	91.9929	32.8075	96.5649	96.8718
537	0.734649	182.893	1383.41	0.454999	32.636	59.4352	29.9841	46.707	37.7938	23.3095	12.9643	56.1865	35.9544	18.1452	22.4284	43.9592
538	0.728676	182.826	571.756	0.446344	89.5179	83.8507	110.229	40.6046	86.1763	94.0445	115.817	107.674	94.3028	71.3852	50.7013	142.44
539	1.50388	181.924	545.888	0.0143629	75.1811	18.961	5.87334	43.3249	26.5191	3.95285	63.6662	48.1545	81.887	74.0759	48.0626	88.3309
540	0.545038	181.799	571.511	0.490444	48.8386	31.5361	29.1754	24.1505	34.3924	37.6723	50.195	49.386	35.6306	27.4144	12.7591	67.2833
541	0.597087	180.897	1338.35	0.533509	108.342	187.399	115.51	162.408	144.9	149.839	35.1313	140.936	101.464	20.2262	219.113	209.924
542	0.748342	180.882	445.486	0.413415	58.921	47.5056	19.042	63.6935	42.8615	34.4529	40.6433	43.3048	55.5839	67.9173	53.5072	45.6783
543	1.67833	180.881	571.761	0.00713578	415.286	448.929	476.061	472.839	450.95	442.009	654.182	437.838	622.179	590.19	499.15	638.122
544	1.09407	179.925	1007.93	0.117993	82.9087	91.59	87.607	87.1273	91.667	105.306	104.326	76.4764	89.4725	80.4726	14.5189	17.1831
545	0.27423	179.898	1337.9	0.893428	132.703	51.2821	60.8278	69.7928	70.3911	49.275	36.1902	70.1282	152.791	25.5453	103.178	65.287
546	0.838544	179.797	571.668	0.386276	40.9887	37.971	28.9827	21.8283	35.4316	44.036	61.5322	32.5869	34.173	50.7653	26.8475	37.4549
547	0.662278	178.994	1338.49	0.569262	761.252	1048.8	634.299	1646.01	917.401	690.09	270.137	1718.79	998.34	364.566	1886.02	1611.35
548	0.635947	178.933	1358.14	0.587582	63.6977	63.1813	55.683	137.069	75.2569	71.688	21.7121	72.0254	73.7118	84.31	123.998	172.446
549	0.761212	178.932	548.162	0.26807	122.219	78.899	87.559	79.4531	86.2785	68.8174	87.9401	74.5189	90.7799	119.431	101.037	128.106
550	0.513573	178.93	1383.71	0.96608	235.326	302.972	170.715	351.762	229.087	128.672	24.4034	342.127	238.954	132.954	121.236	581.919
551	0.679833	178.918	1597.65	0.469838	376.278	293.513	313.091	488.801	347.78	312.56	138.634	652.03	400.908	187.879	507.225	691.253
552	1.02494	178.901	571.955	0.15631	138.531	87.1418	75.6755	53.9879	83.3588	64.5239	70.9459	66.092	154.361	189.125	98.7536	139.121
553	0.563528	177.907	1019.18	0.473117	23.0777	37.9068	55.4385	56.3618	44.8991	50.4684	33.1838	47.1213	31.365	53.876	38.2068	36.3567
554	0.831625	177.798	571.901	0.348651	40.388	27.6064	19.6331	6.59852	22.9619	19.4907	20.9728	15.3906	40.8857	56.003	29.1764	20.0125
555	1.03374	176.992	1019.35	0.227277	366.438	478.396	500.3	312.588	419.428	403.079	368.23	315.888	459.733	365.975	381.502	311.243
556	0.747609	176.971	1002.22	0.539012	71.0432	238.977	227.318	174.672	203.101	268.406	199.513	153.92	216.171	198.088	126.432	169.071
557	0.50287	176.961	1030.33	0.533422	137.328	179.428	189.596	118.76	143.25	88.1684	162.395	139.73	144.976	107.048	136.766	93.6027
558	1.21135	176.903	1127.97	0.0639026	153.568	135.576	41.8347	132.828	115.063	123.084	125.614	198.813	165.449	152.111	161.365	136.637
559	0.678673	176.9	736.187	0.728007	320.423	121.179	202.311	324.46	235.122	243.752	195.845	304.505	78.8967	276.792	322.795	161.894
560	0.623578	176.899	1338.71	0.557384	48.4673	114.945	85.8887	199.772	100.662	74.6557	35.3739	202.313	123.812	13.1228	209.469	191.223
561	0.734156	176.898	571.32	0.3018	305.095	358.588	507.267	451.096	405.009	397.617	562.44	440.592	430.744	334.867	405.278	550.343
562	0.579885	175.995	714.547	0.715374	362.851	290.063	228.813	448.243	329.66	354.263	226.967	491.93	316.69	473.234	308.84	313.713
563	0.402175	175.981	751.33	0.874554	32.3426	33.566	66.9446	150.101	73.551	96.1415	50.2036	29.9992	41.5017	132.129	60.5265	114.227
564	0.764738	175.929	445.342	0.368256	82.3495	54.9178	56.4347	81.1151	63.8632	53.1081	110.971	56.453	66.8724	88.7061	61.2047	64.73
565	0.960569	175.896	736.476	0.375495	179.602	92.9076	128.699	167.692	129.207	98.1012	84.5133	148.483	61.6005	133.585	164.337	78.4675
566	0.432809	175.8	570.557	0.987821	16.3858	0.4907	53.0983	5.59869	19.6676	17.9861	2.44352	15.8719	5.41975	11.3267	63.3325	13.72
567	1.48624	174.999	693.847	0.0335041	136.704	1.81561	278.886	526.669	257.096	379.945	12.973	74.4104	86.4583	203.953	0	1.30847
568	0.659988	174.999	714.45	0.367941	745.866	458.6	196.082	125.582	407.46	488.16	453.844	721.877	152.729	765.65	612.36	446.944
569	0.582547	174.983	736.176	0.72296	1089.6	518.577	727.582	1291.32	862.206	836.71	869.606	1381.84	605.548	1321.22	1020.64	527.002
570	1.26757	174.918	1019.14	0.0883756	467.725	472.01	438.814	460.022	447.741	410.33	401.39	372.759	403.545	360.232	421.863	494.068
571	0.807945	174.902	1005.98	0.989784	599.424	356.425	10.7893	535.428	272.665	12.3787	285.503	170.533	327.628	341.599	379.1	291.147
572	1.88062	174.884	570.916	0.00103778	112.557	70.8124	17.3358	18.3782	59.1425	73.9577	121.941	118.598	137.99	130.354	155.327	122.659
573	1.15894	174.068	714.493	0.127412	5278.41	4931.13	5260.34	8347.97	5550.49	4707.43	6586.43	6496.89	6435.35	6578.19	6540.21	6943.97
574	1.77055	174.011	694.008	0.00146704	3910	3590.99	3137.75	4201.19	3479.38	2878.76	4478.38	4376.52	4221.1	4371.45	4815.46	4522.75
575	1.5246	174.01	750.842	0.0606556	2586.26	2779.55	2461.01	4701.69	2997.53	2862.6	1970.87	1829.17	1804.23	2681.63	2391.54	2845.92
576	1.47812	174	564.55	0.0164019	1276.5	1300.15	1291.5	1700.09	1401.54	1491.1	1959.16	1826.29	1564.34	1751.57	1494.88	1579.19
577	0.430797	174	765.101	0.578797	1030.68	1083.4	1214.16	2215.25	1651.76	2674.06	2998.49	2049.14	1525.19	1956.01	1153.19	1497.69
578	0.552284	173.9	386.851	0.637013	197.976	187.203	47.8703	94.6688	119.773	82.2593	164.957	116.306	187.046	42.5954	68.4329	48.2072
579	0.774273	172.993	1002.19	0.396247	1706.45	2209.58	1970.27	1435.4	1957.75	2261.87	2334.58	1883.39	1599.11	1930.77	1587.47	1052.99
580	1.13008	172.983	1019.65	0.0977382	303.85	350.874	362.298	313.335	329.155	308.582	274.145	267.889	326.602	314.409	312.611	318.138
581	0.609459	172.955	1377.86	0.503489	145.144	170.536	254.583	424.594	236.482	222.944	196.172	346.236	197.538	282.55	158.3	595.484
582	0.57343	172.899	982.245	0.613808	92.5868	96.9916	16.6616	20.435	74.3993	130.058	128.53	69.1605	99.1782	88.8595	16.3929	104.708
583	1.33239	171.998	714.547	0.0595492	1399.77	1180.59	1250.64	1929.58	1351.5	1174.28	1616.51	1751.59	1532.12	1668.75	1584.25	1661.1
584	1.12817	171.995	1002.14	0.110681	978.031	1032.45	989.994	875.719	1029.49	1206.82	1074.98	812.328	954.542	974.254	820.707	816.779
585	1.19509	171.957	694.051	0.0988134	118.308	94.6083	96.1627	147.159	106.663	91.1789	121.533	115.463	134.265	133.417	128.292	121.179
586	1.05228	171.932	1019.72	0.153821	188.669	225.919	246.612	185.86	209.874	193.496	171.018	157.967	194.472	192.55	222.707	188.116
587	0.797855	170.987	1383.1	0.261767	163.692	291.984	339.768	578.692	332.212	324.968	411.056	551.414	374.512	465.304	155.142	840.488
588	0.604701	170.986	1278.56	0.446186	337.79	429.127	306.78	412.548	355.869	310.551	205.019	443.286	380.734	360.177	376.866	753.09
589	0.556747	170.945	736.133	0.967259	500.333	246.885	313.741	537.748	384.313	382.719	382.709	544.569	199	542.245	464.856	212.754
590	1.00592	170.9	714.583	0.22711	54.4379	36.7047	41.5215	71.4183	48.3311	45.0099	65.4446	69.9049	52.0142	62.8522	51.6437	44.8632
591	0.931238	170.896	1338.39	0.19015	104.262	118.308	128.956	115.547	111.614	92.3464	45.7045	262.367	188.606	26.3031	281.258	264.242
592	1.4221	169.985	714.547	0.0330453	206.136	185.582	175.858	268.243	196.934	171.763	227.456	241.164	224.063	246.171	239.625	249.259
593	1.7257	169.98	391.379	0.00233419	350.494	244.478	256.742	343.479	280.804	240.55	365.305	343.994	398.058	370.801	401.897	370.126
594	1.00689	169.913	1008.02	0.200108	106.069	111.11	110.806	81.5448	108.838	125.467	123.751	88.716	97.8255	98.1347	80.2921	83.8856
595	1.18536	169.896	445.355	0.0709432	129.323	148.298	126.918	207.269	136.669	93.1965	202.114	128.379	197.441	191.665	187.029	166.172
596	1.46852	169	750.809	0.069989	143.026	163.579	170.233	340.969	198.614	203.651	132.112	119.095	79.9451	160.281	135.524	192.513
597	0.615866	168.996	1338.48	0.712144	1766.93	2110.66	1255.35	3287.58	1904.22	1493.43	471.806	3181.42	2142.17	575.973	3726.29	3186.88
598	1.3909	168.986	391.388	0.0279577	163.781	118.988	99.7168	166.473	126.835	104.162	177.16	145.247	176.363	178.484	189.959	137.491
599	0.599698	168.935	1383.76	0.921955	318.78	269.722	143.446	279.711	215.367	110.105	42.1613	326.797	170.063	135.164	125.739	491.945
600	1.01553	168.924	1174.11	0.147597	279.627	274.839	270.255	181.627	293.822	419.63	236.752	265.929	243.582	163.347	281.054	186.712
601	0.579247	168.922	1243.23	0.530261	226.709	184.894	238.366	127.702	179.817	119.773	228.523	223.137	184.506	196.672	209.523	131.195
602	1.39175	167.994	750.842	0.0987334	374.157	400.145	374.233	727.765	448.812	431.845	293.434	254.195	268.76	434.843	358.279	441.861
603	0.875804	167.949	729.644	0.493379	61.5632	59.6337	62.3641	92.0902	65.8917	60.5352	61.0876	73.7869	67.7386	70.1044	73.4081	80.4639
604	0.827775	167.919	1019.41	0.750047	73.9702	81.8774	79.1804	67.0945	77.5949	82.0804	68.0233	69.1861	77.8183	75.5419	84.047	80.3806
605	0.500585	167.892	1383.83	0.905267	30.6547	43.1772	47.0845	52.6126	37.6575	19.1359	13.2394	48.0075	31.9342	26.2957	36.7601	67.4225
606	0.946089	167.877	1007.35	0.1711	84.4861	59.4363	93.4359	72.8033	80.7603	90.8755	91.0754	12.1007	72.5217	84.1143	71.3296	21.4829
607	2.11473	166.938	378.6	1.46703e-06	139.347	140.144	122.039	141.585	131.056	117.714	185.174	175.782	180.059	176.182	177.544	191.637
608	0.756995	166.834	571.864	0.320929	93.5975	160.716	158.042	136.477	122.71	68.2308	228.023	100.62	160.136	144.123	85.517	186.53
609	1.00829	165.931	445.358	0.165684	248.157	176.248	201.421	255.305	200.729	149.168	340.517	201.632	249.126	264.187	225.481	195.984
610	1.87893	165.929	378.618	0.000350697	147.914	117.106	123.383	166.068	133.123	123.217	177.261	173.17	190.511	168.872	183.614	198.537
611	0.843083	164.929	445.328	0.275168	305.256	220.802	224.625	299.796	241.219	186.617	392.534	213.634	311.552	320.991	257.335	218.481
612	0.733715	164.897	1338.65	0.366641	92.2571	135.012	82	170.778	110.522	88.1854	38.5897	205.059	149.164	48.8319	260.978	198.814
613	0.802988	164.89	1019.44	0.416191	45.8802	68.4756	64.1828	27.3272	51.7313	45.8249	56.1167	38.048	28.344	46.8093	53.6026	43.1106
614	1.21388	164.841	571.668	0.0614324	279.569	191.615	204.712	256.632	244.317	293.862	267.069	277.973	296.672	297.109	255.771	311.228
615	0.592276	163.91	1019.56	0.442855	77.7326	91.6119	45.5081	23.5318	65.624	79.7892	42.454	63.0222	69.2401	41.8534	34.6701	73.6139
616	1.2766	162.99	1019.23	0.0481043	728.976	798.911	871.178	759.374	779.439	728.481	693.936	615.14	756.31	751.401	731.27	706.449
617	0.90649	162.967	1030.46	0.289273	167.413	178.017	226.119	166.228	185.948	183.263	179.488	158.974	169.214	189.07	183.682	155.922
618	1.19219	162.96	1002.29	0.0928143	569.268	653.076	582.674	481.608	609.07	710.099	585.159	422.242	582.967	580.101	512.306	405.236
619	1.15499	162.92	445.284	0.0906762	69.5662	59.197	64.3919	82.0108	55.5847	15.5327	122.264	63.0466	97.4212	86.2779	65.4653	62.9358
620	1.04948	162.856	571.511	0.148936	112.48	99.4713	134.81	123.738	114.861	106.127	158.248	116.269	144.313	140.993	130.67	97.3434
621	0.959857	161.959	714.547	0.483249	68.7703	50.6444	47.7213	87.0744	59.314	52.0343	59.0632	80.829	69.8641	51.7437	73.5333	63.0048
622	0.728006	161.897	1016.73	0.326165	46.0397	9.62744	42.9757	48.9706	38.7605	48.8942	44.7264	56.1284	17.1571	27.161	165.835	64.9395
623	0.616786	160.953	1127.95	0.413097	235.509	207.097	151.662	178.607	190.094	183.306	163.789	253.518	203.043	196.96	200.073	213.719
624	0.545078	160.905	1383.63	0.580864	149.25	187.147	101.152	213.034	138.956	72.434	24.341	281.215	152.912	89.6132	85.3338	471.174
625	1.31294	160.9	1014.44	0.0831107	124.912	199.941	134.981	106.459	154.439	186.15	395.779	167.497	198.47	190.02	239.875	162.82
626	0.702991	160.898	1338.57	0.531946	285.455	252.829	157.711	393.706	229.883	123.105	86.1628	506.765	308.606	59.9168	440.261	371.542
627	1.44271	160	1019.18	0.0237591	16775	19053.3	19120.4	15798.4	17735.5	17288.4	15538	13998	16935.5	16536.5	15822.7	16134.7
628	1.19369	159.999	1030.59	0.109782	2882.05	3252.22	3525.32	2506.55	3076.79	3033.05	2926.8	2385.29	3056.58	2908.64	2659.55	2438.46
629	0.371112	159.899	874.971	0.852296	160.373	87.2849	156.899	121.384	115.369	63.6414	34.5849	154.181	104.434	143.25	153.354	143.304
630	1.03897	159.895	685.199	0.125214	95.8121	121.228	147.773	111.53	127.207	148.16	98.1677	65.8536	148.619	11.9719	26.1536	146.584
631	1.66122	159.894	460.321	0.00790633	85.3442	69.9001	138.843	64.0253	75.4305	21.452	148.451	136.275	327.993	157.534	143.811	215.789
632	0.654895	158.937	1338.65	0.514116	51.1014	61.0091	41.0727	84.3276	53.6176	39.7984	13.3992	104.75	56.6278	20.8932	109.304	103.651
633	1.14132	158.935	1002.22	0.0958819	152.038	170.744	132.464	150.915	159.167	184.543	66.8004	142.337	141.097	167.527	135.294	124.262
634	0.561861	158.9	1018.85	0.69608	168.977	173.443	321.449	316.652	221.618	148.789	249.547	257.164	134.861	96.6314	252.468	256.456
635	1.46924	157.998	586.059	0.0203252	61.0462	57.1214	43.2423	95.2086	60.4169	55.4794	47.0383	115.202	105.188	89.1001	139.932	136.292
636	1.29868	157.995	567.949	0.0514449	237.808	144.427	233.975	215.275	216.289	249.425	198.403	253.068	303.987	244.185	324.673	381.261
637	0.896571	157.956	714.547	0.969137	214.47	219.967	138.603	374	206.123	136.819	209.761	214.368	256.79	215.666	210.969	191.085
638	0.975752	157.917	1002.45	0.165653	209.389	224.021	204.379	189.756	216.898	246.143	219.447	194.868	204.425	223.844	69.7829	152.373
639	0.745963	157.9	762.84	0.672834	216.155	215.644	201.831	241.812	190.681	103.515	107.775	207.353	175.788	193.373	192	226.21
640	1.36583	156.998	1019.18	0.0375494	4618.1	5183.84	5049.45	4294.07	4819.77	4783.45	4168.45	3843.25	4713.41	4588.79	4362.87	4460.3
641	0.880682	156.998	1030.47	0.606402	923.845	1102.47	1125.35	854.139	1019.45	1030.03	1070.03	872.158	1066.24	1050.75	880.015	933.31
642	0.644325	156.98	1338.57	0.643279	287.746	351.858	201.255	494.753	283.987	154.253	71.7949	528.466	367.394	85.1896	518.871	488.104
643	0.867149	156.958	1002.45	0.27602	390.3	424.313	404	324.914	399.237	428.937	452.155	224.457	380.046	386.668	323.045	364.932
644	0.893151	156.916	983.18	0.931816	377.182	458.497	357.788	25.1457	337.819	389.925	395.206	287.992	392.679	326.165	272.02	306.918
645	0.264396	155.996	760.981	0.936291	920.254	1639.48	1222.41	2472	2050.68	3780.79	1418.62	1440.77	1300.3	2627.06	1783.45	3800.71
646	0.889292	155.894	1338.64	0.232426	12.5266	45.9287	14.384	56.7519	27.0974	12.9816	6.38695	70.0016	52.3199	13.6983	72.4905	62.7107
647	0.921419	155.888	1006.31	0.208484	152.991	160.066	145.368	120.893	148.886	157.71	16.5835	146.832	128.3	156.792	139.778	121.975
648	0.815398	155.877	1019.35	0.286945	72.9215	82.6399	82.1719	71.1066	77.0643	74.424	11.3297	62.396	80.9249	74.4022	73.8366	82.2987
649	0.719841	155.854	796.493	0.78906	49.1926	45.4866	41.0653	69.9965	45.7701	31.4483	23.3076	65.9609	27.5924	26.814	77.8578	43.7822
650	0.934519	154.999	714.466	0.17257	692.453	1209.52	1194.28	1807.04	1179.47	1088.96	1513.36	1555.49	1474.9	1295.61	1563.16	1175.77
651	1.35442	154.997	693.916	0.04202	715.327	645.704	615	876.118	671.026	573.988	772.842	784.678	784.683	816.619	854.864	733.491
652	1.82038	154.976	391.511	0.000797397	319.259	255.776	252.886	336.279	274.826	237.073	367.032	359.565	370.224	380.565	399.52	330.873
653	0.588783	154.962	1338.48	0.876622	310.632	329.312	260.993	575.962	355.57	353.502	141.743	464.089	338.347	154.656	648.054	529.814
654	0.464238	154.901	1383.64	0.940159	99.0135	150.617	83.169	166.399	114.602	88.1315	48.5063	199.883	35.92	98.133	48.9404	291.073
655	0.915862	154.89	1174.3	0.214589	75.0373	68.4135	74.0558	48.7874	76.6498	106.596	63.9785	60.1534	52.6557	51.1238	83.4493	66.742
656	0.176835	154.8	349.484	0.953257	22.9098	1.43059	31.1828	22.2926	19.1268	18.9704	7.36952	17.3415	25.8134	10.4599	47.6326	4.52667
657	1.27903	154	714.547	0.0796238	3876.37	2861.29	2860.88	4457.95	3286.43	2827.35	3681.88	3997.61	3577.11	4285.87	3831.43	4342.43
658	0.904222	153.9	378.388	0.195428	20.0141	12.0708	12.4358	39.4104	22.8278	33.2877	54.3742	18.8888	63.8695	14.8275	19.7758	50.7903
659	0.541938	152.908	1338.24	0.651272	45.6914	50.9949	35.2389	13.9903	36.2959	31.7217	9.29636	38.1902	40.9104	23.8839	117.28	30.1159
660	0.63807	152.901	378.52	0.428755	144.545	109.811	126.312	145.065	127.569	120.086	114.35	143.337	62.6479	164.21	197.695	201.919
661	0.235316	152.899	714.396	0.936048	60.2031	60.2332	55.2588	92.3079	63.6065	57.7165	71.6245	11.7071	68.2326	78.8531	78.1643	74.8405
662	1.27017	152.8	571.818	0.0605714	44.759	28.5434	19.4438	51.2866	28.9766	11.0941	72.2914	47.1748	71.9543	40.9481	19.4629	66.5003
663	1.97699	151.99	378.6	6.06732e-05	1277.9	1096.64	1000.41	1374.12	1135.44	1026.28	1486.55	1668.92	1735.16	1548.28	1599.08	1702.99
664	0.705007	150.9	1338.79	0.592786	80.6011	131.265	49.8646	252.717	107.684	63.0766	9.24093	251.202	148.471	8.93935	191.014	258.535
665	0.883195	150.899	571.764	0.244228	279.161	280.374	382.127	335.187	328.488	355.675	433.977	312.882	280.425	415.734	330.18	423.402
666	0.636252	150.898	445.422	0.826669	225.368	43.1288	174.093	302.81	171.364	155.521	235.369	99.8361	149.337	187.981	242.441	213.305
667	0.769505	150.894	1019.21	0.285417	70.4353	83.9121	64.4955	73.426	74.503	79.1081	70.9865	67.4385	78.8484	68.0749	48.9243	76.7774
668	0.563644	150.885	736.202	0.866142	92.8982	50.6785	73.3	127.167	82.7013	82.8165	82.6776	119.529	53.7462	127.661	86.738	56.1039
669	1.85503	150.874	373.849	0.000740206	26.3689	24.192	21.7219	61.0527	38.4821	61.196	88.3413	71.2762	78.2955	66.9385	100.381	84.2522
670	0.793174	149.977	1174.68	0.271026	65.2198	13.6812	239.52	24.7741	83.3816	54.8212	19.9231	45.6621	17.2346	26.7183	98.9495	21.9187
671	0.321359	149.9	1018.59	0.946366	73.113	106.822	27.3617	76.3494	87.5813	144.859	15.268	93.8954	109.476	144.93	63.9029	98.5568
672	0.716121	149.899	736.06	0.419742	90.3921	47.9987	49.6417	91.8248	70.7242	81.7427	80.2103	64.5334	11.3608	114.538	50.2272	23.8162
673	1.02837	149.896	445.407	0.388851	61.6863	43.7565	44.8267	76.1668	51.2585	39.283	60.0728	26.1552	35.3285	36.3533	60.6415	53.9647
674	0.510087	148.959	1243.13	0.652504	190.471	224.388	137.789	148.218	143.456	35.7164	81.0636	176.305	36.5878	196.48	90.8073	192.742
675	0.50853	148.903	1010.96	0.731492	151.741	215.665	278.508	97.9176	200.818	221.962	133.419	339.668	83.8738	143.158	613.952	46.1607
676	0.447439	147.901	1243.13	0.819994	186.67	159.299	70.8156	169.982	120.501	47.2999	33.676	89.9109	126.757	185.682	231.45	138.429
677	0.903235	147.9	1014.7	0.460457	123.091	238.9	257.08	138.567	192.342	179.031	196.505	184.469	139.931	193.622	322.107	247.436
678	1.0049	147	1002.22	0.175397	17664.1	19136.4	17298	15238.8	18238.9	20762.6	20215.3	14980.6	17086.6	17352.9	13704.7	13857.3
679	1.30258	147	1019.24	0.0467078	22997.6	25500.6	25735.9	22109.9	23940.9	22806.4	21033.6	19327.5	23113.2	22763.1	22594.8	22662.7
680	0.835965	146.999	1127.96	0.222156	10428.8	9440.44	7952.03	7685.95	8673.07	7963.89	8041.06	12712.5	10546	9403.49	9242.92	8547.32
681	0.586579	146.999	736.176	0.919314	12390.6	5884.33	8402.98	14428.5	9768.23	9422.24	9154.21	14839	5997.73	13943.2	11810.1	5806.31
682	0.949493	145.954	445.355	0.197669	398.168	292.519	275.15	413.083	316.172	247.644	504.217	288.045	396.21	433.174	365.977	309.149
683	1.36608	145.921	714.317	0.037991	112.48	41.4587	76.5749	137.236	88.3846	90.691	145.428	148.583	146.08	122.539	90.7432	123.801
684	1.59888	145.9	1019.18	0.00712242	133.802	155.828	151.085	138.202	142.637	132.524	115.671	102.673	124.324	137.504	130.645	109.207
685	0.625842	145.894	1002.22	0.419951	101.628	68.0291	73.5764	82.7143	86.0332	104.307	110.459	85.5148	88.762	108.062	84.1526	79.7737
686	1.77775	145.894	460.44	0.0027867	154.209	144.172	180.419	147.177	140.693	85.7543	256.31	202.513	459.893	266.374	263.656	308.674
687	0.402191	145.796	764.586	0.716888	14.9817	26.6544	17.288	34.7344	24.1932	28.3497	19.6158	15.6535	25.0247	33.7718	29.7888	31.6896
688	0.956369	144.964	1019.23	0.155967	205.4	295.78	450.568	375.082	344.662	376.887	357.995	276.544	226.804	324.113	238.404	255.994
689	1.13433	144.951	1002.1	0.130033	279.16	364.965	270.883	333.82	275.015	154.097	306.751	149.205	138.415	164.426	305.965	184.966
690	0.673665	144.909	1082.66	0.388603	128.017	139.147	507.179	156.58	213.091	109.79	130.71	72.2689	137.494	177.634	248.253	131.031
691	0.490583	144.9	1383.63	0.685816	141.848	192.796	97.9546	199.367	138.062	81.3386	35.2386	256.644	141.132	83.6289	76.7879	410.663
692	0.951997	144.898	571.847	0.163666	41.1559	58.9013	54.483	59.5406	52.7549	49.8748	79.7222	58.7052	38.2293	62.622	61.1421	75.931
693	1.79158	143.997	522.681	0.00158489	92.7233	80.2157	75.9487	96.5355	79.577	60.8484	185.263	140.153	216.44	177.506	164.214	332.276
694	1.05055	143.943	1008.45	0.142702	126.879	126.447	71.2459	69.4018	88.7912	54.6797	55.3438	67.6134	73.0818	67.9384	75.7465	74.5486
695	1.30519	143.937	750.56	0.143184	48.2206	45.6742	34.7092	75.7005	47.2949	40.6343	33.3651	24.4033	24.9075	55.7137	34.4361	46.3474
696	0.513032	143.922	714.593	0.87049	131.305	193.539	145.564	223.06	162.643	133.732	149.656	150.44	130.056	175.664	209.398	155.89
697	0.890051	143.909	1019.67	0.230948	54.8454	74.5642	92.8362	56.2758	75.0027	86.886	91.4359	45.2658	38.864	87.3832	30.2884	53.4488
698	0.314654	142.973	1019.4	0.696907	1052.96	1020.5	892.878	765.882	905.592	793.852	732.063	786.642	1002.86	853.828	977.21	923.886
699	0.955146	142.972	1127.96	0.165131	426.434	418.664	375.241	354.561	384.981	352.071	325.999	605.906	516.558	427.24	431.124	386.31
700	0.613572	142.944	1338.49	0.766722	288.719	290.034	226.063	520.297	304.277	256.413	80.041	522.498	333.207	101.882	586.965	438.94
701	0.763158	142.934	736.169	0.639792	389.368	187.596	255.026	458.593	305.425	291.983	267.101	433.782	42.6527	383.225	365.601	188.825
702	1.03601	142.917	1002.39	0.132593	608.45	175.234	571.791	479.092	467.123	518.874	708.894	532.751	574.741	626.406	461.701	623.148
703	0.956793	142.903	1174.16	0.267798	272.494	223.306	351.206	127.371	277.344	362.585	233.743	220.949	225.449	186.197	278.646	203.782
704	1.76763	141.936	391.511	0.00149799	91.9052	70.5387	67.8769	89.4363	73.4981	56.5532	105.322	100.862	101.81	103.487	112.816	89.435
705	1.13692	141.927	714.533	0.141177	47.5188	50.4971	33.5145	75.7688	49.9585	49.2604	60.7319	66.9166	55.5538	57.3268	55.4878	68.5945
706	0.943445	141.921	1007.13	0.28935	294.797	316.244	302.442	260.063	310.234	357.703	324.123	274	300.994	300.285	274.116	259.155
707	1.11023	141.915	1019.35	0.129869	259.832	273.435	281.334	233.134	261.715	253.474	236.028	218.225	261.809	258.979	248.721	245.38
708	0.578168	141.897	1338.71	0.63516	33.9505	48.3357	24.7018	62.632	39.366	33.33	8.1735	72.6062	49.1437	10.9923	75.3987	65.8341
709	0.510201	141.893	445.328	0.568868	45.9854	37.7254	38.5597	33.7465	34.8534	20.9838	53.6412	27.1879	48.8047	52.5495	39.8949	15.1129
710	1.29099	140.891	1019.18	0.0455171	103.888	101.043	104.9	88.4028	96.4935	84.2942	84.242	75.211	91.6809	82.5367	91.4502	92.7149
711	0.613517	140.889	1338.56	0.590478	51.8691	57.1285	36.3431	77.6609	52.0701	45.0165	17.4362	91.8038	52.7241	22.5048	104.699	84.8115
712	0.65122	140.886	1127.95	0.370099	46.7405	43.8656	39.3197	30.9842	39.0735	34.0483	36.8571	60.0733	45.4478	44.7793	37.6115	34.6423
713	0.564145	140.886	992.682	0.60224	37.959	60.6173	46.7066	11.7848	47.3195	66.9278	7.26665	63.3635	81.9055	18.1969	33.6534	20.8695
714	1.48542	140.866	391.633	0.0192109	26.6921	18.3247	10.61	30.0554	19.7565	17.315	29.6989	27.4674	27.3148	27.8	32.3546	27.6034
715	0.848033	139.927	714.547	0.268412	53.7923	40.8692	56.0749	67.4753	51.5724	44.6967	55.8413	61.5312	49.5866	69.2411	60.7667	51.4803
716	0.227801	139.875	762.331	0.878625	39.2955	62.2502	47.3845	85.5409	67.2971	99.6454	69.3599	59.2377	42.8539	94.0845	64.3355	82.6656
717	1.04549	139.873	1019.89	0.131877	27.2473	35.2767	47.2892	33.5773	38.666	45.9147	30.9961	32.0377	32.8586	24.4903	32.4255	39.1509
718	1.17322	138.968	714.564	0.13946	35.3554	27.2694	30.774	47.3721	33.182	29.5741	37.2497	42.423	34.8938	41.6137	37.7367	39.9476
719	0.798265	138.956	445.355	0.300448	232.632	170.796	177.782	238.851	186.823	139.593	287.343	155.584	236.248	248.301	213.09	172.245
720	0.531776	138.946	1338.57	0.636815	39.9217	47.5498	38.1674	60.9069	43.8018	37.0829	11.3446	63.831	50.1832	14.2162	87.7241	80.3949
721	0.822091	137.949	445.328	0.283636	330.366	233.917	244.244	332.666	261.141	200.308	410.54	224.901	323.736	356.969	294.759	238.424
722	1.15186	137.9	714.52	0.140577	55.7156	37.0922	47.5773	77.6265	51.8972	49.1261	63.7996	67.7984	55.9003	51.8013	68.339	73.218
723	1.52775	136.896	571.751	0.0135121	113.704	199.974	23.1405	170.977	118.2	100.168	534.273	243.018	269.107	130.539	281.665	354.056
724	0.517834	136.868	445.356	0.696627	49.0433	40.4271	35.765	53.9405	41.2294	32.4823	56.9084	31.6616	43.0802	54.7367	44.6832	34.6166
725	1.19383	135.9	378.718	0.0741573	47.0842	42.7457	39.848	57.7357	44.1592	38.0636	60.8476	47.9586	40.4237	58.7081	58.6389	54.6248
726	1.2401	135.894	572.063	0.0623991	28.8485	45.1428	33.6978	44.3201	34.3792	22.7527	133.088	31.5282	50.8184	31.1959	77.7993	95.6314
727	0.714875	135.847	445.446	0.374058	31.637	21.2697	14.3658	30.0554	22.3882	18.6125	32.9446	15.052	26.6049	34.0737	26.8103	24.5857
728	0.792856	134.908	1338.64	0.345248	51.1014	117.204	54.1798	304.269	123.406	127.111	26.2761	275.01	186.527	32.7665	357.716	309.986
729	0.40473	134.906	1002.13	0.920723	33.2191	295.86	197.14	198.594	214.321	305.701	231.15	259.456	11.7657	319.541	191.07	196.079
730	1.2138	134.904	571.429	0.0928231	920.764	795.918	1161.06	1171.46	1024.5	1085.97	148.92	826.269	999.506	32.9226	726.071	1198.13
731	0.352785	134.902	736.162	0.929026	25.2185	94.0188	134.138	223.989	121.864	141.115	167.577	237.343	43.4144	60.862	164.777	88.5493
732	0.820345	134.899	1019.24	0.252818	189.233	295.319	317.805	266.686	269.298	263.618	247.22	16.147	273.089	274.61	227.907	243.11
733	0.383969	133.901	571.13	0.989905	111.453	208.276	319.431	437.362	246.622	188.84	374.039	211.968	143.446	215.378	277.236	285.515
734	1.15486	132.997	1019.21	0.0963838	3857.06	4112.88	4275.93	3552.2	3919.45	3706.6	3512.2	3239.76	3822.79	3747.59	3869.44	3647.82
735	1.75228	132.992	571.62	0.00468876	3711.5	3644.53	3984.72	3398.18	3675.26	3573.87	5113.33	3952.49	4914.56	4336.49	3894.73	5169.77
736	1.02826	132.992	1002.19	0.161479	3760.62	3949.99	3696.66	3397.62	3888.96	4442.43	4121.28	3187.79	3739.62	3714.15	3347.88	3082.26
737	0.566514	132.987	736.187	0.892524	2160.79	1053.75	1478.45	2432.43	1708.14	1682.3	1624.84	2542.49	887.723	2348.27	2236.13	1160.93
738	0.917085	132.986	1127.95	0.180055	1686.5	1610.65	1353.29	1326.42	1463.61	1353.88	1374.83	2071.48	1804.18	1595.71	1580.68	1425.65
739	0.324962	131.964	555.677	0.748453	210.216	221.981	202.831	233.676	225.329	255.32	292.011	193.696	229.549	315.182	187.432	55.2276
740	0.66962	131.927	1082.72	0.399883	220.256	236.338	770.419	224.344	332.14	169.54	204.928	158.192	195.035	284.615	394.733	197.494
741	1.23337	131.926	714.547	0.0898026	97.5023	88.5663	94.6264	144.969	99.7408	85.9036	111.371	121.101	111.705	122.424	122.034	126.838
742	1.42154	131.899	1019.42	0.0242241	195.123	236.226	223.003	203.729	209.848	188.993	136.04	123.191	201.62	156.971	183.457	204.977
743	1.65664	131.893	571.792	0.023931	81.4153	117.047	135.626	81.3472	108.51	114.583	192.573	112.438	156.613	140.727	117.888	154.865
744	1.49143	130.98	571.511	0.0178496	726.401	699.738	821.68	773.478	740.663	691.256	937.975	771.306	870.67	856.049	770.566	1041.88
745	0.677133	130.976	1002.87	0.386983	499.15	654.743	891.53	826.328	628.707	326.255	743.043	348.152	446.423	793.016	199.643	605.834
746	0.519867	130.955	736.176	0.841785	613.862	361.29	445.143	714.618	513.665	503.877	489.195	748.428	314.624	706.973	683.515	326.019
747	0.797956	130.95	714.543	0.366235	232.552	201.024	204.902	308.516	200.187	97.1337	251.637	185.734	170.378	278.576	272.92	279.517
748	0.400569	130.917	1173.96	0.57994	417.086	250.869	483.926	305.801	327.405	196.969	351.587	452.868	343.057	276.592	424.428	309.096
749	0.818595	130.914	1243.18	0.284348	517.525	536.44	335.16	440.149	418.571	298.426	288.049	200.893	520.849	176.28	505.909	366.307
750	1.32523	129.979	714.466	0.0580509	594.528	513.911	520.517	790.397	569.346	496.944	638.396	694.542	644.218	711.807	703.166	687.532
751	0.85885	129.916	445.251	0.261406	198.055	148.446	151.673	208.208	161.179	121.612	252.931	136.675	193.456	212.322	182.167	162.722
752	1.41002	129.897	694.008	0.0273643	150.535	10.1682	128.706	171.217	86.8216	11.7813	166.546	167.003	159.602	165.384	169.283	172.043
753	1.31033	129.897	750.842	0.130367	150.499	171.755	162.039	279.24	181.928	168.234	120.625	121.645	113.421	182.871	146.816	193.258
754	1.324	128.999	1019.47	0.0379609	6252.8	6912.92	6872.83	6179.07	6482.38	6107.17	5761.98	5369.79	6286.59	5998.02	6100.38	6333.52
755	0.656372	128.996	1338.49	0.599792	2059.26	2529.91	1409.73	3891.97	2200.75	1606.26	614.182	4015.86	2573.23	770.1	4448.65	3794.5
756	0.757048	128.996	1127.93	0.276775	2623.99	2000.63	1897.47	1641.17	2002.15	1867.12	1903.18	3054.47	2525.44	2232.35	2077.64	1830.04
757	1.36468	128.995	1243.36	0.0672048	1123.69	997.363	1319.1	732.356	1001.6	797.406	1335.39	1323.2	1146.94	1506.04	1131.79	968.625
758	0.692951	128.991	1002.37	0.350483	2606.46	2595.01	1842.11	1960.49	2523.05	3407.4	2747.25	2387.95	2203.25	2340.71	1444.65	2114.47
759	0.724169	128.9	1082.4	0.30124	370.934	353.064	473.326	298.553	341.853	215.993	312.187	171.285	277.76	383.214	360.994	239.148
760	1.18692	127.954	714.547	0.125944	134.044	121.281	118.247	183.119	131.066	114.538	143.027	159.65	144.39	162.886	143.812	158.866
761	1.5095	127.919	750.828	0.0627689	77.8619	85.8155	75.6471	142.78	91.8174	88.7011	61.6655	56.4693	54.3332	81.2441	70.7797	90.7739
762	1.47133	127.9	1019.18	0.0173293	246.874	268.204	278.79	245.884	257.225	242.723	221.431	212.509	242.989	239.894	246.459	238.907
763	0.781623	127.891	1002.1	0.398821	177.276	169.344	185.202	156.537	182.772	214.65	202.066	156.443	174.607	186.568	156.684	147.757
764	0.576199	127.881	342.657	0.421674	86.9042	69.3799	46.0389	60.3061	61.6234	50.5623	48.1154	61.4328	99.6574	32.6742	121.279	86.4549
765	1.69967	126.955	391.511	0.00309966	286.514	218.149	194.054	308.344	237.819	211.579	321.236	291.571	349.954	321.205	324.986	311.918
766	0.537853	126.921	1127.93	0.455607	89.7773	79.0859	69.4695	71.6552	75.75	70.5573	76.1594	114.388	91.0689	75.6875	77.5385	59.6233
767	1.25164	126.914	1019.18	0.0549552	175.368	183.34	188.965	159.897	176.283	169.79	157.982	147.176	175.67	169.185	144.344	170.947
768	0.707897	126.909	1338.53	0.549304	38.8144	53.4935	12.3386	81.541	43.2038	40.1128	19.6075	84.8445	58.6722	14.4539	68.9984	80.4639
769	1.05144	126.902	714.493	0.158249	46.5656	8.59629	41.0248	72.7831	40.1126	40.9832	58.7757	57.903	41.2286	63.8307	50.9414	59.4853
770	1.22027	125.93	714.493	0.114684	123.553	107.233	100.868	169.186	117.826	104.248	131.2	148.725	126.815	146.828	138.806	144.165
771	1.14292	125.898	1002.25	0.0991101	148.626	167.685	156.285	113.615	153.852	170.131	148.072	142.628	142.402	136.81	110.98	77.3506
772	1.01085	125.891	1019.26	0.146601	80.9132	82.3508	86.986	76.2093	79.101	69.3517	66.0689	68.7574	51.9706	82.7841	77.3526	78.8562
773	1.39649	125.868	750.82	0.0756597	22.2422	23.6977	20.7743	39.2692	25.5408	24.9362	9.5032	12.9621	13.8376	26.2894	21.063	25.5496
774	0.368282	124.926	1292.2	0.913122	56.8229	109.689	96.3548	127.321	83.441	38.3434	26.3201	71.3255	79.7503	35.4551	95.3742	225.451
775	0.899869	124.854	714.293	0.844933	13.4499	15.7458	10.5051	21.2675	14.4274	13.0198	17.4282	16.085	14.0908	11.1661	12.6415	14.8928
776	0.790753	123.961	445.355	0.299314	96.6164	66.0195	61.7149	84.6593	69.0445	46.9338	106.837	55.7475	83.6194	102.106	79.1656	67.9734
777	0.341595	123.961	1292.29	0.802755	67.6047	130.074	105.477	132.164	93.2459	41.7438	30.4993	73.391	95.4	45.3549	110.456	275.137
778	1.49322	122.945	962.932	0.0298023	86.6227	57.5467	76.4112	58.1784	62.8588	39.98	42.933	42.8749	28.8048	38.8901	55.259	54.6186
779	0.772338	122.932	1440.18	0.667853	28.5571	19.4031	27.0742	27.5342	23.2012	16.0174	21.5039	23.6119	26.663	15.5404	23.6229	24.015
780	1.37698	122.929	545.766	0.0311135	117.398	33.0809	15.507	82.0371	47.2487	12.4216	90.7866	76.3909	150.607	111.138	69.6891	124.798
781	0.909424	122.917	445.251	0.221325	156.889	118.825	116.454	163.812	126.207	93.107	207.804	113.063	152.744	172.498	145.001	123.249
782	1.65203	122.853	571.761	0.00959945	59.5091	78.2508	93.6182	81.6266	79.2995	80.5347	125.538	92.341	115.401	104.047	79.9166	129.115
783	0.649665	121.983	1177.07	0.405595	40.3464	34.2523	223.037	27.7407	69.9055	10.7977	22.9503	22.2626	26.0351	34.538	104.7	13.8918
784	0.832037	121.965	714.581	0.526114	38.0568	41.9008	36.4871	59.1156	40.2221	31.0953	35.7456	44.4315	41.4026	47.1392	46.1226	49.2721
785	1.99981	121.89	378.6	4.07462e-05	103.33	93.3311	78.3993	109.009	92.8804	87.0669	125.198	135.695	133.976	124.611	144.125	148.161
786	0.533688	121.882	445.251	0.68008	50.0624	35.3185	37.3971	47.1067	38.175	26.3527	58.42	27.6793	46.3718	54.564	26.9526	36.9886
787	0.29072	121.511	760.912	0.977695	7.6096	20.0416	10.9941	20.3023	19.1015	33.8134	14.5828	11.8549	10.7412	24.7983	15.2073	35.6084
788	0.721319	120.897	445.355	0.367807	82.6811	67.7879	53.2693	60.7967	60.6839	44.1598	94.0766	57.4621	74.3219	92.1488	44.7458	61.4176
789	0.190484	120.884	571.62	0.82223	142.763	169.519	183.222	172.781	164.002	151.452	141.108	236.413	235.324	184.225	55.9839	169.665
790	0.617002	120.876	1176.73	0.44192	67.3905	73.3839	290.36	70.0129	110.635	37.6647	50.021	55.5176	72.027	72.4245	155.783	45.7959
791	0.635261	120.853	1338.43	0.531738	11.3656	25.1503	9.54513	33.6585	18.4314	15.749	4.60158	38.5524	20.6349	7.64529	42.0546	29.0526
792	0.341167	120.845	1633.94	0.711122	41.1567	21.9986	20.9284	11.8818	21.5353	13.1255	20.4895	23.5498	9.03174	29.6119	20.0602	16.1554
793	0.880305	119.984	445.328	0.255108	650.983	498.683	486.017	715.955	538.125	416.051	764.928	467.388	662.199	687.864	638.895	541.571
794	0.833696	119.932	779.425	0.582638	38.318	23.8434	28.8536	63.5359	39.6861	49.1784	52.5148	36.2868	22.8293	42.1738	21.8154	41.8193
795	0.188474	119.859	571.584	0.941492	24.2329	37.1851	48.5621	33.5425	38.4231	44.287	23.7673	59.1766	60.6368	38.3905	1.92942	46.7728
796	0.757979	119.851	333.494	0.47189	55.3711	36.635	41.7874	70.4592	48.0133	43.3943	41.4232	20.1712	54.3035	64.6435	28.8653	48.8007
797	0.606702	118.965	445.355	0.443851	314.841	237.651	235.614	339.547	255.931	189.904	393.209	145.296	326.932	354.29	299.746	255.94
798	0.614413	118.94	1338.42	0.731284	90.847	125.85	54.6599	167.63	100.174	80.8749	22.1249	71.8154	134.935	17.3946	100.694	203.023
799	0.681874	118.926	1002.48	0.523073	391.494	354.017	135.901	59.6929	299.791	494.645	467.949	289.538	190.77	498.526	220.447	406.821
800	0.980201	118.924	571.751	0.159376	542.469	524.374	439.574	589.165	532.128	579.044	893.91	237.98	690.553	637.386	767.312	933.547
801	0.793723	118.907	736.284	0.62324	126.642	46.329	43.6885	154.324	84.7936	79.1203	69.5559	68.5332	23.4853	134.511	120.094	42.0938
802	0.210472	118.902	1019.43	0.943192	140.037	354.314	211.858	246.239	230.846	195.417	190.15	247.289	198.485	244.672	178.254	336.34
803	0.360166	117.901	445.221	0.637535	213.712	121.4	149.086	59.9199	129.886	102.55	135.291	190.561	36.807	200.356	167.28	139.328
804	1.11253	117.899	1002.83	0.0927335	157.281	212.037	11.3661	251.363	157.805	182.19	276.21	162.966	292.562	271.053	195.931	214.956
805	0.488702	117.899	1029.69	0.529761	65.5585	56.2833	87.693	84.1271	72.8818	72.236	92.7852	28.0708	48.0816	110.091	8.1356	85.054
806	0.756201	117.887	571.335	0.300334	87.3348	11.9857	67.2403	113.056	61.6525	47.3027	103.991	12.3958	90.5492	103.833	90.6206	127.423
807	1.43283	116.998	1019.18	0.0221225	5166.04	5553.2	5756.03	5024.67	5348.05	5138.78	4737.71	4321.71	5170.32	5042.87	5003.52	4971.47
808	1.17744	116.993	1030.42	0.077928	1170.69	1466.93	1436.64	1059.78	1284.65	1216.1	1198.99	451.802	1295.07	1168.68	347.015	1054.72
809	0.37695	116.992	570.979	0.658552	946.116	948.392	1670.68	1140.98	1099.81	795.951	1214.68	1263.33	962.94	1191.03	1330.28	1016.15
810	1.15668	116.989	1174.22	0.0930407	1846.61	1751.55	2226.08	1255.53	2104.81	3084.48	1499.12	1632.4	1728.35	1079.84	1904.81	1344.25
811	1.25827	116.988	1002.19	0.0594599	3293.15	3783.64	3307.01	3019.59	3485.2	3840.86	3721.3	2755.21	3062.92	3152.96	2748.53	2635.61
812	0.795319	116.899	1082.47	0.257528	544.629	337.745	1910.88	502.557	758.234	403.437	537.641	361.512	400.146	620.444	330.572	441.37
813	0.893099	115.998	445.251	0.232482	6992.61	5145.89	5101.07	7265.31	5595.3	4266.32	8902.69	4922.19	7155.41	7623.19	6342.26	5320.14
814	1.43473	115.991	428.957	0.021096	426.265	474.945	610.502	975.658	580.752	501.692	1320.81	625.252	802.36	952.632	854.292	1220.83
815	0.307128	115.917	555.643	0.791661	251.012	272.674	265.588	291.796	277.921	305.495	384.487	246.442	275.574	381.258	244.944	49.2904
816	1.86028	115.898	714.466	0.000492212	139.813	146.628	126.672	215.297	156.069	164.603	247.285	273.839	253.061	188.96	259.463	274.861
817	0.801217	115.897	1019.18	0.294308	263.346	286.969	282.786	253.152	268.333	251.954	230	232.47	268.846	267.956	267.762	272.749
818	1.10725	114.914	1019.21	0.114674	294.155	327.15	320.366	277.879	302.279	285.462	264.036	261.099	295.78	294.915	292.835	291.588
819	1.19038	114.912	571.833	0.122282	660.195	655.823	655.506	548.361	655.935	725.707	755.237	538.272	895.559	755.168	669.811	982.198
820	0.765741	114.909	1002.19	0.276285	225.888	244.084	219.746	237.828	240.9	271.312	253.173	218.849	220.856	250.047	210.224	212.964
821	0.678763	114.898	736.199	0.913012	130.139	67.2376	84.2084	146.07	100.058	90.6015	95.2834	157.578	63.2957	120.237	128.855	66.1101
822	0.820234	113.998	714.466	0.585686	813.762	705.927	709.098	1122.8	782.389	666.693	744.788	814.267	764.718	1016.63	829.204	899.802
823	1.26179	113.977	1019.21	0.054014	584.226	617.606	612.176	551.613	588.177	566.696	534.272	489.873	578.117	565.843	572.12	557.382
824	0.831799	113.934	1002.1	0.261447	214.286	224.654	203.852	197.841	225.403	273.289	248.673	192.336	208.734	216.153	150.923	200.643
825	1.34925	113.911	694.051	0.043813	61.9305	54.7575	37.3033	70.5185	53.1325	47.9257	65.9781	70.2968	57.2862	65.5574	75.1604	64.1965
826	0.835383	112.917	1002.29	0.585141	267.124	337.537	319.045	270.836	316.274	362.699	351.654	272.104	308.201	299.862	293.233	284.276
827	0.657141	112.908	1338.49	0.420443	75.0062	127.176	95.3946	153.727	105.306	85.2325	24.6008	262.515	129.298	19.2457	257.523	178.525
828	1.28043	112.902	714.547	0.076978	128.216	110.72	114.31	173.764	123.339	105.5	140.493	146.57	138.563	149.073	152.119	152.209
829	0.479655	112.902	445.355	0.552557	123.612	150.116	136.218	180.863	130.015	76.5527	213.895	102.677	153.668	196.039	129.168	92.4024
830	1.3394	112.9	1019.33	0.034516	172.828	184.168	185.049	165.142	173.982	161.237	152.218	141.942	170.857	163.614	152.068	170.772
831	1.92816	111.928	693.832	0.000780565	29.2565	25.5924	18.6056	18.1792	23.6147	25.8158	35.6566	30.0292	31.9348	36.4911	38.738	32.0199
832	0.514793	111.925	761.647	0.769989	14.6111	30.1744	28.9154	30.2326	34.4119	61.4134	33.5249	27.9995	13.7222	54.3338	32.9558	53.3158
833	1.23219	111.924	714.466	0.0919723	136.2	122.755	125.929	193.137	135.953	118.565	150.896	166.872	145.264	170.139	167.093	166.725
834	1.22322	111.902	750.573	0.167643	31.7765	37.3884	36.1378	71.6367	42.1694	40.2527	29.5732	23.2457	25.4923	44.1247	33.6534	42.1931
835	0.918849	111.887	1019.11	0.293923	68.6946	73.8047	81.024	65.0205	72.6073	71.7928	71.6077	58.5605	75.8811	69.6933	72.5413	60.9523
836	0.643484	110.905	1440.21	0.492645	23.0202	17.9069	26.5972	35.5622	24.2516	21.1627	17.2583	25.0325	23.7919	32.4621	39.8695	27.2774
837	0.867186	110.888	1174.33	0.24748	45.9824	35.7863	110.856	29.8816	56.5788	51.0725	31.2693	40.414	34.9151	34.5603	64.4545	28.7355
838	0.481575	110.888	1019.11	0.530111	64.0321	57.3154	49.535	54.8044	57.2919	61.0026	56.0089	47.1325	67.2647	64.1002	59.3272	64.3088
839	1.27027	110.887	1127.92	0.0515164	47.7875	46.5182	29.3337	33.7708	38.5093	35.8379	41.9699	53.2002	45.6788	48.9235	45.3716	42.2332
840	0.612805	110.862	1338.56	0.968562	33.103	40.0772	24.2451	56.2626	35.3132	28.8583	12.2561	55.9435	20.2119	9.93976	60.8095	61.4176
841	0.564716	109.948	1174.21	0.560853	33.4248	32.6496	137.05	21.0872	49.1801	13.3879	25.234	20.9877	31.6196	39.7215	76.5543	18.6326
842	1.2743	109.895	714.564	0.0562031	13.2878	6.98839	12.7989	21.2312	12.9569	12.7066	13.2934	18.4101	15.9963	21.4688	19.1034	20.6624
843	0.721218	108.983	1357.18	0.943242	41.1055	38.7077	38.5964	59.0502	42.5077	39.535	43.1114	48.9386	26.9834	46.6681	51.0674	44.8227
844	0.719166	108.977	1440.02	0.50527	50.0121	42.1464	44.5007	46.8015	41.417	27.6493	44.9043	47.0261	39.7885	45.3539	38.1747	53.2583
845	0.780882	108.962	1175.11	0.290902	101.051	103.081	383	82.6858	152.164	67.8392	68.4769	70.7264	91.2495	82.8083	191.916	27.9489
846	0.503465	108.923	1338.41	0.773762	58.2216	63.8581	76.3829	97.7961	70.6497	62.7275	16.1018	130.051	43.5999	29.7721	121.784	128.691
847	0.698607	107.952	1177.49	0.354147	139.49	127.757	576.825	103.905	206.324	52.9773	73.3367	85.2085	108.422	119.249	281.014	44.3164
848	0.511226	107.921	1755.55	0.569203	43.949	64.2232	125.604	94.2403	63.9899	1.3434	8.77363	76.35	69.3088	15.4967	317.107	80.8917
849	1.13974	107.884	1665.68	0.152705	192.729	124.972	86.1074	200.108	125.983	62.8376	0.444198	0	38.2522	209.076	115.058	60.3233
850	0.467783	106.948	1324.63	0.932636	28.7414	47.7471	90.2974	47.3169	52.4829	43.2658	53.6193	34.4831	37.2193	91.1522	37.3994	49.6861
851	0.688074	106.934	1177.03	0.36146	95.2328	97.8124	435.22	84.3372	153.284	32.1255	50.2088	56.7355	80.2094	88.2339	212.424	38.8557
852	0.600988	106.933	1338.49	0.641951	102.165	121.382	67.0569	177.877	103.905	73.7774	48.3934	138.24	159.963	38.8625	197.646	151.888
853	0.57596	106.921	1383.64	0.820159	62.2408	100.892	41.0466	93.613	65.9959	41.7212	23.9299	115.214	52.3403	16.4715	28.1454	136.701
854	0.494885	106.904	1019.26	0.614611	47.4981	27.8436	48.7546	48.3892	42.8324	43.6366	28.5163	43.591	37.4633	52.9482	71.3112	46.294
855	0.672864	106.875	571.914	0.344978	92.2535	83.912	62.2756	62.5656	75.2642	75.0127	105.014	97.2105	62.4518	98.7843	38.8631	138.017
856	0.648261	105.911	1338.48	0.545361	115.959	135.379	88.5577	194.78	122.725	99.6466	39.4934	201.334	152.917	56.0605	232.678	214.616
857	0.428641	105.897	1597.4	0.775708	205.108	163.246	184.423	119.435	160.31	128.336	100.299	96.5864	275.963	189.496	225.661	130.071
858	0.504832	105.878	1383.58	0.765451	63.8599	74.8097	40.4874	79.1156	56.1283	32.252	13.4372	100.663	58.6124	39.6195	29.9934	143.744
859	0.631932	104.998	1597.65	0.589311	4818.51	3670.82	4295.04	6769.83	4678.43	4435.59	1698.58	8875.93	4829.93	2559.01	6402.34	8684.97
860	1.43513	104.915	1664.19	0.0729986	1096.38	705.319	517.042	1538.04	799.949	424.489	50.9495	100.773	353.426	1179.98	36.0558	421.524
861	0.367535	104.911	1617.38	0.77453	214.099	210.711	273.686	279.206	267.182	345.201	135.712	254.339	228.065	197.542	339.663	545.026
862	1.54529	104.895	571.134	0.013114	168.021	168.635	194.366	216.89	181.913	169.481	240.171	166.47	250.685	227.804	261.966	238.907
863	0.876465	103.994	445.303	0.239821	355.711	274.001	267.157	420.245	298.911	225.765	455.083	257.232	372.996	421.375	362.535	288.387
864	0.796452	103.994	1007.57	0.265362	154.262	105.555	90.7857	46.5497	92.0478	63.8417	6.99086	482.615	16.1352	482.097	122.498	94.7438
865	0.856082	103.901	571.216	0.215721	65.2203	73.5842	26.2266	42.197	47.1786	32.1621	56.5527	57.374	77.438	60.9209	35.811	76.1054
866	1.17547	103	1002.13	0.0917615	38350.4	40818.9	39831.9	35706.2	40675.7	46468.2	42134.1	33107.6	37666.6	38449.2	33832.4	33583.3
867	1.05185	103	1019.42	0.114478	8861.3	9353.61	9466.75	8569.98	8866.89	8069.04	7932.69	7477.76	8764.98	8815.51	8348.13	8698.31
868	1.21741	103	1030.15	0.117111	3605.92	4169.87	4317.2	3069.51	3849.01	3832.71	3650.39	3196.21	3666.52	3506.35	3521.28	3273.67
869	0.632458	102.998	1338.53	0.656193	1897.48	2279.93	1507	3605.58	2102.63	1640.18	661.652	3400.83	2356.76	799.746	4061.15	3608.73
870	1.17394	102.997	1243.14	0.124208	1773.22	1499.29	1773.61	1111.13	1457.15	1114.54	1844.41	1671.84	1660.43	1888.79	1799.39	1335.49
871	0.793777	102.898	572.386	0.284803	286.576	272.911	1678.12	259.751	602.805	375.269	423.523	245.013	329.28	328.19	209.285	391.374
872	1.69264	101.996	714.293	0.00538249	882.008	831.973	861.528	832.373	860.657	888.655	665.582	785.384	781.476	671.916	425.492	454.823
873	1.10961	101.964	750.752	0.371675	144.194	107.793	153.006	291.782	162.962	150.031	101.808	134.96	96.8059	160.308	144.488	201.158
874	1.08514	101.935	1019.67	0.109313	394.787	418.762	443.366	384.717	405.931	382.217	357.63	331.692	404.757	208.691	391.136	400.656
875	0.786464	101.904	615.958	0.394952	257.079	184.697	212.105	18.8427	243.276	466.43	283.088	153.477	125.867	266.892	111.145	77.3585
876	1.00288	101.903	1004.94	0.153446	344.982	316.964	322.128	299.13	326.321	342.76	365.447	196.931	341.32	230.66	297.058	268.717
877	0.608812	100.992	735.971	0.965986	1114.49	589.755	797.339	1427.86	935.477	909.639	858.762	1335.69	565.066	1355.35	1113.57	594.716
878	1.18749	100.977	1019.18	0.0774968	593.296	643.481	648.635	564.485	606.738	573.041	547.264	494.92	596.526	584.318	590.069	567.141
879	0.134251	100.966	1002.35	0.972667	631.987	668.378	239.932	561.956	560.4	704.699	680.562	334.084	621.981	620.439	545.953	546.541
880	1.02392	100.935	1243.23	0.188991	322.579	252.976	302.363	192.009	255.064	203.574	310.951	291.36	273.322	340.335	297.074	233.456
881	0.734927	100.92	1338.65	0.532324	176.866	132.782	105.03	306.923	159.078	120.041	51.9973	287.127	207.201	55.94	334.421	292.182
882	0.894148	100.916	1174.18	0.206221	255.329	234.116	212.123	186.503	256.693	367.174	205.585	209.306	250.512	172.242	252.454	188.73
883	1.52663	99.995	714.52	0.0140585	1313.92	1115.75	1054.77	2311.41	1292.84	972.948	1809.55	1908.15	1703.08	2053.52	2281.03	2392.39
884	1.09304	99.9942	1019.4	0.108926	611.152	677.302	679.97	606.969	641.372	619.077	563.587	525.248	178.887	624.617	588.121	613.905
885	1.44876	99.9677	750.844	0.0716943	339.957	347.712	313.143	602.766	386.323	379.327	240.089	219.986	154.07	380.341	313.846	374.806
886	1.4529	99.9652	694.008	0.0219853	374.74	338.546	339.138	437.694	350.711	295.473	409.74	399.295	390.436	432.426	442.764	404.461
887	1.60261	99.9496	564.565	0.00705515	229.098	210.142	209.225	260.613	231.559	254.176	319.176	275.015	245.603	272.648	263.992	293.201
888	1.68921	99.8972	460.361	0.00457828	143.485	86.6951	180.323	157.243	111.03	12.5401	274.761	197.269	443.364	239.264	240.063	240.563
889	0.632074	99.8971	445.304	0.748808	214.579	116.64	144.892	196.733	144.439	80.2253	206.026	148.041	165.842	179.233	164.715	85.4338
890	1.09599	98.9894	1338.49	0.109275	41.326	32.0764	31.5234	37.1082	33.153	26.7107	17.4807	80.236	54.2256	19.9951	90.7425	77.7036
891	0.617468	98.943	1002.34	0.411499	133.35	131.238	68.3653	117.122	101.787	71.5362	140.83	111.957	128.448	144.853	120.039	63.5989
892	0.598976	98.9258	736.176	0.837851	92.1405	46.6668	65.8208	118.773	76.9899	75.2104	71.3728	110.534	48.1673	106.135	91.4942	26.5988
893	0.897283	98.925	445.251	0.230694	140.199	105.071	112.24	148.618	117.831	96.7311	175.965	103.951	149.945	148.612	130.42	115.313
894	1.4136	98.9196	714.45	0.030556	98.9123	78.4964	91.6978	132.629	95.9733	88.9013	112.661	117.227	109.72	122.309	121.809	121.386
895	0.655138	98.917	1019.11	0.380189	123.888	137.992	139.467	129.046	129.707	117.978	117.04	115.153	130.76	129.165	129.922	131.239
896	1.17253	97.9608	1440.18	0.0803153	25.7195	20.4545	16.5129	17.5961	19.1282	16.3306	20.2291	17.3099	23.6671	25.2675	29.403	26.7663
897	1.64803	97.9412	714.466	0.0054011	134.044	124.72	120.743	168.257	130.419	116.328	154.364	163.96	150.508	168.469	165.702	164.654
898	0.64931	97.9285	694.037	0.706822	31.7043	27.9502	28.8056	39.145	28.0469	17.136	38.1908	29.6863	15.4188	30.7354	34.7327	34.1592
899	1.22499	97.9189	1002.43	0.0643459	69.1528	71.8514	79.8977	55.7719	73.8985	86.039	62.884	55.9395	65.1638	71.1851	28.2768	60.1365
900	0.904925	97.9069	1019.14	0.214198	52.5236	58.9429	51.004	40.1402	49.8476	44.9776	43.526	43.1068	44.0721	49.8429	51.6546	39.564
901	0.379796	96.9651	1440.28	0.96456	63.3409	31.3247	63.4176	61.9021	48.6191	30.3207	27.6023	34.9174	58.3834	43.8974	73.5022	63.264
902	0.686532	96.9634	1174.51	0.400531	58.0389	52.2549	139.747	37.2088	68.0188	43.9691	23.0619	35.5038	45.9951	40.0962	114.3	32.8525
903	1.80673	96.9622	962.781	0.00556547	91.3575	53.7303	73.4797	77.265	66.0253	43.2501	25.9542	43.5983	23.85	36.1768	59.5745	22.0514
904	1.30172	96.9357	1357.06	0.0442415	17.7443	25.6943	29.0421	49.6683	28.4541	24.3359	45.2558	39.4289	26.4956	41.0641	53.304	64.4842
905	0.565791	96.921	1018.89	0.487746	62.7526	75.5911	61.0927	61.8289	63.7478	57.4928	53.5274	56.0762	58.0279	69.4503	71.0731	57.3048
906	1.86653	96.9152	378.552	0.00059254	18.0456	31.6343	24.0662	46.1339	31.1716	37.359	51.573	57.0702	57.0008	44.2577	55.218	58.8643
907	0.537361	96.9059	1030.01	0.492851	40.1679	51.5932	51.6835	46.2197	45.7113	38.701	40.8545	38.7684	51.8537	45.5828	44.6493	39.5328
908	1.43293	95.9613	750.813	0.0820266	143.019	162.593	138.027	259.087	168.532	160.89	113.817	100.179	105.044	155.404	138.117	170.035
909	0.611327	95.9348	1174.14	0.456835	62.2904	71.0031	211.966	57.4416	88.9529	32.3807	61.6941	14.304	60.3499	60.8414	136.389	47.7045
910	0.779216	95.9141	729.671	0.933174	44.0013	41.8762	40.0398	73.4163	47.3648	44.2046	39.3468	44.9213	51.5691	53.8158	50.5858	53.5506
911	0.913095	95.8979	1029.62	0.246601	35.7645	40.8208	45.3563	31.2491	37.9071	34.4457	38.5014	33.7027	36.092	37.7281	33.4861	24.8543
912	1.14978	95.8934	445.328	0.0909766	104.32	74.2228	66.0128	108.213	81.0914	65.2778	127.866	77.008	111.165	114.847	105.638	85.3616
913	0.296921	94.9812	989.946	0.977085	39.8773	14.9175	18.5074	5.63541	26.3945	47.8466	19.9832	5.77793	24.952	10.2164	48.3157	42.2522
914	0.685714	94.9484	1177.01	0.369799	291.721	269.6	1198.97	252.687	447.685	160.97	182.213	195.332	284.243	266.436	576.953	163.118
915	1.58018	94.944	962.937	0.0262586	188.572	129.445	150.467	136.547	135.16	84.1624	77.8692	103.604	79.789	85.1543	118.773	114.833
916	1.31598	94.9365	1356.94	0.109013	88.6437	79.8144	85.9367	93.0533	87.4233	91.0057	76.003	93.0269	81.3672	78.1624	74.0965	86.6057
917	1.29242	94.9248	1440.18	0.0542646	88.7701	107.556	91.9023	95.5972	96.0567	95.3579	120.848	109.34	87.0398	116.265	100.819	116.357
918	1.12929	94.7965	445.232	0.120621	14.8614	1.08528	3.55219	15.9234	6.71206	2.31397	30.1174	10.5323	22.9212	8.72698	5.53931	13.9915
919	0.901362	94	750.828	0.400925	8.93017	13.0664	10.4573	23.7524	13.4079	12.9303	12.0041	9.24758	3.57473	15.8595	9.43673	17.0242
920	0.611497	93.9783	1177.08	0.446669	113.827	103.23	461.225	83.9509	165.266	40.2831	67.6296	78.0569	105.331	102.509	232.317	61.452
921	0.65746	92.9364	1177.27	0.40146	224.967	193.699	835.741	173.018	319.301	123.481	144.972	152.109	194.59	202.716	431.174	126.662
922	0.297394	92.9228	1415.85	0.921192	33.5526	42.7696	56.0571	53.1504	49.1208	57.6759	37.3265	28.6576	43.5653	28.9195	70.1142	77.9903
923	1.12205	92.9171	1633.68	0.103303	103.368	56.5661	48.5797	33.2744	66.0392	84.3765	49.486	46.0465	33.0057	22.8501	43.2916	67.8031
924	0.9742	92.9106	1521.72	0.170032	42.3532	81.5299	49.621	66.9638	68.4033	94.9205	13.7366	56.5982	63.2823	15.0284	80.439	53.9904
925	0.369896	92.8926	445.375	0.661359	42.1043	50.3497	46.9401	63.4945	49.7807	48.555	75.2702	32.4524	43.4282	58.8176	52.1188	14.4005
926	0.311786	91.949	1292.27	0.888877	16.3181	37.0377	29.6477	36.0423	25.34	10.38	8.39682	22.6811	22.4063	5.4386	27.0978	78.8077
927	1.15017	91.9173	545.785	0.109896	44.8755	10.4029	1.86228	28.8009	16.3216	4.85123	32.4111	25.3817	44.6345	31.829	17.8464	35.2633
928	1.51812	91.9167	378.416	0.0129153	16.7846	8.01465	12.0984	18.4796	13.0339	11.9258	19.5178	24.8855	13.8385	21.8141	22.5919	17.8042
929	0.71312	90.9376	1338.57	0.62187	84.4081	89.5125	38.9328	139.927	76.4659	50.6689	48.9945	83.9785	81.1236	46.8093	142.89	146.367
930	1.20391	90.9238	545.784	0.0810843	112.702	35.3307	15.9182	72.8962	46.7878	17.7834	69.2188	83.2282	59.4923	102.412	72.7197	125.803
931	0.805406	90.9196	445.253	0.267025	253.576	206.213	45.2248	162.141	159.238	148.323	70.8505	215.74	205.051	237.653	265.659	271.065
932	0.689528	90.9141	1177.38	0.386184	159.447	161.196	660.255	99.2845	235.524	57.6803	91.9757	17.3184	155.142	135.912	353.048	67.4869
933	0.738926	90.8991	1019.06	0.307037	95.6988	81.1526	96.7547	82.4602	86.9971	79.606	94.8671	80.8477	51.4185	89.167	87.6355	72.9189
934	1.17076	90.8	571.751	0.0827993	38.931	31.487	25.2122	32.9747	35.7232	48.7682	79.7664	56.4133	41.6942	66.4783	13.8847	85.9156
935	1.30501	89.8986	445.189	0.0620158	53.3258	106.938	77.295	58.9868	60.0843	7.29791	96.0593	63.8794	92.7926	106.653	135.677	79.0147
936	0.931523	88.9995	1019.18	0.182182	2176.57	2328.8	2358.5	2109.72	2208.18	2048.9	1980.24	1843.47	2220.03	2186.87	2161.57	2166.34
937	0.857192	88.999	1002.1	0.359777	3029.67	3179.11	3071.51	2709.43	3101.45	3378.07	3331.81	2753.34	3085.02	3125.28	2684.13	2655.77
938	1.0305	88.9984	1030.16	0.276824	831.873	951.551	981.21	741.576	884.693	870.912	817.352	742.458	918.356	878.465	824.2	779.028
939	1.41316	88.9978	714.355	0.0348659	492.336	449.463	437.173	646.556	481.389	431.889	556.235	596.224	531.119	585.124	564.835	625.079
940	0.711721	88.9971	445.251	0.458475	1569.21	1034.85	1128.21	1678.72	1244.93	1003.6	1923.86	1017.12	1543.96	1616.83	1256.82	1137.19
941	0.871449	87.9136	445.251	0.231781	115.375	85.2261	92.0285	129.577	97.2301	77.2685	155.253	84.9929	112.494	133.532	121.721	91.0912
942	0.86325	87.9102	1019.21	0.24227	169.745	180.357	178.147	153.545	168.146	156.321	142.07	149.733	167.622	164.016	168.16	167.082
943	0.566813	87.9018	1002.1	0.711456	184.156	160.106	185.501	159.924	181.848	211.26	207.883	156.947	183.303	197.65	158.657	149.718
944	1.29328	87.8995	714.498	0.0519118	104.438	58.8969	43.0917	106.023	75.0308	76.0158	72.9583	122.272	107.098	112.754	117.716	96.4049
945	1.80519	87.8807	460.321	0.00220547	34.6102	21.1984	47.2412	25.6101	26.7981	7.65079	58.6167	45.0086	104.26	63.4006	61.2047	70.5679
946	0.642446	86.9379	1019.1	0.393519	166.716	168.88	176.199	157.19	164.468	152.701	147.758	143.363	166.407	164.763	166.149	167.772
947	0.956514	86.9355	1174.13	0.176137	84.2727	77.249	83.6685	59.32	86.8079	118.923	73.5375	81.4188	81.3445	52.0841	81.0457	57.2559
948	0.806612	86.935	1002.19	0.279619	199.092	227.592	208.359	200.304	219.114	249.469	231.886	202.455	210.369	227.307	183.724	133.505
949	1.62586	86.9324	571.511	0.00690849	114.403	109.59	126.025	131.036	119.117	116.937	162.19	126.485	152.34	133.31	132.61	167.742
950	0.977658	86.9207	445.248	0.190185	75.7995	54.1973	55.2854	74.0413	56.7772	34.272	89.865	53.809	71.7233	78.9107	62.2555	62.8335
951	1.20189	85.9972	714.466	0.118486	2300.34	2021.75	2043.18	3204.32	2240.6	1928.18	2532.73	2687.79	2441.57	2755.43	2651.64	2693.4
952	1.34934	85.9887	693.916	0.0473822	622.138	531.594	533.576	768.768	578.876	502.894	689.08	647.612	633.094	712.728	713.304	717.412
953	1.34477	85.9785	750.752	0.124536	527.965	595.597	539.224	1057.23	647.514	611.205	432.658	389.429	380.1	610.848	535.322	673.805
954	1.8031	85.9249	564.467	0.00152911	176.413	173.596	184.116	201.431	189.123	209.39	283.03	248.659	217.884	229.94	214.529	245.877
955	1.82792	85.9174	460.339	0.00130274	140.8	106.048	198.181	177.404	136.532	76.0047	283.486	236.911	464.166	267.243	270.275	319.301
956	0.398205	85.8962	1019.63	0.5959	195.484	215.219	18.7043	95.5145	129.873	128.538	64.5852	59.8803	112.147	142.914	179.061	111.627
957	0.347986	85.8955	764.861	0.683446	52.057	13.8772	77.9937	225.648	141.469	328.716	336.56	207.353	123.513	151.888	30.7901	150.165
958	1.25439	84.9821	1440.17	0.0684129	88.1775	72.6634	71.5819	95.9029	71.4972	41.0925	83.3982	89.7379	84.4279	90.1919	98.1904	93.1863
959	0.617201	84.9728	1356.94	0.604446	82.6312	81.1344	68.0209	93.455	76.0028	61.9099	79.8107	64.1736	71.4904	88.3153	86.5758	93.4375
960	1.39282	84.9414	571.428	0.034531	86.4291	86.6506	96.5133	92.621	88.9575	83.4876	119.908	84.47	106.834	108.597	89.4916	122.044
961	1.2465	84.9291	714.466	0.0904348	190.634	174.038	170.145	265.589	187.714	161.785	205.937	227.644	209.243	231.437	226.449	230.212
962	1.29464	84.9138	1019.11	0.251812	105.364	111.327	101.132	18.0527	91.5605	103.61	99.1928	91.0127	109.303	106.814	124.008	110.492
963	0.443791	83.9929	763.241	0.802433	842.59	888.794	822.037	871.19	773.628	504.885	416.553	719.915	617.505	1003.58	920.804	861.433
964	0.695917	83.9722	1002.1	0.548659	414.82	423.271	419.249	380.348	424.088	465.954	476.762	380.173	425.455	430.742	370.016	366.373
965	0.40949	83.965	748.135	0.618662	234.075	416.956	226.736	379.586	328.416	380.447	256.03	206.675	231.108	375.454	231.169	492.212
966	0.867992	82.9878	1018.87	0.213804	358.596	394.447	393.706	390.256	383.651	379.229	340.628	336.558	376.172	380.567	347.871	412.74
967	1.20596	82.9745	1440.18	0.0719647	88.0026	75.1141	80.1311	92.2029	76.9049	56.6932	79.6717	86.8648	83.1256	91.7291	109.412	101.056
968	1.66495	82.9738	962.748	0.0257448	119.943	55.1691	102.17	106.345	85.7324	58.0877	56.9838	52.9548	51.0858	62.8364	55.2127	71.2915
969	0.932895	82.9696	1357.07	0.2071	62.7613	79.2749	81.1258	108.803	80.0933	73.8213	74.2757	86.2666	89.3109	96.2731	97.2826	102.982
970	1.2222	82.9675	1030.17	0.0620209	136.14	134.036	130.287	122.417	132.712	138.076	110.014	118.092	122.766	132.159	120.59	134.839
971	0.280087	82.914	1127.92	0.712037	74.3651	79.3806	45.3385	60.5424	67.4845	76.6869	62.5103	86.9034	78.0178	75.9177	66.399	50.8593
972	1.30749	81.9997	714.466	0.0643924	1317.01	1173.57	1199.03	1840.48	1285.01	1067.49	1488.64	1621.87	1511.2	1628	1472.58	1592.99
973	1.64571	81.9719	962.919	0.0130748	165.564	108.55	135.618	108.254	119.861	88.2186	74.2308	81.5165	61.5302	69.944	84.7692	114.461
974	1.49305	81.9688	694.037	0.0167835	88.1775	59.9775	75.9028	91.7379	75.5437	68.7676	85.0023	93.0758	89.5562	87.2564	100.268	99.0272
975	1.2327	81.9526	1019.16	0.0631843	206.009	222.952	222.286	213.85	213.31	201.405	188.467	178.886	209.212	213.042	148.521	207.742
976	0.604648	81.9414	1007.54	0.408318	211.844	138.51	228.294	228.243	213.485	259.28	237.851	213.692	245.17	243.722	222.402	208.532
977	0.711177	80.9711	1278.4	0.342408	141.269	193.932	165.706	196.72	163.985	130.471	99.7609	199.155	183.12	189.42	179.727	355.463
978	0.702048	80.965	1175	0.358308	356.114	319.803	1213.16	295.26	498.072	239.776	232.111	241.501	303.527	310.831	661.115	223.923
979	0.838868	80.9592	445.251	0.273178	355.711	263.587	272.243	369.688	289.711	225.184	401.757	252.97	347.067	393.287	323.609	287.42
980	0.615573	80.9591	1338.48	0.627436	143.951	175.806	123.96	245.353	159.186	130.466	52.6085	255.032	180.636	78.4778	278.425	266.925
981	0.781701	80.9455	1383.38	0.281789	52.858	149.425	119.582	224.989	130.28	118.382	129.919	212.895	144.603	163.357	95.5596	322.369
982	0.504201	80.9	1127.76	0.681148	92.0822	70.8118	76.7669	83.6641	71.5938	43.6165	69.8461	107.246	46.3718	97.962	82.545	63.5561
983	0.614538	79.963	1177.25	0.441513	175.354	168.192	703.021	152.501	263.283	82.2995	124.387	129.115	163.379	171.3	363.743	112.445
984	1.45082	79.9163	714.547	0.0221406	27.5664	21.6626	25.3009	33.4391	24.7786	19.1494	27.4761	32.4393	34.6116	31.8866	30.4146	31.4398
985	1.06419	79.9	445.403	0.115117	21.5355	22.9524	28.3058	29.8456	23.8165	18.1052	33.3336	24.0709	28.321	36.0131	26.2787	24.3314
986	1.73205	79	440.564	0.00221765	393.491	317.734	240.109	316.14	288.051	205.805	391.391	513.6	413.787	439.69	470.42	372.621
987	1.36472	79	391.211	0.0310724	429.757	325.245	299.273	465.228	353.197	294.588	435.095	326.734	513.552	654.738	533.218	501.869
988	0.611909	78.9878	1177.4	0.440252	527.504	465.353	1703.23	418.678	689.006	253.809	340.192	363.99	474.936	473.312	946.05	332.334
989	0.858862	78.9828	333.286	0.396258	491.825	410.899	486.612	714.803	492.04	420.951	460.125	498.619	550.158	552.463	565.209	678.775
990	1.25375	78.9753	571.337	0.0648477	232.886	202.922	195.878	264.726	209.553	173.219	226.655	220.502	255.894	247.898	243.14	292.073
991	1.88293	77.9659	378.571	0.00034533	229.506	195.357	184.787	244.955	204.22	183.52	250.219	273.202	274.246	268.676	290.503	313.023
992	0.650982	77.9442	1338.48	0.550946	62.3012	74.8123	49.4611	103.303	66.1935	51.9001	24.9556	110.312	77.6713	32.7119	123.035	109.724
993	0.427475	77.9368	1383.64	0.861764	41.727	52.4567	29.7653	49.4935	38.2163	22.8218	14.3224	50.4062	39.3829	30.2169	21.4232	91.9178
994	0.523063	77.9222	1177.41	0.524124	73.9781	54.7249	237.798	58.2858	91.2303	23.35	43.6818	42.2346	69.6413	65.1129	138.757	43.3795
995	0.677246	77.9138	333.279	0.426335	69.6691	49.8151	47.6138	58.6068	59.8126	73.5333	108.069	13.478	112.49	68.5309	74.313	58.6751
996	0.792731	76.9966	445.251	0.323669	2871.21	2175.79	2204.39	3015.56	2355.8	1820.26	3315.62	2001.33	2798.07	3045.17	2652.83	2308.2
997	0.752667	76.9654	1597.65	0.377197	295.983	231.414	267.83	398.82	284.567	262.767	138.054	535.013	338.798	199.524	391.334	537.142
998	1.16885	76.9297	571.644	0.0791433	225.776	182.78	189.998	268.442	217.842	235.512	282.75	246.896	313.642	286.001	187.965	259.127
999	0.440581	76.9261	547.931	0.742706	162.393	117.821	114.993	118.858	120.619	97.53	139.196	122.851	26.1867	167.139	23.6704	191.622
1000	1.88886	76.9099	374.128	0.000300479	268.657	203.2	202.726	276.474	224.063	193.373	301.026	304.858	307.967	308.735	321.028	342.602
1001	1.13367	76.9	333.819	0.0871318	282.617	219.192	12.3691	171.55	185.457	250.827	274.989	256.187	242.953	401.913	180.225	333.056
1002	0.368649	75.9	1174.8	0.987246	65.646	57.3407	154.565	57.5242	73.2528	28.4144	56.8377	54.7233	83.7998	80.965	96.7365	65.5273
1003	0.723916	75.0018	1019.18	0.384599	2278.47	2900.61	2356.29	2242.52	2475.12	2506.13	2429.07	2120.16	1993.59	2660.07	2574.18	2182.2
1004	0.778416	74.9996	1002.13	0.50762	2654.24	2884.66	2697.63	2065.72	2704.22	3014.94	3084.92	1918.41	3064.78	2631	2182.69	2134.46
1005	0.884195	74.9967	571.62	0.258349	1070.29	1351.73	1526.89	1258.35	1248.71	1026.09	1429.42	1014.07	1604.65	1439.62	1202.1	1731.16
1006	0.483835	74.9962	736.33	0.736947	1862.17	363.986	1064.66	1573.69	1246.76	1527.61	1622.15	1800.28	130.576	1316.73	1788.22	185.13
1007	0.228374	74.9905	444.789	0.803196	254.764	1248.42	231.153	1203.18	873.646	1383.94	1367.93	954.62	919.701	1356.1	703.912	301.517
1008	1.25524	74.0904	445.471	0.124001	312.226	348.139	576.991	264.953	391.125	402.718	615.855	466.32	485.836	806.234	268.772	509.077
1009	1.22653	74.0738	1029.49	0.063278	637.163	459.982	1033.38	405.793	651.829	648.163	181.709	118.788	476.075	758.164	455.125	114.663
1010	0.90152	73.0746	1002.14	0.227172	56661.2	59902.5	56465.4	50691.3	58146.7	64282.2	61931.1	49318.3	57666.5	58337.3	37624.2	50178
1011	1.05979	73.0693	1019.24	0.11269	48600.5	51053.3	51102	47909	48776.9	45257.2	43722.2	40988.8	48065.9	48488.1	47260.4	48158.3
1012	1.61394	73.0688	571.556	0.00891109	17294.9	16997.1	19812.1	18992.3	18154.4	17758.5	23861.7	18925.2	21971.5	21452.2	19268.2	25483.3
1013	0.632736	73.0486	735.971	0.718856	20611.9	9142.08	14902.4	24909.9	16459.7	15690.2	15053.5	24660	11986	24323.2	20447.3	12391.9
1014	0.965758	73.0171	445.303	0.187104	20602.8	14212.2	14279.1	20255	15685.9	11483.1	23987.7	14207	20278.3	21261.2	18873	15695.7
1015	0.609464	73	1338.64	0.809897	10669.6	12952.2	9226.12	22045.4	11904.3	7554.81	5069.18	22830.7	150.244	4820.26	25342.5	23728.1
1016	1.05062	71.9927	1019.18	0.116873	713.492	748.399	751.606	700.059	719.403	680.562	651.569	605.207	720.999	702.285	700.597	712.028
1017	0.595309	71.9926	736.176	0.852489	523.295	263.489	365.063	602.786	415.788	393.143	398.809	596.469	280.889	587.83	514.904	273.056
1018	0.888574	71.9911	445.251	0.235952	701.836	519.707	504.445	724.381	565.842	453.768	838.991	498.935	706.145	763.551	639.395	548.342
1019	1.04239	71.9863	1002.19	0.149961	841.994	858.566	845.875	762.629	854.78	931.587	918.906	750.99	797.008	840.826	711.975	687.502
1020	1.46687	71.9848	571.593	0.0217358	363.025	361.478	426.899	402.463	383.387	365.558	505.306	396.013	462.736	442.473	392.261	548.575
1021	0.999387	71.898	460.318	0.15474	44.2449	106.188	136.518	149.215	103.14	83.3981	108.954	58.407	545.714	55.1451	225.106	407.375
1022	0.923138	71.8	763.242	0.18919	16.7846	16.0168	11.5216	8.49631	44.4369	146.463	14.5262	0	21.1072	14.7921	6.50711	0
1023	1.36033	70.9746	714.355	0.0476762	127.198	116.835	110.518	168.058	123.705	109.661	139.558	152.351	134.659	153.447	150.034	154.579
1024	1.17722	70.9684	1356.94	0.105219	131.765	110.032	117.131	152.902	119.579	98.7282	131.657	135.814	117.623	139.095	155.765	152.44
1025	1.02554	70.967	1440.18	0.145719	148.163	131.94	139.325	159.433	134.729	106.013	133.49	152.746	134.091	164.444	187.211	152.138
1026	1.92793	70.961	571.593	0.00253121	64.3993	112.046	124.562	82.6025	100.958	109.303	161.792	127.318	149.799	134.8	126.853	165.245
1027	0.830177	70.9543	445.355	0.342756	120.903	82.8682	85.4998	120.288	94.827	77.2238	138.93	89.8224	119.712	123.103	87.652	92.6094
1028	0.673095	70.9369	736.205	0.783135	118.891	58.5554	57.5632	137.339	89.2263	91.4516	89.317	133	61.3258	128.813	110.957	60.9345
1029	1.29091	69.9658	1019.18	0.0470427	138.706	148.449	147.965	140.438	142.756	137.39	128.885	119.187	127.646	134.375	142.333	144.363
1030	1.4616	69.9656	714.307	0.0194302	232.723	218.02	165.11	208.473	211.532	234.679	273.012	348.78	238.971	289.703	257.797	217.809
1031	0.879383	69.9446	445.251	0.246293	122.432	88.7839	92.274	131.644	99.0865	74.942	136.536	88.2009	125.545	136.164	113.648	97.8541
1032	1.74777	69.9342	571.593	0.00349019	83.4568	75.0579	91.0257	83.7305	83.4729	83.9376	111.194	88.9987	105.852	100.283	90.931	116.913
1033	1.79578	69.8987	460.252	0.00159026	72.8499	66.8941	70.5257	79.8423	63.2282	34.498	120.841	88.5266	171.717	110.625	107.202	128.769
1034	1.28269	69	1440.28	0.0474344	88.9738	67.8783	101.769	108.519	79.6791	43.2572	90.3971	125.75	120.405	75.1261	145.098	129.997
1035	0.624032	68.9805	1338.48	0.682495	157.123	180.424	138.075	261.343	168.939	134.001	72.7846	250.11	186.7	88.5332	285.811	262.094
1036	0.661668	68.9791	1174.65	0.427795	212.77	189.115	544.469	159.998	263.461	177.982	159.286	160.045	201.051	171.971	367.876	149.18
1037	0.580786	68.977	1633.71	0.522665	301.431	152.531	144.487	94.8899	159.819	115.816	153.716	128.425	110.87	201.073	55.8154	174.626
1038	0.731706	68.9721	1356.94	0.516321	108.078	115.991	95.9109	138.474	109.304	96.9629	99.9827	137.744	114.08	118.91	128.703	100.963
1039	1.15628	68.942	445.328	0.0982389	173.945	128.011	120.647	185.043	137.508	101.845	204.648	135.548	183.408	188.154	161.648	155.683
1040	1.23061	68.0152	962.927	0.0822506	220.563	139.096	186.751	133.539	154.457	101.71	93.01	99.3097	92.7207	101.114	158.803	147.597
1041	0.247868	68.0035	765.172	0.960421	16.9637	12.4618	13.3701	39.2291	27.5116	54.5944	38.3687	42.2842	24.8161	20.7464	13.8305	26.5683
1042	0.991113	67.9977	714.547	0.332213	62.3012	54.4759	56.2189	85.2564	59.8737	49.2156	58.1088	73.896	70.4468	61.9889	72.1293	65.8341
1043	0.686699	67.9825	1174.32	0.369531	70.298	65.1518	269.31	66.2715	106.182	45.9902	64.4651	40.9436	66.0149	77.8466	118.789	53.512
1044	0.743806	67.9693	1018.94	0.393289	58.9285	57.109	43.3212	50.6324	49.8936	42.0122	26.7453	46.391	56.42	45.5727	45.1213	54.2407
1045	1.3801	67.8863	736.13	0.0929678	12.3567	9.38346	19.9437	2.6551	12.7089	16.0456	21.0823	20.1338	12.7571	34.4766	28.4746	7.99801
1046	0.610579	66.9929	1176.72	0.448295	466.216	435.17	1591.94	369.979	632.745	223.844	292.609	335.141	407.535	422.23	934.818	256.554
1047	1.41874	66.9731	962.854	0.178922	178.108	88.6697	131.219	197.14	129.789	83.3981	74.4292	136.714	72.4314	79.1048	134.184	116.393
1048	0.991962	66.9687	1018.91	0.182606	116.094	121.576	117.892	123.008	116.047	104.563	109.55	102.019	116.825	112.642	118.717	108.049
1049	0.236039	66.9308	1127.76	0.955758	53.7923	45.7814	43.4904	43.3579	44.6761	38.6647	38.5465	59.0704	50.7972	49.7293	39.5809	33.5381
1050	1.27044	66.7882	339.611	0.0753485	7.75317	5.99362	14.0305	7.56703	8.85802	8.36533	16.2988	12.9954	4.48535	17.0039	19.4944	11.4334
1051	0.70832	65.9933	571.413	0.467612	49.3048	41.956	40.4463	50.0687	43.8726	40.4627	35.0787	26.4465	42.5604	36.376	47.1239	57.2081
1052	0.641368	65.9821	395.312	0.675069	50.7426	44.9219	7.00838	78.3883	39.6231	30.5137	39.0196	21.9114	47.238	39.5055	81.8136	54.4343
1053	1.13496	65.9812	339.426	0.100264	78.1533	81.8367	72.2666	90.1662	77.99	71.4838	73.349	80.2412	86.3332	87.5063	109.392	103.03
1054	0.63041	65.9663	735.922	0.488192	35.0845	15.4898	25.733	29.5246	25.2311	23.1761	21.6676	25.5211	13.7952	33.7284	30.6649	7.96183
1055	1.05336	65.9624	445.328	0.126053	75.7407	61.795	58.4693	79.4842	61.752	42.075	98.9227	63.5855	75.1304	90.9401	77.6011	57.5531
1056	0.873453	65.6525	714.335	0.666289	9.96586	6.5823	2.19651	14.5964	7.31716	5.81639	10.9371	4.37561	2.31852	6.70356	10.9518	5.21253
1057	1.3295	64.9607	545.762	0.0402484	64.0496	21.0732	11.0902	48.2015	28.7653	12.0488	49.2613	39.7287	78.3964	57.039	41.0843	77.2205
1058	0.529397	64.9552	1177.02	0.634064	36.6095	29.8377	135.159	18.4124	49.3489	17.7926	22.5832	25.2136	26.7495	37.626	88.9742	24.3237
1059	0.55011	64.9498	1338.49	0.779159	15.6364	12.391	10.8981	22.9347	15.8374	18.948	5.80631	21.4568	18.0752	8.26387	26.0969	23.6009
1060	1.02835	64.9329	1127.91	0.348337	9.04607	13.312	11.9543	7.30152	12.4746	18.3174	13.9388	17.7334	13.5653	18.1186	19.271	5.24008
1061	1.54547	64.9251	378.686	0.0125213	12.3553	13.5576	13.2026	20.6526	13.1907	8.45485	12.0295	23.5127	22.2585	25.1347	27.9114	20.6335
1062	1.35017	64.9171	445.228	0.0592623	16.8182	17.3475	17.4391	17.071	17.5034	18.523	28.9722	16.4597	28.8401	23.9441	15.8323	20.9674
1063	0.759354	62.98	445.355	0.366653	267.151	196.388	199.774	266.319	213.266	164.067	297.791	176.207	253.41	272.648	230.112	215.169
1064	0.622591	60.9909	735.971	0.725006	189.468	101.51	134.692	220.691	154.324	148.989	145.706	222.206	112.551	215.551	194.692	116.279
1065	1.74104	60.9859	571.511	0.00329686	235.684	233.082	257.282	245.685	239.007	225.422	318.667	253.853	300.117	290.816	261.09	340.684
1066	0.831164	60.9786	445.251	0.305953	226.516	161.463	172.21	234.273	183.544	147.02	244.439	156.906	233.225	220.922	209.46	186.668
1067	1.47338	60.9678	714.564	0.0171779	69.7028	46.1516	69.9396	83.7968	66.0796	65.9042	77.8044	86.2038	72.0196	90.7143	83.3586	91.0188
1068	0.910517	60.9372	1174.55	0.226838	95.7583	82.1163	215.717	60.1986	112.463	91.9453	71.1064	44.0234	85.6677	76.1597	126.476	60.9902
1069	0.82896	60.9319	763.133	0.271039	69.6286	62.1523	8.23645	89.0608	61.6689	86.4416	52.771	83.6068	62.181	96.9353	79.0929	102.649
1070	0.862604	60.9229	1019.16	0.26038	68.0768	89.6391	38.9746	68.752	66.1807	66.9788	88.7444	45.929	57.3867	54.384	46.8707	32.603
1071	1.27674	59.9975	714.547	0.0576313	138.998	78.4473	124.536	185.308	126.984	124.918	143.027	174.582	152.78	183.549	145.189	188.462
1072	0.904103	59.9962	1019.47	0.273968	27.9144	55.6548	37.4473	25.8675	40.9269	50.8999	45.2961	12.4281	45.5633	44.1718	21.4682	11.3658
1073	0.521887	59.992	571.668	0.499793	28.8781	36.8904	42.9356	59.1156	45.2219	58.1192	78.5602	57.903	45.8521	27.2765	31.3168	71.5618
1074	0.92988	59.9896	445.355	0.178928	206.952	102.598	131.306	188.183	143.565	113.554	236.599	132.591	219.27	237.493	214.46	100.338
1075	0.628528	59.9518	736.199	0.747741	46.1577	8.99213	29.6516	60.0142	32.0754	25.7075	11.7857	85.8747	38.6336	49.0452	9.70935	34.3042
1076	0.826064	59.8989	761.577	0.348536	7.32623	17.5893	19.4991	26.5489	20.8451	31.5971	17.3617	20.3156	26.706	23.3633	31.1477	27.9595
1077	1.24196	59.0805	714.355	0.0931221	1774.39	1634.06	1558.96	2369	1719.02	1464.75	1869.57	2013.89	1892.16	2068.71	2096.56	2116.9
1078	1.73736	59.0494	571.461	0.00305013	892.495	831.002	972.669	921.566	882.397	810.918	1131.79	930.303	1086.58	1070.79	987.974	1211.71
1079	0.975836	59.0364	693.916	0.190444	623.537	519.658	515.524	753.906	508.394	237.532	643.687	465.673	659.446	630.882	718.866	704.031
1080	0.609355	59.0334	736.199	0.401456	787.152	453.407	550.375	469.849	584.713	658.357	599.993	884.808	415.5	894.759	812.183	438.098
1081	0.843299	59.0308	445.251	0.294067	965.87	796.458	780.495	1041.72	826.381	644.098	1145.32	728	938.703	1024.63	894.935	868.196
1082	0.344435	59.0267	1019.18	0.83514	1113.4	1110.33	1124.46	1126.2	1092.26	1006.7	993.408	1020.78	1107.51	1104.82	1185.74	1212.24
1083	1.12013	58.9979	750.778	0.309855	481.392	512.567	486.548	844.871	513.797	341.928	394.982	371.667	342.962	590.354	467.674	511.264
1084	0.898741	57.9933	445.251	0.232701	286.371	213.532	214.147	296.374	231.509	178.205	327.623	206.873	286.142	306.318	265.27	229.798
1085	1.80286	57.9889	571.428	0.00180632	139.464	138.484	157.567	149.613	143.478	133.842	182.519	152.155	176.348	173.937	163.651	197.64
1086	1.35975	57.9889	714.355	0.0459427	196.829	174.775	174.706	262.802	191.382	169.704	217.319	231.899	211.224	235.12	245.126	236.63
1087	0.633505	57.9886	736.199	0.985561	161.26	86.318	115.926	190.419	132.705	129.75	124.555	182.086	84.9706	173.937	160.169	88.116
1088	0.756281	57.9879	1002.16	0.346569	267.723	283.952	259.665	163.585	257.807	288.187	298.909	263.648	261.919	261.455	61.6571	112.484
1089	0.854608	57.9772	1019.18	0.258824	157.985	162.845	164.145	151.866	153.847	134.215	146.319	135.303	141.772	67.4358	161.647	163.773
1090	1.43866	57.8957	694.126	0.047139	36.2334	23.7996	36.9192	8.32762	25.4609	19.5797	13.0969	46.9762	53.4059	56.003	53.8827	35.9321
1091	0.992041	57.8922	460.318	0.140783	40.8767	38.8953	18.7949	52.4808	28.5519	2.62545	30.6185	29.579	179.642	50.5594	23.4972	139.903
1092	0.971921	57.0351	1440.1	0.209731	356.323	290.358	288.298	372.342	297.956	218.905	311.884	300.757	315.998	345.918	397.33	371.887
1093	0.952453	57.0166	1356.94	0.277523	274.774	249.217	261.809	339.678	264.724	223.307	251.553	280.802	272.847	303.117	316.975	322.375
1094	0.457308	57.0106	1082.61	0.599177	118.019	101.63	324.789	104.277	134.792	21.3868	24.1865	86.7618	89.3561	134.229	225.56	82.8056
1095	1.08755	57.0055	962.935	0.143457	243.031	157.507	200.351	141.972	168.148	107.995	104.901	136.664	100.946	111.729	174.088	168.705
1096	1.65019	56.9962	571.461	0.0073785	98.7844	130.074	132.89	150.675	130.986	141.485	191.755	139.663	168.039	176.829	152.574	209.001
1097	1.05105	56.9946	714.547	0.179306	82.4764	79.0284	78.5194	122.942	85.7122	75.8815	95.2682	101.181	83.2729	108.955	108.484	98.6132
1098	1.12379	56.9	445.355	0.0930515	79.3524	89.2395	31.6382	122.473	64.5649	22.3732	142.59	49.7711	102.503	127.143	113.842	97.1343
1099	0.409447	56.0218	763.157	0.884058	401.352	394.851	389.927	410.956	354.78	211.89	194.561	374.651	296.326	484.731	447.123	414.328
1100	1.34113	56.0112	962.951	0.0901908	68.2442	50.843	46.2415	51.3793	46.2157	21.5837	20.6495	31.1218	19.1837	25.3299	51.1619	45.0285
1101	0.378808	55.9979	736.199	0.790408	50.9126	6.08473	30.2062	45.8585	32.2004	34.2702	30.9378	70.9801	11.1854	65.097	36.9231	5.28526
1102	1.07133	55.989	714.355	0.141707	99.5421	55.2832	89.3447	130.505	88.8744	82.7687	103.063	114.032	108.629	120.531	112.439	91.1171
1103	1.00365	55.9541	445.355	0.160225	77.8577	38.6096	63.0042	83.4805	60.6515	49.9315	91.1423	65.349	76.6312	81.7805	81.2308	55.7118
1104	1.17809	55.9412	598.02	0.0742749	31.1976	28.0965	28.7457	29.6334	27.6987	22.3698	29.2545	42.1064	27.8346	31.7715	34.115	31.4319
1105	0.638047	55.0587	735.971	0.885628	1610.51	886.646	1135.95	1922.68	1322.92	1269.3	1225.05	1866.95	897.985	1775.98	1641.7	943.001
1106	0.627469	55.0055	1175.91	0.456179	474.002	454.802	1323.48	333.773	590.415	293.199	346.698	327.002	382.253	426.821	871.439	284.328
1107	0.329235	55.0015	1082.42	0.816666	236.738	221.776	588.464	186.053	252.166	22.8671	223.32	147.133	200.82	292.311	394.574	127.483
1108	0.439353	55.0011	1018.99	0.779931	328.652	333.533	337.263	297.752	319.461	297.637	274.88	294.334	323.936	326.252	337.257	336.024
1109	0.447671	55	1356.97	0.851828	205.802	201.711	189.873	246.491	199.525	170.041	210.116	251.912	213.437	251.181	59.8023	264.652
1110	0.999824	55	1440.17	0.185088	263.872	183.297	218.892	260.878	210.064	150.645	202.385	259.762	220.562	269.885	278.676	241.355
1111	0.770175	54.9988	1338.56	0.439928	167.411	37.3701	129.902	267.38	143.608	151.405	63.0655	268.914	169.653	88.3991	279.459	267.822
1112	1.00641	53.9932	1019.18	0.142274	94.9561	103.183	102.283	101.857	100.241	98.6277	89.5333	84.8954	99.6132	101.574	96.8885	99.9826
1113	0.746239	53.9919	1002.06	0.929488	173.726	177.144	161.53	136.447	165.387	171.386	178.688	153.354	176.007	175.598	151.636	154.705
1114	1.15458	53.9879	714.355	0.158818	48.722	42.8341	44.2864	70.2695	47.861	39.9989	51.6177	58.8238	54.0733	54.6216	58.6719	58.3812
1115	0.730603	53.9775	1338.53	0.424776	22.6183	20.3367	27.8985	51.1539	28.5398	25.9053	14.4116	49.3722	34.8079	13.2437	56.6363	53.6713
1116	1.59706	53.9759	1127.71	0.0134662	36.9495	36.6448	31.6862	28.2603	33.4154	32.8487	35.0787	44.7744	39.7885	38.333	40.1464	36.2782
1117	0.649435	53.974	1174.51	0.432943	106.115	111.355	323.266	86.2564	144.452	76.6298	80.8402	88.1573	105.724	94.0072	198.903	73.9765
1118	0.563505	52.9914	1127.92	0.430473	67.1719	60.9108	53.6264	56.3953	58.6183	56.1147	50.3728	80.3255	64.678	68.5504	50.7479	62.9358
1119	0.630778	52.9877	1338.68	0.895738	42.6682	44.8972	47.1887	70.9368	46.5416	33.9589	22.1533	57.9749	50.7757	29.357	65.648	67.7664
1120	0.772671	52.9848	1175.95	0.375322	87.1204	77.7649	220.961	34.7912	100.876	65.14	70.1622	51.5209	81.5165	79.4025	112.038	33.2359
1121	0.589238	52.9827	736.199	0.99909	73.3854	48.1024	60.5485	82.6693	63.7285	60.7385	60.3118	85.4015	47.1771	84.5735	62.0316	49.7358
1122	1.21055	52.9663	1018.96	0.103754	68.5738	73.0079	59.6013	76.4816	67.5999	63.3911	26.2057	56.4487	66.1012	67.7807	51.0732	66.3956
1123	1.88625	52.9657	391.511	0.000321331	48.7228	49.6127	41.9602	64.556	47.6734	39.0408	67.9022	63.5362	70.2575	70.3833	70.5173	71.0098
1124	0.76721	52	333.562	0.348447	764.864	665.725	498.882	692.914	600.916	449.074	658.086	586.492	630.474	639.777	824.542	683.731
1125	1.82611	52	444.627	0.00129457	366.866	331.832	308.333	354.069	323.569	276.434	435.359	411.022	474.904	652.382	466.218	517.768
1126	1.67254	52	457.798	0.00390568	275.675	16.161	206.171	270.754	183.976	187.228	273.023	339.286	357.536	334.139	406.999	400.581
1127	1.66121	51	378.541	0.00460867	237.607	197.616	186.563	263.677	207.007	172.907	240.704	257.537	265.288	269.296	293.633	282.062
1128	1.9394	51	391.349	0.00123859	168.355	131.221	122.119	15.2635	120.875	145.062	195.49	231.454	199.393	243.826	230.189	289.694
1129	0.706642	51	547.862	0.335817	146.731	111.437	65.7636	90.2733	95.8922	74.5715	161.209	9.40556	137.875	165.586	128.918	142.172
1130	1.50659	50.9974	333.961	0.0149434	249.668	285.335	222.432	268.282	243.963	205.569	284.608	351.385	302.32	278.394	386.39	268.454
1131	0.685381	50.9971	444.978	0.323795	175.972	218.929	163.536	156.263	161.653	100.371	237.88	225.464	58.4687	214.902	238.67	201.544
