# Supplementary material for: Metabolomics and Transcriptomics Integration of Early Response of Populus tomentosa to Reduced Nitrogen Availability
Source: Front Plant Sci. 2021 Dec 8;12:769748. doi: 10.3389/fpls.2021.769748 (PMC8692568; doi:10.3389/fpls.2021.769748)
Supplement: Supplementary file 8 [file Table_3.XLSX]

## Sheet: Sheet1
Supplementary Table S3. KEGG analysis of metabolites in Populus tomentosa.
Pathway Name	Total Cmpd	Expected	Hits	Raw p	Holm p	FDR	Impact
Galactose metabolism	26	0.36335	4	0.00033036	0.028741	0.028741	0.36201
Glutathione metabolism	26	0.36335	2	0.04918	1	1	0
Valine, leucine and isoleucine biosynthesis	26	0.36335	2	0.04918	1	1	0.0356
Aminoacyl-tRNA biosynthesis	67	0.93634	3	0.06269	1	1	0
Valine, leucine and isoleucine degradation	34	0.47516	2	0.079496	1	1	0
Tropane, piperidine and pyridine alkaloid biosynthesis	8	0.1118	1	0.10676	1	1	0
Glucosinolate biosynthesis	54	0.75466	2	0.17232	1	1	0
Pantothenate and CoA biosynthesis	14	0.19565	1	0.17966	1	1	0
Ascorbate and aldarate metabolism	15	0.20963	1	0.19125	1	1	0
Fructose and mannose metabolism	16	0.2236	1	0.20269	1	1	0.07627
Selenoamino acid metabolism	19	0.26553	1	0.23609	1	1	0
Carbon fixation in photosynthetic organisms	21	0.29348	1	0.25761	1	1	0
Alanine, aspartate and glutamate metabolism	22	0.30745	1	0.26816	1	1	0
Inositol phosphate metabolism	24	0.3354	1	0.28883	1	1	0.25131
Glycerophospholipid metabolism	25	0.34938	1	0.29896	1	1	0
Starch and sucrose metabolism	30	0.41925	1	0.34758	1	1	0.06394
Arginine and proline metabolism	38	0.53106	1	0.41882	1	1	0
Amino sugar and nucleotide sugar metabolism	41	0.57298	1	0.44359	1	1	0
