# Supplementary material for: Metabolomics and Transcriptomics Integration of Early Response of Populus tomentosa to Reduced Nitrogen Availability
Source: Front Plant Sci. 2021 Dec 8;12:769748. doi: 10.3389/fpls.2021.769748 (PMC8692568; doi:10.3389/fpls.2021.769748)
Supplement: Supplementary file 13 [file Table_8.XLSX]

## Sheet: Sheet1
Supplementary Table S8a. Annotation of 2662 DEGs under nitrogen deficiency in Populus tomentosa.
Gene ID(2662)	GeneLength	KK_raw fragments	DN_rawfragments	KK_FPKM	DN_FPKM	log2 Ratio(DN/KK)	Regulation	P-value	FDR	Nr-annotation	Nt-annotation	Swissprot-annotation	COG-Function-Description	ko_definition
Unigene38212_All	583	1583	0	156.376	0	-17.2547	Down	0	0	Mitochondrial protein, putative [Medicago truncatula] >gi|355477403|gb|AES58606.1| Mitochondrial protein, putative [Medicago truncatula]	Blastocystis sp. NandII mitochondrion, complete genome	--	--	--
CL9760.Contig2_All	763	1429	0	107.862	0	-16.7188	Down	0	0	--	--	--	--	--
Unigene38214_All	311	357	0	66.11	0	-16.0126	Down	9.38e-111	6.43e-108	--	--	--	--	--
Unigene37715_All	933	967	0	59.6903	0	-15.8652	Down	9.57e-299	2.37e-295	--	Eutreptiella sp. LIS 2000 clone EuPlastid16S 16S ribosomal RNA gene, partial sequence; chloroplast	--	--	--
CL2434.Contig2_All	599	553	0	53.1689	0	-15.6983	Down	3.7e-171	4.35e-168	--	--	--	--	--
Unigene34712_All	468	431	0	53.0384	0	-15.6947	Down	1.47e-133	1.3e-130	Cell wall-associated hydrolase, partial [Medicago truncatula] >gi|355503009|gb|AES84212.1| Cell wall-associated hydrolase, partial [Medicago truncatula]	Glaucocystis nostochinearum strain UTEX 64 mitochondrion, complete genome	--	--	--
Unigene38217_All	213	140	0	37.8536	0	-15.2081	Down	7.04e-44	1.44e-41	--	--	--	--	--
Unigene38220_All	218	135	0	35.6645	0	-15.1222	Down	2.45e-42	4.77e-40	mitochondrial carrier family [Ectocarpus siliculosus]	Micromonas sp. RCC299 chromosome 3 mitochondrial carrier family (MICPUN_105366) mRNA, complete cds; nuclear gene for mitochondrial product	Mitochondrial phosphate carrier protein 2, mitochondrial OS=Arabidopsis thaliana GN=MPT2 PE=2 SV=1	--	solute carrier family 25 (mitochondrial phosphate transporter), member 3
Unigene36151_All	215	133	0	35.6264	0	-15.1207	Down	1.01e-41	1.93e-39	PREDICTED: uncharacterized protein LOC100852898 [Vitis vinifera]	PREDICTED: Cucumis sativus 60S ribosomal protein L41-like (LOC101226335), mRNA	60S ribosomal protein L41 OS=Nicotiana tabacum GN=RPL41 PE=3 SV=1	--	large subunit ribosomal protein L41e
CL10733.Contig2_All	279	169	0	34.8852	0	-15.0903	Down	8.13e-53	2.2e-50	transcript antisense to ribosomal rna protein [Nannochloropsis gaditana CCMP526]	Gomphonema clevei strain TCC507 28S ribosomal RNA gene, partial sequence	--	--	--
Unigene37035_All	584	345	0	34.0224	0	-15.0542	Down	4.68e-107	3.03e-104	hypothetical protein GUITHDRAFT_113400 [Guillardia theta CCMP2712]	Proteromonas lacertae mitochondrion, complete genome	--	--	--
Unigene36818_All	329	174	0	30.4588	0	-14.8946	Down	2.34e-54	6.56e-52	PREDICTED: aldehyde dehydrogenase family 2 member C4-like [Glycine max]	--	Aldehyde dehydrogenase family 2 member C4 OS=Arabidopsis thaliana GN=ALDH2C4 PE=1 SV=2	NAD-dependent aldehyde dehydrogenases	coniferyl-aldehyde dehydrogenase [EC:1.2.1.68]
Unigene37232_All	324	169	0	30.0401	0	-14.8746	Down	8.13e-53	2.21e-50	hypothetical protein GUITHDRAFT_98731, partial [Guillardia theta CCMP2712]	Glycine max rac-like GTP-binding protein RAC1-like (LOC100805035), mRNA	Rac-like GTP-binding protein RAC9 OS=Gossypium hirsutum GN=RAC9 PE=2 SV=1	GTPase SAR1 and related small G proteins	Ras-related C3 botulinum toxin substrate 1
CL9070.Contig2_All	476	247	0	29.8847	0	-14.8671	Down	7.45e-77	3.13e-74	hypothetical protein CHLREDRAFT_98158 [Chlamydomonas reinhardtii] >gi|158282756|gb|EDP08508.1| predicted protein [Chlamydomonas reinhardtii]	--	--	Uncharacterized protein conserved in bacteria containing a pentein-type domain	--
Unigene36515_All	253	123	0	27.9991	0	-14.7731	Down	1.22e-38	2.14e-36	--	--	--	--	--
Unigene36056_All	314	150	0	27.5119	0	-14.7478	Down	5.83e-47	1.31e-44	hypothetical protein AURANDRAFT_38507 [Aureococcus anophagefferens]	--	Guanine nucleotide-binding protein alpha-1 subunit OS=Lotus japonicus GN=GPA1 PE=2 SV=1	--	guanine nucleotide-binding protein subunit alpha, other
Unigene37706_All	493	213	0	24.8824	0	-14.6028	Down	2.24e-66	7.68e-64	--	--	--	--	--
Unigene38216_All	537	225	0	24.1306	0	-14.5586	Down	4.49e-70	1.64e-67	--	--	--	--	--
Unigene38225_All	224	91	0	23.3966	0	-14.514	Down	8.88e-29	1.11e-26	profilin [Micromonas sp. RCC299] >gi|226515467|gb|ACO61463.1| profilin [Micromonas sp. RCC299]	--	Profilin OS=Crocus sativus PE=1 SV=1	--	profilin
Unigene36053_All	1186	461	0	22.3859	0	-14.4503	Down	8.34e-143	8.02e-140	EF-1 alpha-like protein (ISS) [Ostreococcus tauri] >gi|116061031|emb|CAL56419.1| EF-1 alpha-like protein (ISS) [Ostreococcus tauri]	Gonium maiaprilis EF-1alpha-like gene for elongation factor-1 alpha-like protein, partial cds, strain: Asa041901	Elongation factor 1-alpha OS=Blastocystis hominis PE=2 SV=1	Translation elongation factor EF-1alpha (GTPase)	elongation factor 1-alpha
CL7098.Contig1_All	266	95	0	20.5684	0	-14.3281	Down	5.19e-30	6.83e-28	predicted protein [Physcomitrella patens subsp. patens] >gi|162688584|gb|EDQ74960.1| predicted protein [Physcomitrella patens subsp. patens]	PREDICTED: Fragaria vesca subsp. vesca 60S ribosomal protein L11-like (LOC101302044), mRNA	60S ribosomal protein L11-2 OS=Arabidopsis thaliana GN=RPL11B PE=2 SV=2	Ribosomal protein L5	large subunit ribosomal protein L11e
Unigene38231_All	234	81	0	19.9356	0	-14.2831	Down	1.07e-25	1.13e-23	--	Phyllostachys edulis cDNA clone: bphyem001p24, full insert sequence	--	--	--
CL9937.Contig1_All	498	171	0	19.7754	0	-14.2714	Down	1.97e-53	5.41e-51	predicted protein [Hordeum vulgare subsp. vulgare]	Chlamydomonas reinhardtii ribosomal protein L4, component of cytosolic 80S ribosome and 60S large subunit (RPL4) mRNA, complete cds	60S ribosomal protein L4 OS=Prunus armeniaca GN=RPL4 PE=2 SV=1	Ribosomal protein L4	large subunit ribosomal protein L4e
Unigene37958_All	1822	609	0	19.2499	0	-14.2326	Down	2.04e-188	2.77e-185	hypothetical protein GUITHDRAFT_143258 [Guillardia theta CCMP2712]	--	--	--	--
Unigene38219_All	396	130	0	18.9063	0	-14.2066	Down	8.5e-41	1.6e-38	PREDICTED: ADP,ATP carrier protein, mitochondrial-like [Fragaria vesca subsp. vesca]	--	ADP,ATP carrier protein, mitochondrial OS=Oryza sativa subsp. japonica GN=Os02g0718900 PE=2 SV=1	--	solute carrier family 25 (mitochondrial adenine nucleotide translocator), member 4/5/6/31
CL7402.Contig1_All	201	65	0	18.6242	0	-14.1849	Down	9.14e-21	7.46e-19	PREDICTED: 60S ribosomal protein L10a-1-like [Vitis vinifera]	--	60S ribosomal protein L10a-3 OS=Arabidopsis thaliana GN=RPL10AC PE=2 SV=1	Ribosomal protein L1	large subunit ribosomal protein L10Ae
Unigene36058_All	778	250	0	18.5063	0	-14.1757	Down	8.86e-78	3.81e-75	hypothetical protein AURANDRAFT_70520 [Aureococcus anophagefferens]	--	--	--	survival of motor neuron-related-splicing factor 30
Unigene36957_All	260	82	0	18.1635	0	-14.1488	Down	5.27e-26	5.64e-24	hypothetical protein PHYSODRAFT_257855 [Phytophthora sojae]	Bathycoccus prasinos genomic : Chromosome_8	H/ACA ribonucleoprotein complex subunit 4 OS=Arabidopsis thaliana GN=CBF5 PE=1 SV=1	Protein implicated in ribosomal biogenesis, Nop56p homolog	ATP-binding cassette, subfamily F, member 1
Unigene38233_All	227	71	0	18.0132	0	-14.1368	Down	1.29e-22	1.17e-20	--	--	--	--	--
Unigene37043_All	312	96	0	17.7205	0	-14.1131	Down	2.56e-30	3.4e-28	hypothetical protein NGA_0202300 [Nannochloropsis gaditana CCMP526]	--	HAM34 protein OS=Bremia lactucae GN=HAM34 PE=2 SV=1	Molecular chaperone	nuclear pore complex protein Nup62
Unigene36062_All	242	74	0	17.6107	0	-14.1042	Down	1.54e-23	1.47e-21	--	--	--	--	--
Unigene38229_All	330	100	0	17.452	0	-14.0911	Down	1.5e-31	2.09e-29	predicted protein [Physcomitrella patens subsp. patens] >gi|162696577|gb|EDQ82915.1| predicted protein [Physcomitrella patens subsp. patens]	Oryza sativa clone RRlibD00689 mRNA sequence	60S ribosomal protein L19-3 OS=Arabidopsis thaliana GN=RPL19C PE=2 SV=3	Ribosomal protein L19E	large subunit ribosomal protein L19e
Unigene36438_All	473	143	0	17.4114	0	-14.0877	Down	8.37e-45	1.77e-42	hypothetical protein Gasu_05280 [Galdieria sulphuraria]	--	--	Uncharacterized protein conserved in bacteria containing a pentein-type domain	--
Unigene38224_All	491	147	0	17.2423	0	-14.0737	Down	4.9e-46	1.06e-43	Ribosomal protein S10 [Medicago truncatula] >gi|355477385|gb|AES58588.1| Ribosomal protein S10 [Medicago truncatula]	Chondrus crispus complete mitochondrial genome	--	--	--
Unigene37799_All	377	111	0	16.9567	0	-14.0496	Down	6.09e-35	9.61e-33	hypothetical protein AURANDRAFT_71216 [Aureococcus anophagefferens]	--	Vegetative cell wall protein gp1 OS=Chlamydomonas reinhardtii GN=GP1 PE=2 SV=1	--	--
Unigene37503_All	447	130	0	16.7492	0	-14.0318	Down	8.5e-41	1.59e-38	predicted protein [Physcomitrella patens subsp. patens] >gi|162665443|gb|EDQ52128.1| predicted protein [Physcomitrella patens subsp. patens]	--	Patellin-6 OS=Arabidopsis thaliana GN=PATL6 PE=2 SV=1	--	--
Unigene36054_All	468	135	0	16.613	0	-14.02	Down	2.45e-42	4.75e-40	EF 1 alpha [Amphidinium carterae]	Heterocapsa rotundata clone Hro-cDNA2-1 translation elongation factor-like protein mRNA, complete cds	Elongation factor 1-alpha C OS=Porphyra purpurea GN=TEF-C PE=2 SV=1	Translation elongation factor EF-1alpha (GTPase)	elongation factor 1-alpha
CL9716.Contig1_All	569	163	0	16.4981	0	-14.01	Down	5.74e-51	1.48e-48	unnamed protein product [Blastocystis hominis]	--	Extensin OS=Zea mays GN=HRGP PE=2 SV=1	Uncharacterized protein conserved in bacteria	DNA-directed RNA polymerase II subunit RPB1 [EC:2.7.7.6]
Unigene36772_All	617	175	0	16.3347	0	-13.9957	Down	1.15e-54	3.24e-52	hypothetical protein AURANDRAFT_70159 [Aureococcus anophagefferens]	Medicago truncatula Rac-like GTP-binding protein (MTR_5g022600) mRNA, complete cds	Rac-like GTP-binding protein 7 OS=Oryza sativa subsp. japonica GN=RAC7 PE=2 SV=1	GTPase SAR1 and related small G proteins	Ras-related C3 botulinum toxin substrate 1
Unigene34464_All	428	121	0	16.2817	0	-13.991	Down	5.04e-38	8.72e-36	--	--	--	--	--
Unigene37036_All	548	154	0	16.1845	0	-13.9823	Down	3.41e-48	7.98e-46	--	Cyanophora paradoxa strain CCMP 329 mitochondrion, complete genome	--	--	--
Unigene37723_All	360	101	0	16.1576	0	-13.9799	Down	7.35e-32	1.04e-29	expressed protein [Chlorella variabilis]	--	Putative membrane protein ycf1 OS=Cucumis sativus GN=ycf1-A PE=3 SV=2	Molecular chaperone	--
Unigene38249_All	274	76	0	15.9743	0	-13.9635	Down	3.72e-24	3.69e-22	--	--	--	--	--
Unigene37602_All	913	249	0	15.7068	0	-13.9391	Down	1.8e-77	7.7e-75	predicted protein [Thalassiosira pseudonana CCMP1335] >gi|220971845|gb|EED90178.1| predicted protein [Thalassiosira pseudonana CCMP1335]	--	--	Predicted glycosyl hydrolase	--
Unigene38264_All	216	58	0	15.4644	0	-13.9167	Down	1.31e-18	9.13e-17	--	Chlamydomonas reinhardtii ribosomal protein S5, component of cytosolic 80S ribosome and 40S small subunit (RPS5) mRNA, complete cds	--	--	--
CL2392.Contig1_All	230	61	0	15.2743	0	-13.8988	Down	1.56e-19	1.16e-17	ribosomal protein L37a, component of cytosolic 80S ribosome and 60S large subunit [Chlamydomonas reinhardtii] >gi|158282841|gb|EDP08593.1| ribosomal protein L37a [Chlamydomonas reinhardtii]	--	60S ribosomal protein L37a OS=Ostreococcus tauri GN=RPL37a PE=3 SV=2	Ribosomal protein L37AE/L43A	large subunit ribosomal protein L37Ae
Unigene37784_All	1587	414	0	15.0239	0	-13.875	Down	2.54e-128	2.12e-125	--	--	--	--	--
Unigene38237_All	269	70	0	14.9867	0	-13.8714	Down	2.63e-22	2.34e-20	--	--	--	--	--
Unigene36388_All	317	81	0	14.7158	0	-13.8451	Down	1.07e-25	1.13e-23	--	--	--	--	--
CL10606.Contig1_All	372	95	0	14.7075	0	-13.8443	Down	5.19e-30	6.84e-28	hypothetical protein GUITHDRAFT_163527 [Guillardia theta CCMP2712]	--	Oxysterol-binding protein-related protein 4A OS=Arabidopsis thaliana GN=ORP4A PE=2 SV=2	--	--
Unigene38239_All	268	68	0	14.6128	0	-13.8349	Down	1.09e-21	9.36e-20	60S ribosomal protein L38 [Ectocarpus siliculosus]	--	60S ribosomal protein L38 OS=Arabidopsis thaliana GN=RPL38A PE=3 SV=1	--	large subunit ribosomal protein L38e
Unigene36975_All	261	66	0	14.5634	0	-13.8301	Down	4.5e-21	3.75e-19	predicted protein [Populus trichocarpa] >gi|118481035|gb|ABK92471.1| unknown [Populus trichocarpa] >gi|118486898|gb|ABK95283.1| unknown [Populus trichocarpa] >gi|222850656|gb|EEE88203.1| predicted protein [Populus trichocarpa]	--	Elongation factor 1-beta 2 OS=Arabidopsis thaliana GN=At5g19510 PE=1 SV=1	Translation elongation factor EF-1beta	elongation factor 1-beta
Unigene37423_All	331	83	0	14.4414	0	-13.8179	Down	2.59e-26	2.84e-24	--	Closterium spinosporum var. ryukyuense R-12-3 18S ribosomal RNA gene, complete sequence	--	--	--
Unigene36059_All	1141	286	0	14.4358	0	-13.8174	Down	7.13e-89	3.53e-86	predicted protein [Phaeodactylum tricornutum CCAP 1055/1] >gi|217404783|gb|EEC44728.1| predicted protein [Phaeodactylum tricornutum CCAP 1055/1]	Chlamydomonas reinhardtii predicted protein (CHLREDRAFT_136828) mRNA, complete cds	ABC transporter F family member 1 OS=Arabidopsis thaliana GN=ABCF1 PE=1 SV=1	ATPase components of ABC transporters with duplicated ATPase domains	ATP-binding cassette, subfamily F, member 2
CL9675.Contig2_All	281	69	0	14.1417	0	-13.7877	Down	5.35e-22	4.67e-20	predicted protein [Micromonas pusilla CCMP1545] >gi|226457131|gb|EEH54431.1| predicted protein [Micromonas pusilla CCMP1545]	--	60S ribosomal protein L38 OS=Solanum lycopersicum GN=RPL38 PE=3 SV=1	--	large subunit ribosomal protein L38e
Unigene38281_All	253	62	0	14.1134	0	-13.7848	Down	7.68e-20	5.83e-18	--	--	--	--	--
Unigene36374_All	318	77	0	13.9451	0	-13.7675	Down	1.83e-24	1.83e-22	unnamed protein product [Blastocystis hominis]	--	--	--	--
CL9760.Contig1_All	279	67	0	13.8302	0	-13.7555	Down	2.21e-21	1.87e-19	--	--	--	--	--
Unigene36064_All	887	213	0	13.8298	0	-13.7555	Down	2.24e-66	7.64e-64	--	--	--	--	--
Unigene37447_All	449	107	0	13.7245	0	-13.7445	Down	1.04e-33	1.57e-31	papain-like cysteine protease C1 [Phytophthora sojae]	--	Oryzain beta chain OS=Oryza sativa subsp. japonica GN=Os04g0670200 PE=1 SV=2	--	cathepsin L [EC:3.4.22.15]
Unigene35984_All	222	52	0	13.4899	0	-13.7196	Down	9.28e-17	5.71e-15	predicted protein [Physcomitrella patens subsp. patens] >gi|162668701|gb|EDQ55303.1| predicted protein [Physcomitrella patens subsp. patens]	--	--	Phosphoinositide polyphosphatase (Sac family)	--
Unigene36548_All	236	55	0	13.4218	0	-13.7123	Down	1.1e-17	7.23e-16	--	--	--	--	--
Unigene38274_All	206	48	0	13.4194	0	-13.712	Down	1.59e-15	8.78e-14	--	--	--	--	--
Unigene36060_All	426	98	0	13.2488	0	-13.6936	Down	6.18e-31	8.36e-29	--	--	--	--	--
Unigene38226_All	670	154	0	13.2375	0	-13.6923	Down	3.41e-48	8.01e-46	predicted protein [Micromonas sp. RCC299] >gi|226520416|gb|ACO66405.1| predicted protein [Micromonas sp. RCC299]	--	Ubiquitin-conjugating enzyme E2 14 OS=Arabidopsis thaliana GN=UBC14 PE=2 SV=1	Ubiquitin-protein ligase	ubiquitin-conjugating enzyme E2 G1 [EC:6.3.2.19]
Unigene36518_All	305	69	0	13.0289	0	-13.6694	Down	5.35e-22	4.67e-20	--	--	--	--	--
Unigene38243_All	512	115	0	12.9356	0	-13.6591	Down	3.56e-36	5.77e-34	predicted protein [Hordeum vulgare subsp. vulgare]	--	Actin-depolymerizing factor OS=Vitis vinifera PE=2 SV=1	--	cofilin
Unigene38248_All	266	59	0	12.7741	0	-13.6409	Down	6.46e-19	4.6e-17	--	--	--	--	--
CL570.Contig3_All	386	85	0	12.6821	0	-13.6305	Down	6.27e-27	7.1e-25	unknown [Lotus japonicus]	Volvox carteri f. nagariensis component of cytosolic 80S ribosome and 60S large subunit (rpl27A), mRNA	60S ribosomal protein L27a-3 OS=Arabidopsis thaliana GN=RPL27AC PE=2 SV=2	Ribosomal protein L15	large subunit ribosomal protein L27Ae
CL6970.Contig3_All	358	78	0	12.5479	0	-13.6152	Down	9.01e-25	9.19e-23	Ribosomal protein S27 [Ectocarpus siliculosus]	Phyllostachys edulis cDNA clone: bphyem001c14, full insert sequence	40S ribosomal protein S27-2 OS=Arabidopsis thaliana GN=RPS27B PE=2 SV=2	Ribosomal protein S27E	small subunit ribosomal protein S27e
Unigene37231_All	362	78	0	12.4092	0	-13.5991	Down	9.01e-25	9.18e-23	Rac1 [Pfiesteria piscicida]	--	Rac-like GTP-binding protein ARAC8 OS=Arabidopsis thaliana GN=ARAC8 PE=1 SV=2	GTPase SAR1 and related small G proteins	Ras-related C3 botulinum toxin substrate 1
Unigene38277_All	279	60	0	12.3853	0	-13.5963	Down	3.18e-19	2.31e-17	putative 40S ribosomal protein S30 [Coccomyxa subellipsoidea C-169]	Hordeum vulgare subsp. vulgare cDNA clone: FLbaf58c21, mRNA sequence	40S ribosomal protein S30 OS=Arabidopsis thaliana GN=RPS30A PE=1 SV=3	--	small subunit ribosomal protein S30e
Unigene38392_All	200	43	0	12.3822	0	-13.596	Down	5.51e-14	2.63e-12	--	--	--	--	--
Unigene37429_All	652	140	0	12.3663	0	-13.5941	Down	7.04e-44	1.44e-41	Phosphatidylinositol transfer protein PDR16, putative [Ricinus communis] >gi|223529482|gb|EEF31439.1| Phosphatidylinositol transfer protein PDR16, putative [Ricinus communis]	--	--	--	--
Unigene36493_All	220	47	0	12.3037	0	-13.5868	Down	3.22e-15	1.74e-13	--	--	--	--	--
Unigene34691_All	218	46	0	12.1524	0	-13.569	Down	6.55e-15	3.45e-13	conserved unknown protein [Ectocarpus siliculosus]	--	60S ribosomal protein L13 OS=Chlamydomonas sp. (strain W80) GN=RPL13 PE=2 SV=1	Ribosomal protein L13E	large subunit ribosomal protein L13e
Unigene38315_All	242	51	0	12.1371	0	-13.5671	Down	1.89e-16	1.13e-14	PREDICTED: 60S ribosomal protein L29-1-like [Fragaria vesca subsp. vesca]	Volvox carteri f. nagariensis component of cytosolic 80S ribosome and 60S large subunit (rpl29), mRNA	60S ribosomal protein L29-1 OS=Arabidopsis thaliana GN=RPL29A PE=1 SV=1	--	large subunit ribosomal protein L29e
Unigene36878_All	233	49	0	12.1115	0	-13.5641	Down	7.8e-16	4.41e-14	hypothetical protein SORBIDRAFT_04g035260 [Sorghum bicolor] >gi|241932767|gb|EES05912.1| hypothetical protein SORBIDRAFT_04g035260 [Sorghum bicolor]	--	60S ribosomal protein L35a-1 OS=Arabidopsis thaliana GN=RPL35AA PE=3 SV=1	Ribosomal protein L35AE/L33A	large subunit ribosomal protein L35Ae
CL570.Contig2_All	400	84	0	12.0942	0	-13.562	Down	1.28e-26	1.42e-24	unknown [Lotus japonicus]	PREDICTED: Cucumis sativus 60S ribosomal protein L27a-3-like (LOC101228988), mRNA	60S ribosomal protein L27a-3 OS=Arabidopsis thaliana GN=RPL27AC PE=2 SV=2	Ribosomal protein L15	large subunit ribosomal protein L27Ae
Unigene37544_All	244	51	0	12.0376	0	-13.5553	Down	1.89e-16	1.13e-14	--	Opuntia sp. MCCPL-2012 bio-material IPA:germplasm bank:90-73 clone 26 18S ribosomal RNA gene, partial sequence	--	--	--
Unigene37211_All	226	47	0	11.977	0	-13.548	Down	3.22e-15	1.74e-13	--	--	--	--	--
Unigene38254_All	483	100	0	11.9237	0	-13.5415	Down	1.5e-31	2.09e-29	PREDICTED: zinc finger A20 and AN1 domain-containing stress-associated protein 4-like [Glycine max]	--	Zinc finger A20 and AN1 domain-containing stress-associated protein 12 OS=Oryza sativa subsp. japonica GN=SAP12 PE=2 SV=1	--	--
Unigene37777_All	654	135	0	11.8882	0	-13.5372	Down	2.45e-42	4.76e-40	--	--	--	--	--
Unigene38267_All	504	104	0	11.884	0	-13.5367	Down	8.75e-33	1.29e-30	hypothetical protein PHYSODRAFT_549561 [Phytophthora sojae]	Chlamydomonas reinhardtii 70 kDa heat shock protein (hsp70) gene, complete cds	Heat shock 70 kDa protein 5 OS=Arabidopsis thaliana GN=HSP70-5 PE=2 SV=1	Molecular chaperone	heat shock 70kDa protein 1/8
Unigene38260_All	790	162	0	11.8099	0	-13.5277	Down	1.17e-50	2.96e-48	similar to trefoil factor [Cyanidioschyzon merolae strain 10D]	--	Proline-rich receptor-like protein kinase PERK8 OS=Arabidopsis thaliana GN=PERK8 PE=1 SV=1	Molecular chaperone	nuclear pore complex protein Nup62
CL7098.Contig2_All	220	45	0	11.7801	0	-13.5241	Down	1.33e-14	6.81e-13	predicted protein [Physcomitrella patens subsp. patens] >gi|162688584|gb|EDQ74960.1| predicted protein [Physcomitrella patens subsp. patens]	Vitis vinifera clone SS0AEB13YG16	60S ribosomal protein L11-2 OS=Arabidopsis thaliana GN=RPL11B PE=2 SV=2	Ribosomal protein L5	large subunit ribosomal protein L11e
Unigene38307_All	252	51	0	11.6554	0	-13.5087	Down	1.89e-16	1.14e-14	--	--	--	--	--
Unigene38257_All	538	108	0	11.5611	0	-13.497	Down	5.12e-34	7.83e-32	--	--	--	--	--
Unigene37798_All	465	93	0	11.5183	0	-13.4916	Down	2.15e-29	2.76e-27	unknown [Noctiluca scintillans]	--	Extensin OS=Sorghum bicolor GN=HRGP PE=3 SV=1	Molecular chaperone	nuclear pore complex protein Nup62
Unigene38236_All	761	152	0	11.5032	0	-13.4897	Down	1.41e-47	3.26e-45	hypothetical protein SELMODRAFT_431225 [Selaginella moellendorffii] >gi|300139105|gb|EFJ05853.1| hypothetical protein SELMODRAFT_431225 [Selaginella moellendorffii]	--	Proline-rich receptor-like protein kinase PERK10 OS=Arabidopsis thaliana GN=PERK10 PE=1 SV=2	Endoglucanase	phospholipase D [EC:3.1.4.4]
Unigene36102_All	543	108	0	11.4547	0	-13.4837	Down	5.12e-34	7.85e-32	hypothetical protein CHLNCDRAFT_28884 [Chlorella variabilis] >gi|307110206|gb|EFN58442.1| hypothetical protein CHLNCDRAFT_20144, partial [Chlorella variabilis]	Bathycoccus prasinos genomic : Chromosome_11	--	--	--
Unigene34169_All	438	87	0	11.4394	0	-13.4817	Down	1.52e-27	1.78e-25	hypothetical protein PHYSODRAFT_353368 [Phytophthora sojae]	Bathycoccus prasinos genomic : Chromosome_9	60S ribosomal protein L22-3 OS=Arabidopsis thaliana GN=RPL22C PE=2 SV=1	--	large subunit ribosomal protein L22e
CL5050.Contig1_All	287	57	0	11.4381	0	-13.4816	Down	2.67e-18	1.82e-16	predicted protein [Physcomitrella patens subsp. patens] >gi|162687240|gb|EDQ73624.1| predicted protein [Physcomitrella patens subsp. patens]	PREDICTED: Fragaria vesca subsp. vesca 60S acidic ribosomal protein P1-1-like (LOC101297080), mRNA	60S acidic ribosomal protein P1 OS=Chlamydomonas reinhardtii PE=3 SV=1	Ribosomal protein L12E/L44/L45/RPP1/RPP2	large subunit ribosomal protein LP1
Unigene35990_All	278	55	0	11.394	0	-13.476	Down	1.1e-17	7.24e-16	predicted protein [Thalassiosira pseudonana CCMP1335] >gi|220968519|gb|EED86866.1| predicted protein [Thalassiosira pseudonana CCMP1335]	--	--	--	--
Unigene36260_All	228	45	0	11.3668	0	-13.4725	Down	1.33e-14	6.81e-13	predicted protein [Physcomitrella patens subsp. patens] >gi|162665903|gb|EDQ52572.1| predicted protein [Physcomitrella patens subsp. patens]	--	60S ribosomal protein L27 OS=Solanum tuberosum GN=RPL27 PE=2 SV=1	Ribosomal protein L14E/L6E/L27E	large subunit ribosomal protein L27e
CL9145.Contig2_All	375	72	0	11.0576	0	-13.4328	Down	6.36e-23	5.86e-21	predicted protein [Physcomitrella patens subsp. patens] >gi|162696577|gb|EDQ82915.1| predicted protein [Physcomitrella patens subsp. patens]	Hordeum vulgare subsp. vulgare cDNA clone: FLbaf72n16, mRNA sequence	60S ribosomal protein L19-3 OS=Arabidopsis thaliana GN=RPL19C PE=2 SV=3	Ribosomal protein L19E	large subunit ribosomal protein L19e
Unigene38350_All	225	43	0	11.0064	0	-13.4261	Down	5.51e-14	2.64e-12	--	--	Proline-rich receptor-like protein kinase PERK9 OS=Arabidopsis thaliana GN=PERK9 PE=2 SV=1	--	--
Unigene37797_All	289	55	0	10.9603	0	-13.42	Down	1.1e-17	7.26e-16	unnamed protein product [Blastocystis hominis]	--	Oryzain gamma chain OS=Oryza sativa subsp. japonica GN=Os09g0442300 PE=2 SV=2	Molecular chaperone	cathepsin H [EC:3.4.22.16]
Unigene38311_All	275	52	0	10.89	0	-13.4107	Down	9.28e-17	5.72e-15	--	--	--	--	--
Unigene38272_All	307	58	0	10.8805	0	-13.4095	Down	1.31e-18	9.13e-17	--	--	--	--	--
Unigene38289_All	394	74	0	10.8167	0	-13.401	Down	1.54e-23	1.47e-21	unknown [Lotus japonicus]	--	60S ribosomal protein L34 OS=Pisum sativum GN=RPL34 PE=2 SV=1	Ribosomal protein L34E	large subunit ribosomal protein L34e
Unigene38333_All	241	45	0	10.7536	0	-13.3925	Down	1.33e-14	6.8e-13	--	--	--	--	--
CL9907.Contig1_All	1188	221	0	10.7136	0	-13.3872	Down	7.67e-69	2.74e-66	putative bZIP transcription factor superfamily protein [Zea mays]	--	Transcription factor HY5-like OS=Arabidopsis thaliana GN=HYH PE=1 SV=1	--	plant G-box-binding factor
Unigene38241_All	586	109	0	10.7124	0	-13.387	Down	2.52e-34	3.92e-32	hypothetical protein Ycf1 (chloroplast) [Cephalotaxus wilsoniana] >gi|350529211|dbj|BAL03753.1| hypothetical protein Ycf1 (chloroplast) [Cephalotaxus wilsoniana]	--	--	--	--
Unigene38385_All	233	43	0	10.6285	0	-13.3757	Down	5.51e-14	2.64e-12	thioredoxin peroxidase [Paulinella chromatophora] >gi|171191544|gb|ACB42506.1| thioredoxin peroxidase [Paulinella chromatophora]	--	2-Cys peroxiredoxin BAS1, chloroplastic OS=Spinacia oleracea GN=BAS1 PE=2 SV=1	Peroxiredoxin	peroxiredoxin (alkyl hydroperoxide reductase subunit C) [EC:1.11.1.15]
Unigene34586_All	582	107	0	10.5881	0	-13.3702	Down	1.04e-33	1.57e-31	unknown [Picea sitchensis]	--	--	--	saposin
Unigene38263_All	495	91	0	10.5875	0	-13.3701	Down	8.88e-29	1.11e-26	hypothetical protein GUITHDRAFT_156656, partial [Guillardia theta CCMP2712]	--	--	--	--
Unigene37138_All	345	63	0	10.5167	0	-13.3604	Down	3.78e-20	2.95e-18	--	--	--	--	--
Unigene38286_All	345	63	0	10.5167	0	-13.3604	Down	3.78e-20	2.94e-18	--	--	--	--	--
Unigene38246_All	478	87	0	10.4822	0	-13.3557	Down	1.52e-27	1.78e-25	PREDICTED: thaumatin-like protein 1-like [Brachypodium distachyon]	--	--	--	--
Unigene38355_All	211	38	0	10.3719	0	-13.3404	Down	1.91e-12	7.74e-11	ribosomal protein L36 component of cytosolic 80S ribosome and 60S large subunit [Coccomyxa subellipsoidea C-169]	--	60S ribosomal protein L36-3 OS=Arabidopsis thaliana GN=RPL36C PE=3 SV=1	Ribosomal protein L36E	large subunit ribosomal protein L36e
Unigene35992_All	261	47	0	10.3709	0	-13.3403	Down	3.22e-15	1.74e-13	hypothetical protein AURANDRAFT_59533 [Aureococcus anophagefferens]	--	Guanine nucleotide-binding protein alpha-2 subunit OS=Glycine max GN=GPA2 PE=2 SV=1	--	guanine nucleotide-binding protein subunit alpha, other
CL2867.Contig1_All	524	93	0	10.2214	0	-13.3193	Down	2.15e-29	2.76e-27	--	--	--	--	--
Unigene38301_All	311	55	0	10.185	0	-13.3142	Down	1.1e-17	7.22e-16	--	--	--	--	--
Unigene37030_All	267	47	0	10.1378	0	-13.3075	Down	3.22e-15	1.74e-13	--	--	--	--	--
Unigene36158_All	290	51	0	10.1282	0	-13.3061	Down	1.89e-16	1.13e-14	uncharacterized protein LOC100382936 [Zea mays]	Zea mays uncharacterized LOC100382936 (LOC100382936), mRNA >gi|391415376|gb|BT065756.2| Zea mays full-length cDNA clone ZM_BFc0067L18 mRNA, complete cds	Vegetative cell wall protein gp1 OS=Chlamydomonas reinhardtii GN=GP1 PE=2 SV=1	ABC-type Fe3+ transport system, periplasmic component	phospholipase D [EC:3.1.4.4]
Unigene35986_All	404	71	0	10.1213	0	-13.3051	Down	1.29e-22	1.17e-20	predicted protein [Populus trichocarpa] >gi|222866134|gb|EEF03265.1| predicted protein [Populus trichocarpa]	--	Oxysterol-binding protein-related protein 4C OS=Arabidopsis thaliana GN=ORP4C PE=2 SV=1	--	--
Unigene38309_All	252	44	0	10.0557	0	-13.2957	Down	2.71e-14	1.34e-12	--	--	--	--	HSP20 family protein
CL9353.Contig1_All	884	154	0	10.0329	0	-13.2925	Down	3.41e-48	7.96e-46	cathepsin B-like cysteine protease [Guillardia theta CCMP2712]	--	Thiol protease aleurain OS=Hordeum vulgare PE=2 SV=1	Cysteine protease	cathepsin B [EC:3.4.22.1]
Unigene36395_All	356	62	0	10.03	0	-13.292	Down	7.68e-20	5.81e-18	40S ribosomal protein S4 [Cyanidioschyzon merolae strain 10D]	--	40S ribosomal protein S4-3 OS=Arabidopsis thaliana GN=RPS4D PE=2 SV=2	Ribosomal protein S4E	small subunit ribosomal protein S4e
Unigene35999_All	201	35	0	10.0284	0	-13.2918	Down	1.61e-11	5.93e-10	--	Chlamydomonas sp. CCAP 11/122 genomic DNA containing 18S rRNA gene, ITS1, 5.8S rRNA gene, ITS2, 28S rRNA gene, culture collection CCAP 11/122	--	--	--
CL2322.Contig1_All	271	47	0	9.9882	0	-13.286	Down	3.22e-15	1.74e-13	predicted protein [Hordeum vulgare subsp. vulgare]	Asteromenia pseudocoalescens elongation factor 2 (EF2) gene, partial cds	Elongation factor 2 OS=Blastocystis hominis PE=2 SV=1	Translation elongation factors (GTPases)	elongation factor 2
Unigene36008_All	346	60	0	9.987	0	-13.2858	Down	3.18e-19	2.31e-17	--	--	--	--	--
Unigene38300_All	312	54	0	9.9678	0	-13.2831	Down	2.24e-17	1.44e-15	hypothetical protein OsJ_15349 [Oryza sativa Japonica Group]	--	60S ribosomal protein L23a OS=Nicotiana tabacum GN=RPL23A PE=2 SV=1	Ribosomal protein L23	large subunit ribosomal protein L23Ae
Unigene38326_All	249	43	0	9.9455	0	-13.2798	Down	5.51e-14	2.63e-12	PGPS/NH20 [Petunia x hybrida]	--	Profilin-3 OS=Nicotiana tabacum GN=PRO3 PE=2 SV=1	--	profilin
Unigene38387_All	256	44	0	9.8986	0	-13.273	Down	2.71e-14	1.34e-12	hypothetical protein ARALYDRAFT_906673 [Arabidopsis lyrata subsp. lyrata] >gi|297323731|gb|EFH54152.1| hypothetical protein ARALYDRAFT_906673 [Arabidopsis lyrata subsp. lyrata]	--	Fructose-bisphosphate aldolase, cytoplasmic isozyme 2 OS=Pisum sativum PE=3 SV=1	--	fructose-bisphosphate aldolase, class I [EC:4.1.2.13]
CL8429.Contig1_All	246	42	0	9.8327	0	-13.2634	Down	1.12e-13	5.22e-12	predicted protein [Hordeum vulgare subsp. vulgare]	--	Flotillin-like protein 1 OS=Oryza sativa subsp. japonica GN=FLOT1 PE=3 SV=1	--	flotillin
Unigene38316_All	329	56	0	9.8028	0	-13.259	Down	5.43e-18	3.64e-16	--	--	--	--	--
Unigene36950_All	365	62	0	9.7827	0	-13.256	Down	7.68e-20	5.84e-18	SEC14 cytosolic factor family protein / phosphoglyceride transfer family protein isoform 1 [Galdieria sulphuraria]	--	Patellin-2 OS=Arabidopsis thaliana GN=PATL2 PE=1 SV=2	--	--
CL10552.Contig2_All	601	102	0	9.7743	0	-13.2548	Down	3.62e-32	5.22e-30	40S ribosomal protein S13-1 [Arabidopsis thaliana] >gi|27808637|sp|P59223.1|RS131_ARATH RecName: Full=40S ribosomal protein S13-1 >gi|14190473|gb|AAK55717.1|AF380636_1 AT3g60770/T4C21_180 [Arabidopsis thaliana] >gi|15810101|gb|AAL06976.1| AT3g60770/T4C21_180 [Arabidopsis thaliana] >gi|19699318|gb|AAL91269.1| AT3g60770/T4C21_180 [Arabidopsis thaliana] >gi|332646585|gb|AEE80106.1| 40S ribosomal pro…	Heterocapsa triquetra clone Htr-cDNA8 ribosomal protein S13 mRNA, complete cds	40S ribosomal protein S13-1 OS=Arabidopsis thaliana GN=RPS13A PE=2 SV=1	Ribosomal protein S15P/S13E	small subunit ribosomal protein S13e
Unigene38287_All	325	55	0	9.7463	0	-13.2506	Down	1.1e-17	7.21e-16	--	--	--	--	--
CL3981.Contig1_All	337	57	0	9.741	0	-13.2499	Down	2.67e-18	1.83e-16	hypothetical protein PRUPE_ppa013310mg [Prunus persica]	Hordeum vulgare subsp. vulgare cDNA clone: FLbaf44i09, mRNA sequence	40S ribosomal protein S26-2 OS=Arabidopsis thaliana GN=RPS26B PE=2 SV=2	Ribosomal protein S26	small subunit ribosomal protein S26e
Unigene37297_All	290	49	0	9.731	0	-13.2484	Down	7.8e-16	4.41e-14	hypothetical protein PHYSODRAFT_286093 [Phytophthora sojae]	--	CYSTM1 family protein A OS=Arabidopsis thaliana GN=At2g41420 PE=3 SV=1	--	--
Unigene36037_All	321	54	0	9.6883	0	-13.242	Down	2.24e-17	1.44e-15	--	--	--	--	--
Unigene38376_All	287	48	0	9.632	0	-13.2336	Down	1.59e-15	8.77e-14	--	--	--	--	--
Unigene36816_All	284	47	0	9.531	0	-13.2184	Down	3.22e-15	1.74e-13	predicted protein [Hordeum vulgare subsp. vulgare]	Oryza sativa Japonica Group cDNA clone:002-161-F12, full insert sequence	Elongation factor 2 OS=Beta vulgaris PE=2 SV=1	Translation elongation factors (GTPases)	elongation factor 2
Unigene38352_All	303	50	0	9.5036	0	-13.2143	Down	3.83e-16	2.23e-14	LOC100283873 [Zea mays] >gi|195637766|gb|ACG38351.1| membrane protein [Zea mays]	--	--	--	--
Unigene37575_All	570	94	0	9.4976	0	-13.2133	Down	1.06e-29	1.38e-27	receptortype tyrosineprotein phosphatase putative [Albugo laibachii Nc14]	--	Protein-tyrosine-phosphatase PTP1 OS=Arabidopsis thaliana GN=PTP1 PE=1 SV=1	Protein tyrosine phosphatase	protein-tyrosine phosphatase [EC:3.1.3.48]
Unigene36021_All	346	57	0	9.4876	0	-13.2118	Down	2.67e-18	1.83e-16	--	--	--	--	--
Unigene38278_All	372	61	0	9.4438	0	-13.2052	Down	1.56e-19	1.16e-17	predicted protein [Hordeum vulgare subsp. vulgare]	Oryza sativa Japonica Group cDNA clone:002-184-B09, full insert sequence	Palmitoyl-monogalactosyldiacylglycerol delta-7 desaturase, chloroplastic OS=Arabidopsis thaliana GN=ADS3 PE=2 SV=2	Fatty-acid desaturase	stearoyl-CoA desaturase (delta-9 desaturase) [EC:1.14.19.1]
Unigene38319_All	305	50	0	9.4412	0	-13.2048	Down	3.83e-16	2.23e-14	large subunit ribosomal protein L7Ae, cytoplasmic [Guillardia theta CCMP2712]	--	60S ribosomal protein L7a OS=Oryza sativa subsp. japonica GN=RPL7A PE=2 SV=1	Ribosomal protein HS6-type (S12/L30/L7a)	large subunit ribosomal protein L7Ae
Unigene37214_All	208	34	0	9.414	0	-13.2006	Down	3.27e-11	1.17e-09	ras [Rhodomonas sp. CCMP768]	--	--	GTPase SAR1 and related small G proteins	Ras family, other
Unigene38269_All	522	85	0	9.3779	0	-13.195	Down	6.27e-27	7.08e-25	predicted protein [Hordeum vulgare subsp. vulgare]	Zea mays clone 16649 mRNA sequence	60S ribosomal protein L13-3 OS=Arabidopsis thaliana GN=RPL13D PE=2 SV=1	Ribosomal protein L13E	large subunit ribosomal protein L13e
Unigene38337_All	203	33	0	9.3622	0	-13.1926	Down	6.65e-11	2.29e-09	--	Nerada mexicana strain ATCC 50061 28S ribosomal RNA gene, partial sequence	--	--	--
Unigene38432_All	244	39	0	9.2052	0	-13.1682	Down	9.41e-13	3.94e-11	--	--	--	--	--
Unigene36031_All	213	34	0	9.193	0	-13.1663	Down	3.27e-11	1.17e-09	40S ribosomal protein S17 [Galdieria sulphuraria]	--	40S ribosomal protein S17 OS=Solanum lycopersicum GN=RPS17 PE=2 SV=3	Ribosomal protein S17E	small subunit ribosomal protein S17e
CL994.Contig3_All	470	75	0	9.1901	0	-13.1659	Down	7.57e-24	7.35e-22	predicted protein [Physcomitrella patens subsp. patens] >gi|168025241|ref|XP_001765143.1| predicted protein [Physcomitrella patens subsp. patens] >gi|168033856|ref|XP_001769430.1| predicted protein [Physcomitrella patens subsp. patens] >gi|168057012|ref|XP_001780511.1| predicted protein [Physcomitrella patens subsp. patens] >gi|162668097|gb|EDQ54712.1| predicted protein [Physcomitrella patens sub…	Chlamydomonas reinhardtii strain CC-503 cw92 mt+	60S ribosomal protein L23 OS=Arabidopsis thaliana GN=RPL23A PE=2 SV=3	Ribosomal protein L14	large subunit ribosomal protein L23e
Unigene36011_All	251	40	0	9.1779	0	-13.1639	Down	4.63e-13	2.02e-11	60S ribosomal protein L11 [Arabidopsis lyrata subsp. lyrata] >gi|297325842|gb|EFH56262.1| 60S ribosomal protein L11 [Arabidopsis lyrata subsp. lyrata]	--	60S ribosomal protein L11-1 OS=Arabidopsis thaliana GN=RPL11A PE=1 SV=2	Ribosomal protein L5	large subunit ribosomal protein L11e
Unigene38356_All	208	33	0	9.1371	0	-13.1575	Down	6.65e-11	2.3e-09	PREDICTED: uncharacterized protein LOC100852898 [Vitis vinifera]	--	60S ribosomal protein L41 OS=Nicotiana tabacum GN=RPL41 PE=3 SV=1	--	large subunit ribosomal protein L41e
Unigene36448_All	221	35	0	9.1208	0	-13.1549	Down	1.61e-11	5.94e-10	thimet oligopeptidase [Phytophthora infestans T30-4] >gi|262096963|gb|EEY55015.1| thimet oligopeptidase [Phytophthora infestans T30-4]	--	--	Zn-dependent oligopeptidases	oligopeptidase A [EC:3.4.24.70]
Unigene36503_All	493	78	0	9.1119	0	-13.1535	Down	9.01e-25	9.17e-23	unknown [Arabidopsis thaliana]	--	--	Dihydroorotase and related cyclic amidohydrolases	allantoinase [EC:3.5.2.5]
Unigene38379_All	285	45	0	9.0934	0	-13.1506	Down	1.33e-14	6.79e-13	--	--	--	--	--
Unigene36001_All	312	49	0	9.0448	0	-13.1429	Down	7.8e-16	4.42e-14	ribosomal protein L32, component of cytosolic 80S ribosome and 60S large subunit [Chlamydomonas reinhardtii] >gi|158276000|gb|EDP01775.1| ribosomal protein L32 [Chlamydomonas reinhardtii]	Chlamydomonas reinhardtii ribosomal protein L32, component of cytosolic 80S ribosome and 60S large subunit (RPL32) mRNA, complete cds	60S ribosomal protein L32-1 OS=Arabidopsis thaliana GN=RPL32A PE=2 SV=2	Ribosomal protein L32E	large subunit ribosomal protein L32e
Unigene36792_All	364	57	0	9.0185	0	-13.1387	Down	2.67e-18	1.82e-16	PREDICTED: vignain-like [Fragaria vesca subsp. vesca]	--	KDEL-tailed cysteine endopeptidase CEP3 OS=Arabidopsis thaliana GN=CEP3 PE=2 SV=1	--	cathepsin L [EC:3.4.22.15]
Unigene36712_All	243	38	0	9.0061	0	-13.1367	Down	1.91e-12	7.72e-11	unknown [Picea sitchensis] >gi|148907583|gb|ABR16921.1| unknown [Picea sitchensis] >gi|148908040|gb|ABR17139.1| unknown [Picea sitchensis]	--	60S ribosomal protein L18a OS=Oryza sativa subsp. japonica GN=RPL18A PE=2 SV=1	Ribosomal protein L20A (L18A)	large subunit ribosomal protein L18Ae
CL5056.Contig1_All	947	148	0	9.0006	0	-13.1358	Down	2.41e-46	5.33e-44	predicted protein [Hordeum vulgare subsp. vulgare]	Goniomonas truncata clone gteef2-8 eukaryotic translation elongation factor 2 mRNA, partial cds	Elongation factor 2 OS=Beta vulgaris PE=2 SV=1	Translation elongation factors (GTPases)	elongation factor 2
CL6970.Contig1_All	224	35	0	8.9987	0	-13.1355	Down	1.61e-11	5.95e-10	40S ribosomal protein S27 [Cyanidioschyzon merolae strain 10D]	PREDICTED: Cucumis sativus 40S ribosomal protein S27-2-like (LOC101203885), mRNA >gi|449525068|ref|XM_004169494.1| PREDICTED: Cucumis sativus 40S ribosomal protein S27-2-like (LOC101203885), mRNA	40S ribosomal protein S27-3 OS=Arabidopsis thaliana GN=RPS27D PE=1 SV=2	Ribosomal protein S27E	small subunit ribosomal protein S27e
Unigene38362_All	297	46	0	8.9199	0	-13.1228	Down	6.55e-15	3.45e-13	hypothetical protein SORBIDRAFT_05g016450 [Sorghum bicolor] >gi|241935327|gb|EES08472.1| hypothetical protein SORBIDRAFT_05g016450 [Sorghum bicolor]	Testudodinium testudo gene for 18S rRNA, partial sequence, strain: KOM-30	--	--	--
Unigene34288_All	299	46	0	8.8602	0	-13.1131	Down	6.55e-15	3.45e-13	elongation factor 1-alpha [Spirogyra sp. FWAC125]	Picea glauca clone GQ0208_C23 mRNA sequence	Elongation factor 1-alpha OS=Euglena gracilis GN=TEF PE=2 SV=1	Translation elongation factor EF-1alpha (GTPase)	elongation factor 1-alpha
Unigene36465_All	644	99	0	8.8534	0	-13.112	Down	3.04e-31	4.19e-29	unknow protein [Oryza sativa Japonica Group]	Phytophthora mirabilis mitochondrion, complete genome	--	--	--
Unigene36688_All	261	40	0	8.8263	0	-13.1076	Down	4.63e-13	2.02e-11	40S ribosomal protein S25 [Pfiesteria piscicida]	--	40S ribosomal protein S25-4 OS=Arabidopsis thaliana GN=RPS25E PE=2 SV=1	Ribosomal protein S25	small subunit ribosomal protein S25e
Unigene36068_All	216	33	0	8.7987	0	-13.1031	Down	6.65e-11	2.31e-09	ubiquitin [Guillardia theta CCMP2712]	PREDICTED: Fragaria vesca subsp. vesca polyubiquitin-like (LOC101298099), misc_RNA	--	Predicted nucleic acid binding protein containing the AN1-type Zn-finger	--
Unigene38279_All	342	52	0	8.7566	0	-13.0962	Down	9.28e-17	5.74e-15	hypothetical protein PRUPE_ppa010179mg [Prunus persica]	Phytophthora capsici clone CBOU93-B03 mRNA sequence	40S ribosomal protein S3a-2 OS=Arabidopsis thaliana GN=RPS3AB PE=2 SV=3	Ribosomal protein S3AE	small subunit ribosomal protein S3Ae
Unigene36399_All	205	31	0	8.709	0	-13.0883	Down	2.75e-10	8.78e-09	--	--	--	--	--
Unigene36032_All	291	44	0	8.708	0	-13.0881	Down	2.71e-14	1.34e-12	--	--	--	--	--
Unigene38428_All	278	42	0	8.7009	0	-13.0869	Down	1.12e-13	5.22e-12	N-ethylmaleimide sensitive fusion protein [Chlamydomonas reinhardtii] >gi|158282153|gb|EDP07906.1| N-ethylmaleimide sensitive fusion protein [Chlamydomonas reinhardtii]	--	Vesicle-fusing ATPase OS=Arabidopsis thaliana GN=NSF PE=2 SV=2	ATPases of the AAA+ class	vesicle-fusing ATPase [EC:3.6.4.6]
Unigene38361_All	233	35	0	8.6511	0	-13.0787	Down	1.61e-11	5.92e-10	predicted protein [Micromonas pusilla CCMP1545] >gi|226459430|gb|EEH56726.1| predicted protein [Micromonas pusilla CCMP1545]	--	60S ribosomal protein L6-1 OS=Arabidopsis thaliana GN=RPL6A PE=2 SV=1	Ribosomal protein L14E/L6E/L27E	large subunit ribosomal protein L6e
Unigene36012_All	413	62	0	8.6457	0	-13.0778	Down	7.68e-20	5.84e-18	--	--	--	--	--
Unigene38466_All	200	30	0	8.6387	0	-13.0766	Down	5.59e-10	1.71e-08	--	--	--	--	--
Unigene38409_All	202	30	0	8.5532	0	-13.0622	Down	5.59e-10	1.71e-08	60S ribosomal protein L11 [Zea mays] >gi|195649157|gb|ACG44046.1| 60S ribosomal protein L11 [Zea mays]	--	60S ribosomal protein L11 OS=Oryza sativa subsp. japonica GN=RPL11 PE=2 SV=1	Ribosomal protein L5	large subunit ribosomal protein L11e
Unigene38366_All	277	41	0	8.5244	0	-13.0574	Down	2.28e-13	1.03e-11	--	--	--	--	--
Unigene37326_All	335	49	0	8.4238	0	-13.0403	Down	7.8e-16	4.41e-14	hypothetical protein GUITHDRAFT_79647 [Guillardia theta CCMP2712] >gi|428169049|gb|EKX37986.1| hypothetical protein GUITHDRAFT_77544 [Guillardia theta CCMP2712]	Cyanophora paradoxa genomic DNA containing 18S rRNA gene, ITS1, 5.8S rRNA gene, ITS2, culture collection CCAP 981/1	--	--	--
Unigene36551_All	294	43	0	8.4233	0	-13.0402	Down	5.51e-14	2.63e-12	PREDICTED: cysteine proteinase 15A [Glycine max]	--	Cysteine proteinase 15A OS=Pisum sativum PE=2 SV=1	--	[EC:3.4.22.-]
Unigene38537_All	226	33	0	8.4094	0	-13.0378	Down	6.65e-11	2.3e-09	--	--	--	--	--
Unigene38323_All	468	68	0	8.368	0	-13.0307	Down	1.09e-21	9.37e-20	unknown [Picea sitchensis]	Medicago truncatula Ribosomal protein L9 (MTR_3g093110) mRNA, complete cds	60S ribosomal protein L9 OS=Oryza sativa subsp. japonica GN=RPL9 PE=2 SV=3	Ribosomal protein L6P/L9E	large subunit ribosomal protein L9e
Unigene38403_All	324	47	0	8.3543	0	-13.0283	Down	3.22e-15	1.75e-13	unknown [Medicago truncatula]	Chlorella kessleri ATP/ADP translocator (AAT) gene, complete cds	ADP,ATP carrier protein OS=Parachlorella kessleri PE=3 SV=1	--	solute carrier family 25 (mitochondrial adenine nucleotide translocator), member 4/5/6/31
Unigene34397_All	276	40	0	8.3466	0	-13.027	Down	4.63e-13	2.01e-11	predicted protein [Physcomitrella patens subsp. patens] >gi|162683240|gb|EDQ69652.1| predicted protein [Physcomitrella patens subsp. patens]	Brassica rapa subsp. pekinensis clone KBrB036K20, complete sequence	60S ribosomal protein L3-1 OS=Arabidopsis thaliana GN=ARP1 PE=2 SV=5	Ribosomal protein L3	large subunit ribosomal protein L3e
Unigene38373_All	235	34	0	8.3324	0	-13.0245	Down	3.27e-11	1.16e-09	--	--	--	Esterase/lipase	--
Unigene36701_All	527	76	0	8.3054	0	-13.0198	Down	3.72e-24	3.7e-22	heat shock protein 70 [Euglena gracilis]	Blastocystis sp. NandII mitochondrial heat shock protein 70 (mthsp70) mRNA, complete cds; nuclear gene for mitochondrial product	Luminal-binding protein OS=Spinacia oleracea GN=HSC70 PE=2 SV=1	Molecular chaperone	heat shock 70kDa protein 5
Unigene38419_All	229	33	0	8.2992	0	-13.0188	Down	6.65e-11	2.31e-09	unknown [Lotus japonicus]	Chlamydomonas sp. HS-5 mRNA for 40S ribosomal protein S9, NaCl inducible, complete cds, clone:NaEX96-107	40S ribosomal protein S9-1 OS=Arabidopsis thaliana GN=RPS9B PE=1 SV=1	Ribosomal protein S4 and related proteins	small subunit ribosomal protein S9e
CL4252.Contig1_All	341	49	0	8.2756	0	-13.0146	Down	7.8e-16	4.42e-14	ribosomal protein S27a, partial [Brassica oleracea]	--	Ubiquitin-40S ribosomal protein S27a-2 OS=Arabidopsis thaliana GN=RPS27AB PE=1 SV=2	Ribosomal protein S27AE	small subunit ribosomal protein S27Ae
Unigene38329_All	272	39	0	8.2576	0	-13.0115	Down	9.41e-13	3.95e-11	60S ribosomal protein L5 [Cyanidioschyzon merolae strain 10D]	Phytophthora infestans T30-4 60S ribosomal protein L5 (PITG_15722) mRNA, complete cds	60S ribosomal protein L5 OS=Helianthus annuus GN=RPL5A PE=2 SV=1	Ribosomal protein L18	large subunit ribosomal protein L5e
Unigene38313_All	384	55	0	8.2488	0	-13.01	Down	1.1e-17	7.26e-16	unknown [Medicago truncatula]	Phytophthora infestans T30-4 ubiquitin, putative (PITG_10193) mRNA, complete cds	Ubiquitin-40S ribosomal protein S27a OS=Lupinus albus PE=3 SV=2	Ribosomal protein S27AE	small subunit ribosomal protein S27Ae
Unigene38390_All	226	32	0	8.1546	0	-12.9934	Down	1.35e-10	4.49e-09	ribosomal protein L38, component of cytosolic 80S ribosome and 60S large subunit [Chlamydomonas reinhardtii] >gi|27497793|gb|AAO13217.1| 60S ribosomal protein L38 [Chlamydomonas reinhardtii] >gi|158271006|gb|EDO96835.1| ribosomal protein L38 [Chlamydomonas reinhardtii]	--	60S ribosomal protein L38 OS=Arabidopsis thaliana GN=RPL38A PE=3 SV=1	--	large subunit ribosomal protein L38e
CL9724.Contig1_All	417	59	0	8.1485	0	-12.9923	Down	6.46e-19	4.58e-17	OSJNBa0029H02.21 [Oryza sativa Japonica Group]	--	60S ribosomal protein L23A OS=Fritillaria agrestis GN=RPL23A PE=2 SV=1	Ribosomal protein L23	large subunit ribosomal protein L23Ae
Unigene36440_All	234	33	0	8.1219	0	-12.9876	Down	6.65e-11	2.3e-09	unknown [Lotus japonicus]	--	60S ribosomal protein L6-3 OS=Arabidopsis thaliana GN=RPL6C PE=2 SV=1	Ribosomal protein L14E/L6E/L27E	large subunit ribosomal protein L6e
Unigene38462_All	234	33	0	8.1219	0	-12.9876	Down	6.65e-11	2.29e-09	hypothetical protein PHYSODRAFT_355302 [Phytophthora sojae]	--	60S ribosomal protein L37-3 OS=Arabidopsis thaliana GN=RPL37C PE=3 SV=1	Ribosomal protein L37E	large subunit ribosomal protein L37e
Unigene38280_All	479	67	0	8.0556	0	-12.9758	Down	2.21e-21	1.87e-19	predicted protein [Hordeum vulgare subsp. vulgare]	--	Flotillin-like protein 3 OS=Arabidopsis thaliana GN=FLOT3 PE=2 SV=1	--	flotillin
Unigene38348_All	322	45	0	8.0485	0	-12.9745	Down	1.33e-14	6.79e-13	--	--	--	--	--
Unigene36080_All	216	30	0	7.9988	0	-12.9656	Down	5.59e-10	1.71e-08	--	--	--	--	--
Unigene38411_All	216	30	0	7.9988	0	-12.9656	Down	5.59e-10	1.71e-08	--	--	--	--	--
CL4106.Contig1_All	224	31	0	7.9703	0	-12.9604	Down	2.75e-10	8.77e-09	hypothetical protein AURANDRAFT_36910 [Aureococcus anophagefferens]	PREDICTED: Glycine max 40S ribosomal protein S17-4-like (LOC100785402), mRNA	40S ribosomal protein S17 OS=Solanum lycopersicum GN=RPS17 PE=2 SV=3	Ribosomal protein S17E	small subunit ribosomal protein S17e
Unigene36227_All	429	59	0	7.9205	0	-12.9514	Down	6.46e-19	4.58e-17	eIF5A [Oxyrrhis marina] >gi|157093541|gb|ABV22425.1| eIF5A [Oxyrrhis marina]	--	Eukaryotic translation initiation factor 5A OS=Dianthus caryophyllus PE=2 SV=1	Translation elongation factor P (EF-P)/translation initiation factor 5A (eIF-5A)	translation initiation factor 5A
Unigene38451_All	248	34	0	7.8956	0	-12.9468	Down	3.27e-11	1.16e-09	heat shock cognate 70 kDa protein [Phytophthora infestans T30-4] >gi|262100860|gb|EEY58912.1| heat shock cognate 70 kDa protein [Phytophthora infestans T30-4]	--	Heat shock protein STI OS=Glycine max GN=STI PE=2 SV=1	FOG: TPR repeat	stress-induced-phosphoprotein 1
Unigene38295_All	497	68	0	7.8797	0	-12.9439	Down	1.09e-21	9.35e-20	--	--	--	Predicted glycosyl hydrolase	--
Unigene37291_All	256	35	0	7.8739	0	-12.9429	Down	1.61e-11	5.92e-10	predicted protein [Physcomitrella patens subsp. patens] >gi|162691257|gb|EDQ77620.1| predicted protein [Physcomitrella patens subsp. patens]	--	60S ribosomal protein L15-2 OS=Arabidopsis thaliana GN=RPL15B PE=2 SV=1	Ribosomal protein L15E	large subunit ribosomal protein L15e
CL2124.Contig1_All	367	50	0	7.8463	0	-12.9378	Down	3.83e-16	2.24e-14	hypothetical protein GUITHDRAFT_163787 [Guillardia theta CCMP2712]	--	--	--	nascent polypeptide-associated complex subunit beta
Unigene36024_All	323	44	0	7.8453	0	-12.9376	Down	2.71e-14	1.34e-12	PREDICTED: 60S ribosomal protein L15-like [Solanum lycopersicum]	Pfiesteria piscicida clone Ppi+Rhod_cDNA98 60s ribosomal protein L15 mRNA, complete cds	60S ribosomal protein L15 OS=Petunia hybrida GN=RPL15 PE=2 SV=1	Ribosomal protein L15E	large subunit ribosomal protein L15e
Unigene36380_All	235	32	0	7.8423	0	-12.9371	Down	1.35e-10	4.5e-09	--	--	--	--	--
Unigene38396_All	280	38	0	7.816	0	-12.9322	Down	1.91e-12	7.75e-11	hypothetical protein PHYSODRAFT_355317 [Phytophthora sojae]	--	60S ribosomal protein L36 OS=Enteromorpha compressa GN=RL36 PE=3 SV=1	Ribosomal protein L36E	large subunit ribosomal protein L36e
Unigene37393_All	288	39	0	7.7989	0	-12.9291	Down	9.41e-13	3.95e-11	hypothetical protein PHYSODRAFT_354773 [Phytophthora sojae]	--	--	--	--
Unigene38410_All	237	32	0	7.7761	0	-12.9248	Down	1.35e-10	4.51e-09	--	--	--	--	--
Unigene36147_All	260	35	0	7.7527	0	-12.9205	Down	1.61e-11	5.96e-10	40S ribosomal protein S17 [Cyanidioschyzon merolae strain 10D]	Medicago truncatula 40S ribosomal protein S17 (MTR_011s1006) mRNA, complete cds	40S ribosomal protein S17 OS=Solanum lycopersicum GN=RPS17 PE=2 SV=3	Ribosomal protein S17E	small subunit ribosomal protein S17e
Unigene38388_All	253	34	0	7.7396	0	-12.918	Down	3.27e-11	1.17e-09	small subunit ribosomal protein S6e, cytoplasmic [Guillardia theta CCMP2712]	--	40S ribosomal protein S6 OS=Asparagus officinalis GN=rps6 PE=2 SV=1	Ribosomal protein S6E (S10)	small subunit ribosomal protein S6e
Unigene36150_All	560	75	0	7.7132	0	-12.9131	Down	7.57e-24	7.36e-22	--	--	--	--	--
CL8158.Contig2_All	344	46	0	7.7012	0	-12.9109	Down	6.55e-15	3.43e-13	predicted protein [Physcomitrella patens subsp. patens] >gi|162687968|gb|EDQ74348.1| predicted protein [Physcomitrella patens subsp. patens]	--	60S ribosomal protein L18-2 OS=Arabidopsis thaliana GN=RPL18B PE=1 SV=2	Ribosomal protein L18E	large subunit ribosomal protein L18e
Unigene37018_All	232	31	0	7.6954	0	-12.9098	Down	2.75e-10	8.71e-09	--	--	--	--	--
Unigene36366_All	337	45	0	7.6903	0	-12.9088	Down	1.33e-14	6.82e-13	--	--	--	--	--
Unigene38401_All	353	47	0	7.668	0	-12.9046	Down	3.22e-15	1.75e-13	unknown [Lotus japonicus]	--	40S ribosomal protein S3-1 OS=Arabidopsis thaliana GN=RPS3A PE=1 SV=1	Ribosomal protein S3	small subunit ribosomal protein S3e
Unigene37488_All	233	31	0	7.6624	0	-12.9036	Down	2.75e-10	8.78e-09	--	--	--	--	--
Unigene37225_All	203	27	0	7.66	0	-12.9031	Down	4.7e-09	1.27e-07	hypothetical protein SELMODRAFT_271107 [Selaginella moellendorffii] >gi|300157565|gb|EFJ24190.1| hypothetical protein SELMODRAFT_271107 [Selaginella moellendorffii]	--	Metallothionein-like protein LSC54 OS=Brassica napus PE=2 SV=1	--	--
Unigene34491_All	414	55	0	7.6511	0	-12.9015	Down	1.1e-17	7.23e-16	GPA5, alpha subunit of a heterotrimeric G protein [Ectocarpus siliculosus]	--	Guanine nucleotide-binding protein alpha-1 subunit OS=Oryza sativa subsp. japonica GN=GPA1 PE=1 SV=2	--	guanine nucleotide-binding protein subunit alpha, other
CL3278.Contig1_All	393	52	0	7.6203	0	-12.8956	Down	9.28e-17	5.71e-15	hypothetical protein SELMODRAFT_153225 [Selaginella moellendorffii] >gi|302817314|ref|XP_002990333.1| hypothetical protein SELMODRAFT_185190 [Selaginella moellendorffii] >gi|300141895|gb|EFJ08602.1| hypothetical protein SELMODRAFT_185190 [Selaginella moellendorffii] >gi|300153127|gb|EFJ19767.1| hypothetical protein SELMODRAFT_153225 [Selaginella moellendorffii]	--	40S ribosomal protein S19-2 OS=Arabidopsis thaliana GN=RPS19B PE=2 SV=1	Ribosomal protein S19E (S16A)	small subunit ribosomal protein S19e
Unigene38463_All	242	32	0	7.6154	0	-12.8947	Down	1.35e-10	4.48e-09	--	--	--	--	--
Unigene38516_All	242	32	0	7.6154	0	-12.8947	Down	1.35e-10	4.51e-09	predicted protein [Hordeum vulgare subsp. vulgare]	--	Actin-depolymerizing factor 6 OS=Arabidopsis thaliana GN=ADF6 PE=1 SV=1	--	cofilin
Unigene37006_All	227	30	0	7.6112	0	-12.8939	Down	5.59e-10	1.71e-08	--	--	--	--	--
Unigene38358_All	470	62	0	7.5972	0	-12.8913	Down	7.68e-20	5.82e-18	--	--	--	--	--
Unigene37050_All	435	57	0	7.5465	0	-12.8816	Down	2.67e-18	1.83e-16	--	--	--	--	--
Unigene38529_All	408	53	0	7.4813	0	-12.8691	Down	4.56e-17	2.87e-15	unnamed protein product [Vitis vinifera]	Picea glauca clone GQ01306_D16 mRNA sequence	40S ribosomal protein S27-2 OS=Arabidopsis thaliana GN=RPS27B PE=2 SV=2	Ribosomal protein S27E	small subunit ribosomal protein S27e
Unigene38400_All	424	55	0	7.4706	0	-12.867	Down	1.1e-17	7.25e-16	hypothetical protein GUITHDRAFT_158439 [Guillardia theta CCMP2712]	--	Casein kinase I isoform delta-like OS=Arabidopsis thaliana GN=At4g26100 PE=2 SV=2	--	[EC:2.7.1.-]
CL9716.Contig2_All	239	31	0	7.47	0	-12.8669	Down	2.75e-10	8.73e-09	unnamed protein product [Blastocystis hominis]	--	Classical arabinogalactan protein 9 OS=Arabidopsis thaliana GN=AGP9 PE=1 SV=2	ABC-type Fe3+ transport system, periplasmic component	fatty acid desaturase (delta-4 desaturase) [EC:1.14.19.-]
Unigene36339_All	293	38	0	7.4692	0	-12.8667	Down	1.91e-12	7.73e-11	RecName: Full=40S ribosomal protein S29 >gi|32400973|gb|AAP80692.1| ribosome protein S29 [Griffithsia japonica]	Micromonas sp. RCC299 chromosome 6, complete sequence	40S ribosomal protein S29 OS=Griffithsia japonica GN=RPS29 PE=3 SV=1	Ribosomal protein S14	small subunit ribosomal protein S29e
CL7598.Contig1_All	232	30	0	7.4472	0	-12.8625	Down	5.59e-10	1.71e-08	predicted protein [Phaeodactylum tricornutum CCAP 1055/1] >gi|217410070|gb|EEC50000.1| predicted protein [Phaeodactylum tricornutum CCAP 1055/1]	Thalassiosira pseudonana CCMP1335 RS30, ribosomal protein 30 40S small ribosomal subunit (RS30), mRNA	40S ribosomal protein S30 OS=Arabidopsis thaliana GN=RPS30A PE=1 SV=3	--	small subunit ribosomal protein S30e
Unigene36607_All	279	36	0	7.4312	0	-12.8594	Down	7.91e-12	3.03e-10	--	--	--	--	--
Unigene38440_All	217	28	0	7.4312	0	-12.8594	Down	2.31e-09	6.55e-08	hypothetical protein OsJ_06480 [Oryza sativa Japonica Group]	Selaginella moellendorffii hypothetical protein, mRNA	60S ribosomal protein L10a-2 OS=Arabidopsis thaliana GN=RPL10AB PE=2 SV=1	Ribosomal protein L1	large subunit ribosomal protein L10Ae
Unigene38481_All	473	61	0	7.4272	0	-12.8586	Down	1.56e-19	1.16e-17	hypothetical protein PHYSODRAFT_353474 [Phytophthora sojae]	Solanum tuberosum clone StDT85 60S ribosomal protein L27 mRNA, partial cds	60S ribosomal protein L27 OS=Pisum sativum GN=RPL27 PE=2 SV=1	Ribosomal protein L14E/L6E/L27E	large subunit ribosomal protein L27e
Unigene36711_All	552	71	0	7.4076	0	-12.8548	Down	1.29e-22	1.17e-20	ribosomal protein L18 [Ectocarpus siliculosus]	Picea glauca clone GQ03509_P09 mRNA sequence	60S ribosomal protein L18a-2 OS=Arabidopsis thaliana GN=RPL18AB PE=1 SV=2	Ribosomal protein L20A (L18A)	large subunit ribosomal protein L18Ae
Unigene37197_All	490	63	0	7.4046	0	-12.8542	Down	3.78e-20	2.94e-18	hypothetical protein SELMODRAFT_235490 [Selaginella moellendorffii] >gi|300143963|gb|EFJ10650.1| hypothetical protein SELMODRAFT_235490 [Selaginella moellendorffii]	--	Cytochrome b5 isoform A OS=Arabidopsis thaliana GN=CYTB5-A PE=1 SV=2	Cytochrome b involved in lipid metabolism	delta8-fatty-acid desaturase [EC:1.14.19.4]
Unigene38501_All	336	43	0	7.3704	0	-12.8475	Down	5.51e-14	2.63e-12	predicted protein [Micromonas sp. RCC299] >gi|226523413|gb|ACO69395.1| predicted protein [Micromonas sp. RCC299]	--	--	--	DNA mismatch repair protein PMS2
Unigene36429_All	235	30	0	7.3521	0	-12.8439	Down	5.59e-10	1.71e-08	--	--	--	--	--
Unigene38338_All	416	53	0	7.3374	0	-12.8411	Down	4.56e-17	2.87e-15	uncharacterized protein LOC100381962 [Zea mays]	--	--	--	--
Unigene38357_All	323	41	0	7.3104	0	-12.8357	Down	2.28e-13	1.03e-11	hydrolase, hydrolyzing O-glycosyl compounds, putative [Ricinus communis] >gi|223548534|gb|EEF50025.1| hydrolase, hydrolyzing O-glycosyl compounds, putative [Ricinus communis]	--	--	--	--
Unigene36865_All	348	44	0	7.2817	0	-12.8301	Down	2.71e-14	1.34e-12	hypothetical protein AURANDRAFT_38507 [Aureococcus anophagefferens]	--	Guanine nucleotide-binding protein alpha-1 subunit OS=Oryza sativa subsp. japonica GN=GPA1 PE=1 SV=2	--	guanine nucleotide-binding protein subunit alpha, other
Unigene37031_All	277	35	0	7.2769	0	-12.8291	Down	1.61e-11	5.93e-10	PREDICTED: uncharacterized protein LOC101206424 [Cucumis sativus] >gi|449505954|ref|XP_004162613.1| PREDICTED: uncharacterized protein LOC101224789 [Cucumis sativus]	--	--	--	--
CL1767.Contig2_All	246	31	0	7.2575	0	-12.8253	Down	2.75e-10	8.79e-09	40S ribosomal protein [Medicago truncatula] >gi|355519276|gb|AET00900.1| 40S ribosomal protein [Medicago truncatula]	Hordeum vulgare subsp. vulgare cDNA clone: FLbaf44i09, mRNA sequence	40S ribosomal protein S26-3 OS=Arabidopsis thaliana GN=RPS26C PE=2 SV=1	Ribosomal protein S26	small subunit ribosomal protein S26e
Unigene36435_All	604	76	0	7.2466	0	-12.8231	Down	3.72e-24	3.69e-22	Rab1B, RAB family GTPase [Ectocarpus siliculosus]	--	Ras-like GTP-binding protein YPT1 OS=Phytophthora infestans GN=YPT1 PE=3 SV=1	GTPase SAR1 and related small G proteins	Ras-related protein Rab-1A
Unigene38303_All	326	41	0	7.2431	0	-12.8224	Down	2.28e-13	1.03e-11	--	--	--	--	--
Unigene36089_All	224	28	0	7.199	0	-12.8136	Down	2.31e-09	6.55e-08	ribosomal protein L11 [Karlodinium veneficum]	--	60S ribosomal protein L11 OS=Medicago sativa GN=RPL11 PE=2 SV=1	Ribosomal protein L5	large subunit ribosomal protein L11e
Unigene36379_All	328	41	0	7.199	0	-12.8136	Down	2.28e-13	1.03e-11	glycoside hydrolase family 19 protein [Arabidopsis lyrata subsp. lyrata] >gi|297327759|gb|EFH58179.1| glycoside hydrolase family 19 protein [Arabidopsis lyrata subsp. lyrata]	--	Basic endochitinase CHB4 OS=Brassica napus PE=1 SV=2	Predicted chitinase	putative chitinase
Unigene38398_All	257	32	0	7.1709	0	-12.8079	Down	1.35e-10	4.5e-09	--	--	--	--	--
Unigene38684_All	201	25	0	7.1631	0	-12.8064	Down	1.94e-08	4.85e-07	--	--	--	--	--
Unigene34851_All	202	25	0	7.1277	0	-12.7992	Down	1.94e-08	4.82e-07	unknown [Medicago truncatula]	--	40S ribosomal protein S23 OS=Euphorbia esula GN=RPS23 PE=2 SV=1	Ribosomal protein S12	small subunit ribosomal protein S23e
Unigene36020_All	324	40	0	7.1101	0	-12.7957	Down	4.63e-13	2.01e-11	--	--	--	--	--
Unigene36153_All	211	26	0	7.0966	0	-12.7929	Down	9.55e-09	2.48e-07	--	--	--	--	--
Unigene38473_All	228	28	0	7.0727	0	-12.788	Down	2.31e-09	6.54e-08	predicted protein [Micromonas sp. RCC299] >gi|226524077|gb|ACO70058.1| predicted protein [Micromonas sp. RCC299]	--	40S ribosomal protein S7-1 OS=Arabidopsis thaliana GN=RPS7A PE=2 SV=1	--	small subunit ribosomal protein S7e
Unigene36118_All	212	26	0	7.0631	0	-12.7861	Down	9.55e-09	2.48e-07	--	--	--	--	--
Unigene34215_All	213	26	0	7.03	0	-12.7793	Down	9.55e-09	2.47e-07	Os07g0608500 [Oryza sativa Japonica Group] >gi|113611779|dbj|BAF22157.1| Os07g0608500 [Oryza sativa Japonica Group]	Oryza sativa Japonica Group cDNA clone:002-141-E11, full insert sequence	40S ribosomal protein S3-2 OS=Arabidopsis thaliana GN=RPS3B PE=1 SV=1	Ribosomal protein S3	small subunit ribosomal protein S3e
Unigene36239_All	305	37	0	6.9865	0	-12.7704	Down	3.89e-12	1.53e-10	glycine/serine hydroxymethyltransferase [Galdieria sulphuraria]	--	Serine hydroxymethyltransferase, mitochondrial OS=Arabidopsis thaliana GN=SHM1 PE=1 SV=1	Glycine/serine hydroxymethyltransferase	glycine hydroxymethyltransferase [EC:2.1.2.1]
Unigene36409_All	339	41	0	6.9654	0	-12.766	Down	2.28e-13	1.03e-11	unknown [Lotus japonicus]	Aphanomyces euteiches cDNA	40S ribosomal protein S3a OS=Chlamydomonas reinhardtii GN=CHLREDRAFT_168484 PE=3 SV=1	Ribosomal protein S3AE	small subunit ribosomal protein S3Ae
Unigene36100_All	215	26	0	6.9646	0	-12.7658	Down	9.55e-09	2.48e-07	--	--	--	--	--
Unigene36047_All	348	42	0	6.9507	0	-12.7629	Down	1.12e-13	5.23e-12	60S ribosomal protein L37e [Galdieria sulphuraria]	--	60S ribosomal protein L37-3 OS=Arabidopsis thaliana GN=RPL37C PE=3 SV=1	Ribosomal protein L37E	large subunit ribosomal protein L37e
Unigene36145_All	274	33	0	6.9362	0	-12.7599	Down	6.65e-11	2.3e-09	--	--	--	--	--
Unigene36140_All	299	36	0	6.9341	0	-12.7595	Down	7.91e-12	3.01e-10	--	--	--	Amino acid transporters	--
Unigene34163_All	457	55	0	6.9312	0	-12.7589	Down	1.1e-17	7.27e-16	predicted protein [Hordeum vulgare subsp. vulgare]	--	Actin-depolymerizing factor 1 OS=Oryza sativa subsp. japonica GN=ADF1 PE=2 SV=1	--	cofilin
Unigene34630_All	374	45	0	6.9295	0	-12.7585	Down	1.33e-14	6.8e-13	hypothetical protein COCSUDRAFT_28397 [Coccomyxa subellipsoidea C-169]	--	60S ribosomal protein L35-4 OS=Arabidopsis thaliana GN=RPL35D PE=2 SV=1	Ribosomal protein L29	large subunit ribosomal protein L35e
Unigene34289_All	309	37	0	6.8961	0	-12.7516	Down	3.89e-12	1.53e-10	large subunit ribosomal protein L36e_1, cytoplasmic [Guillardia theta CCMP2712]	Gossypium hirsutum ribosomal protein L44 isoform b (RL44), complete cds	60S ribosomal protein L44 OS=Gossypium hirsutum GN=RPL44 PE=3 SV=3	Ribosomal protein L44E	large subunit ribosomal protein L44e
CL4221.Contig2_All	218	26	0	6.8687	0	-12.7458	Down	9.55e-09	2.48e-07	predicted protein [Physcomitrella patens subsp. patens] >gi|168014677|ref|XP_001759878.1| predicted protein [Physcomitrella patens subsp. patens] >gi|168030653|ref|XP_001767837.1| predicted protein [Physcomitrella patens subsp. patens] >gi|162680919|gb|EDQ67351.1| predicted protein [Physcomitrella patens subsp. patens] >gi|162689008|gb|EDQ75382.1| predicted protein [Physcomitrella patens subsp. p…	Oryza sativa Japonica Group cDNA clone:002-143-A01, full insert sequence	40S ribosomal protein S13 OS=Glycine max GN=RPS13 PE=2 SV=1	Ribosomal protein S15P/S13E	small subunit ribosomal protein S13e
Unigene36425_All	277	33	0	6.8611	0	-12.7442	Down	6.65e-11	2.29e-09	RecName: Full=60S ribosomal protein L13a >gi|1743007|emb|CAA71090.1| ribosomal protein L13a [Cyanophora paradoxa]	Oryza rufipogon (W1943) cDNA clone: ORW1943C108H01, full insert sequence	60S ribosomal protein L13a OS=Cyanophora paradoxa PE=2 SV=1	Ribosomal protein L13	large subunit ribosomal protein L13Ae
CL8235.Contig1_All	311	37	0	6.8517	0	-12.7422	Down	3.89e-12	1.53e-10	hypothetical protein PRUPE_ppa012090mg [Prunus persica]	--	60S ribosomal protein L17-1 OS=Hordeum vulgare PE=2 SV=1	Ribosomal protein L22	large subunit ribosomal protein L17e
Unigene38456_All	244	29	0	6.8449	0	-12.7408	Down	1.14e-09	3.35e-08	hypothetical protein PHYSODRAFT_356144 [Phytophthora sojae]	--	40S ribosomal protein S4 OS=Oryza sativa subsp. japonica GN=RPS4 PE=2 SV=3	Ribosomal protein S4E	small subunit ribosomal protein S4e
Unigene38525_All	364	43	0	6.8034	0	-12.732	Down	5.51e-14	2.64e-12	60S ribosomal protein L6 (YL 16 like) [Cyanophora paradoxa]	--	60S ribosomal protein L6-2 OS=Arabidopsis thaliana GN=RPL6B PE=2 SV=1	Ribosomal protein L14E/L6E/L27E	large subunit ribosomal protein L6e
Unigene38475_All	271	32	0	6.8005	0	-12.7314	Down	1.35e-10	4.51e-09	60S ribosomal protein L34e [Galdieria sulphuraria]	--	60S ribosomal protein L34 OS=Pisum sativum GN=RPL34 PE=2 SV=1	Ribosomal protein L34E	large subunit ribosomal protein L34e
Unigene38515_All	255	30	0	6.7755	0	-12.7261	Down	5.59e-10	1.72e-08	RecName: Full=40S ribosomal protein S11 >gi|6984142|gb|AAF34771.1|AF227626_1 40S ribosomal protein S11 [Euphorbia esula]	--	40S ribosomal protein S11 OS=Euphorbia esula GN=RPS11 PE=2 SV=1	Ribosomal protein S17	small subunit ribosomal protein S11e
Unigene38551_All	427	50	0	6.7437	0	-12.7193	Down	3.83e-16	2.24e-14	--	--	--	--	--
CL3273.Contig1_All	317	37	0	6.722	0	-12.7147	Down	3.89e-12	1.53e-10	predicted protein [Phaeodactylum tricornutum CCAP 1055/1] >gi|217404089|gb|EEC44037.1| predicted protein [Phaeodactylum tricornutum CCAP 1055/1]	TSA: Camelina sativa comp51286_c0_seq2 transcribed RNA sequence	60S ribosomal protein L11-2 OS=Arabidopsis thaliana GN=RPL11B PE=2 SV=2	Ribosomal protein L5	large subunit ribosomal protein L11e
Unigene36939_All	240	28	0	6.719	0	-12.714	Down	2.31e-09	6.56e-08	ribosomal protein S30, component of cytosolic 80S ribosome and 40S small subunit [Chlamydomonas reinhardtii] >gi|302855669|ref|XP_002959318.1| component of cytosolic 80S ribosome and 40S small subunit [Volvox carteri f. nagariensis] >gi|158271646|gb|EDO97461.1| ribosomal protein S30 [Chlamydomonas reinhardtii] >gi|300255282|gb|EFJ39611.1| component of cytosolic 80S ribosome and 40S small subunit …	Lotus japonicus clone JCVI-FLLj-9L18 unknown mRNA	40S ribosomal protein S30 OS=Arabidopsis thaliana GN=RPS30A PE=1 SV=3	--	small subunit ribosomal protein S30e
Unigene36383_All	403	47	0	6.7166	0	-12.7135	Down	3.22e-15	1.75e-13	--	--	--	--	--
Unigene38436_All	395	46	0	6.7069	0	-12.7114	Down	6.55e-15	3.43e-13	RecName: Full=60S ribosomal protein L13a >gi|1743007|emb|CAA71090.1| ribosomal protein L13a [Cyanophora paradoxa]	--	60S ribosomal protein L13a OS=Cyanophora paradoxa PE=2 SV=1	Ribosomal protein L13	large subunit ribosomal protein L13Ae
Unigene38477_All	327	38	0	6.6926	0	-12.7084	Down	1.91e-12	7.74e-11	predicted protein [Ostreococcus lucimarinus CCE9901] >gi|144577412|gb|ABO95478.1| predicted protein [Ostreococcus lucimarinus CCE9901]	--	60S ribosomal protein L32-1 OS=Arabidopsis thaliana GN=RPL32A PE=2 SV=2	Ribosomal protein L32E	large subunit ribosomal protein L32e
Unigene38499_All	224	26	0	6.6847	0	-12.7066	Down	9.55e-09	2.49e-07	--	--	--	--	--
Unigene36167_All	302	35	0	6.6745	0	-12.7044	Down	1.61e-11	5.96e-10	60S ribosomal protein L35 [Zea mays] >gi|195615252|gb|ACG29456.1| 60S ribosomal protein L35 [Zea mays] >gi|195617648|gb|ACG30654.1| 60S ribosomal protein L35 [Zea mays] >gi|195619960|gb|ACG31810.1| 60S ribosomal protein L35 [Zea mays] >gi|413936956|gb|AFW71507.1| 60S ribosomal protein L35 [Zea mays]	Phytophthora infestans T30-4 60S ribosomal protein L35 (PITG_07300) mRNA, complete cds	60S ribosomal protein L35 OS=Euphorbia esula GN=RPL35 PE=2 SV=1	Ribosomal protein L29	large subunit ribosomal protein L35e
Unigene36129_All	233	27	0	6.6737	0	-12.7043	Down	4.7e-09	1.28e-07	--	--	--	--	--
Unigene38794_All	242	28	0	6.6635	0	-12.7021	Down	2.31e-09	6.57e-08	large subunit ribosomal protein L35Ae, cytoplasmic [Guillardia theta CCMP2712]	--	60S ribosomal protein L35a-3 OS=Arabidopsis thaliana GN=RPL35AC PE=3 SV=1	Ribosomal protein L35AE/L33A	large subunit ribosomal protein L35Ae
Unigene38492_All	234	27	0	6.6452	0	-12.6981	Down	4.7e-09	1.28e-07	predicted protein [Hordeum vulgare subsp. vulgare]	PREDICTED: Solanum lycopersicum vacuolar-processing enzyme-like (LOC101268492), mRNA	Vacuolar-processing enzyme gamma-isozyme OS=Arabidopsis thaliana GN=At4g32940 PE=2 SV=2	Glycosylphosphatidylinositol transamidase (GPIT), subunit GPI8	legumain [EC:3.4.22.34]
Unigene38458_All	269	31	0	6.637	0	-12.6963	Down	2.75e-10	8.77e-09	predicted protein [Physcomitrella patens subsp. patens] >gi|162684306|gb|EDQ70709.1| predicted protein [Physcomitrella patens subsp. patens]	--	--	--	--
Unigene34959_All	305	35	0	6.6089	0	-12.6902	Down	1.61e-11	5.94e-10	GDP-mannose pyrophosphorylase [Malpighia glabra] >gi|161898831|gb|ABX80393.1| GDP-mannose pyrophosphorylase [Malpighia glabra]	Selaginella moellendorffii hypothetical protein, mRNA	Probable mannose-1-phosphate guanylyltransferase 3 OS=Arabidopsis thaliana GN=At4g30570 PE=2 SV=1	Nucleoside-diphosphate-sugar pyrophosphorylase involved in lipopolysaccharide biosynthesis/translation initiation factor 2B, gamma/epsilon subunits (eIF-2Bgamma/eIF-2Bepsilon)	mannose-1-phosphate guanylyltransferase [EC:2.7.7.13]
Unigene38408_All	290	33	0	6.5535	0	-12.678	Down	6.65e-11	2.29e-09	--	--	--	--	--
CL4336.Contig1_All	361	41	0	6.5409	0	-12.6753	Down	2.28e-13	1.03e-11	hypothetical protein AURANDRAFT_70520 [Aureococcus anophagefferens]	--	Arginine/serine-rich protein 45 OS=Arabidopsis thaliana GN=SR45 PE=1 SV=1	Membrane protein involved in colicin uptake	large subunit ribosomal protein L19e
Unigene34621_All	326	37	0	6.5365	0	-12.6743	Down	3.89e-12	1.53e-10	putative GDP-L-fucose synthetase [Coccomyxa subellipsoidea C-169]	--	Probable GDP-L-fucose synthase 1 OS=Oryza sativa subsp. japonica GN=Os06g0652400 PE=2 SV=1	Nucleoside-diphosphate-sugar epimerases	GDP-L-fucose synthase [EC:1.1.1.271]
Unigene38514_All	379	43	0	6.5341	0	-12.6738	Down	5.51e-14	2.63e-12	unnamed protein product [Blastocystis hominis]	--	Probable rhamnose biosynthetic enzyme 3 OS=Arabidopsis thaliana GN=RHM3 PE=1 SV=1	--	UDP-glucose 4,6-dehydratase [EC:4.2.1.76]
CL9084.Contig2_All	221	25	0	6.5149	0	-12.6695	Down	1.94e-08	4.81e-07	actin [Rhodomonas sp. CCMP768]	Oryza sativa Japonica Group cDNA clone:006-211-F12, full insert sequence	Actin OS=Achlya bisexualis PE=3 SV=1	Actin and related proteins	actin beta/gamma 1
Unigene38584_All	213	24	0	6.4892	0	-12.6638	Down	3.95e-08	9.38e-07	60S ribosomal protein L28 isoform 1 [Zea mays] >gi|413948283|gb|AFW80932.1| 60S ribosomal protein L28 isoform 2 [Zea mays] >gi|413948284|gb|AFW80933.1| 60S ribosomal protein L28 isoform 3 [Zea mays] >gi|413948285|gb|AFW80934.1| 60S ribosomal protein L28 isoform 4 [Zea mays]	--	60S ribosomal protein L28-1 OS=Arabidopsis thaliana GN=RPL28A PE=1 SV=1	--	large subunit ribosomal protein L28e
Unigene37951_All	231	26	0	6.4822	0	-12.6623	Down	9.55e-09	2.47e-07	elongation factor-1 alpha, partial [Phytophthora sp. WAMItV-2012] >gi|409893091|gb|AFV46197.1| elongation factor-1 alpha, partial [Phytophthora sp. WAMItV-2012]	Picea glauca clone GQ03517_A15 mRNA sequence	Elongation factor 1-alpha OS=Triticum aestivum GN=TEF1 PE=2 SV=1	Translation elongation factor EF-1alpha (GTPase)	elongation factor 1-alpha
Unigene38472_All	321	36	0	6.4589	0	-12.6571	Down	7.91e-12	3.02e-10	60S ribosomal protein L13, putative [Phytophthora infestans T30-4] >gi|262110335|gb|EEY68387.1| 60S ribosomal protein L13, putative [Phytophthora infestans T30-4]	--	60S ribosomal protein L13-2 OS=Brassica napus PE=2 SV=1	Ribosomal protein L13E	large subunit ribosomal protein L13e
Unigene38546_All	232	26	0	6.4542	0	-12.656	Down	9.55e-09	2.49e-07	unknown [Lotus japonicus]	--	40S ribosomal protein S9-2 OS=Arabidopsis thaliana GN=RPS9C PE=2 SV=1	--	small subunit ribosomal protein S9e
Unigene38511_All	259	29	0	6.4485	0	-12.6547	Down	1.14e-09	3.35e-08	predicted protein [Hordeum vulgare subsp. vulgare]	Thalassiosira pseudonana CCMP1335 RS23, ribosomal protein 23 40S small ribosomal subunit (RS23), mRNA	40S ribosomal protein S23 OS=Fragaria ananassa GN=RPS23 PE=2 SV=1	Ribosomal protein S12	small subunit ribosomal protein S23e
Unigene36335_All	233	26	0	6.4265	0	-12.6498	Down	9.55e-09	2.47e-07	Os08g0116500 [Oryza sativa Japonica Group] >gi|113622823|dbj|BAF22768.1| Os08g0116500 [Oryza sativa Japonica Group]	Chlamydomonas reinhardtii strain CC-503 cw92 mt+	60S acidic ribosomal protein P1 OS=Zea mays GN=RPP1A PE=1 SV=1	Ribosomal protein L12E/L44/L45/RPP1/RPP2	large subunit ribosomal protein LP1
Unigene38495_All	251	28	0	6.4246	0	-12.6494	Down	2.31e-09	6.54e-08	predicted protein [Micromonas sp. RCC299] >gi|226518101|gb|ACO64093.1| predicted protein [Micromonas sp. RCC299]	--	Guanine nucleotide-binding protein subunit beta-like protein OS=Nicotiana plumbaginifolia PE=2 SV=1	FOG: WD40 repeat	guanine nucleotide-binding protein subunit beta-2-like 1 protein
Unigene38560_All	251	28	0	6.4246	0	-12.6494	Down	2.31e-09	6.53e-08	uncharacterized protein LOC100274296 precursor [Zea mays]	Zea mays uncharacterized LOC100274296 (LOC100274296), mRNA >gi|194707273|gb|BT042716.1| Zea mays full-length cDNA clone ZM_BFc0019C22 mRNA, complete cds	--	--	--
Unigene34938_All	314	35	0	6.4194	0	-12.6482	Down	1.61e-11	5.94e-10	predicted protein [Populus trichocarpa] >gi|222861999|gb|EEE99541.1| predicted protein [Populus trichocarpa]	--	60S ribosomal protein L5 OS=Cucumis sativus GN=RPL5 PE=2 SV=1	--	large subunit ribosomal protein L5e
CL9320.Contig2_All	342	38	0	6.3991	0	-12.6437	Down	1.91e-12	7.73e-11	unknown [Lotus japonicus]	--	60S ribosomal protein L18 (Fragment) OS=Cicer arietinum GN=RPL18 PE=2 SV=1	Ribosomal protein L18E	large subunit ribosomal protein L18e
Unigene38349_All	363	40	0	6.3462	0	-12.6317	Down	4.63e-13	2.01e-11	PREDICTED: uncharacterized protein LOC100846053 [Brachypodium distachyon]	--	Extensin OS=Zea mays GN=HRGP PE=2 SV=1	FOG: Glucan-binding domain (YG repeat)	solute carrier family 39 (zinc transporter), member 1/2/3
Unigene36107_All	228	25	0	6.3149	0	-12.6245	Down	1.94e-08	4.8e-07	hypothetical protein PRUPE_ppa005220mg [Prunus persica]	--	Elongation factor 1-gamma OS=Prunus avium PE=2 SV=1	Glutathione S-transferase	elongation factor 1-gamma
Unigene37095_All	283	31	0	6.3086	0	-12.6231	Down	2.75e-10	8.74e-09	hypothetical protein ARALYDRAFT_486074 [Arabidopsis lyrata subsp. lyrata] >gi|297323917|gb|EFH54338.1| hypothetical protein ARALYDRAFT_486074 [Arabidopsis lyrata subsp. lyrata]	--	40S ribosomal protein S26-3 OS=Arabidopsis thaliana GN=RPS26C PE=2 SV=1	Ribosomal protein S26	small subunit ribosomal protein S26e
Unigene38393_All	530	58	0	6.3025	0	-12.6217	Down	1.31e-18	9.14e-17	--	--	Glucan endo-1,3-beta-glucosidase 1 OS=Arabidopsis thaliana GN=At1g11820 PE=1 SV=3	--	--
Unigene38343_All	384	42	0	6.2991	0	-12.6209	Down	1.12e-13	5.19e-12	predicted protein [Hordeum vulgare subsp. vulgare]	Phyllostachys edulis cDNA clone: bphyst014i24, full insert sequence	60S ribosomal protein L9 OS=Oryza sativa subsp. japonica GN=RPL9 PE=2 SV=3	Ribosomal protein L6P/L9E	large subunit ribosomal protein L9e
CL6489.Contig1_All	247	27	0	6.2954	0	-12.6201	Down	4.7e-09	1.27e-07	hypothetical protein PRUPE_ppa011540mg [Prunus persica]	--	40S ribosomal protein S19 OS=Oryza sativa subsp. japonica GN=RPS19A PE=3 SV=1	Ribosomal protein S19E (S16A)	small subunit ribosomal protein S19e
Unigene38422_All	540	59	0	6.2924	0	-12.6194	Down	6.46e-19	4.59e-17	--	--	--	--	--
Unigene36124_All	422	46	0	6.2778	0	-12.616	Down	6.55e-15	3.46e-13	predicted protein [Phaeodactylum tricornutum CCAP 1055/1] >gi|217410300|gb|EEC50230.1| predicted protein [Phaeodactylum tricornutum CCAP 1055/1]	Ostreococcus lucimarinus CCE9901 MC family transporter: phosphate (OSTLU_25740) mRNA, complete cds	--	--	solute carrier family 25 (mitochondrial phosphate transporter), member 3
Unigene36134_All	359	39	0	6.2565	0	-12.6111	Down	9.41e-13	3.94e-11	small subunit ribosomal protein S15e, cytoplasmic [Guillardia theta CCMP2712]	--	40S ribosomal protein S15 OS=Picea mariana GN=RPS15 PE=2 SV=1	Ribosomal protein S19	small subunit ribosomal protein S15e
Unigene38559_All	267	29	0	6.2553	0	-12.6109	Down	1.14e-09	3.34e-08	--	--	--	--	--
Unigene38556_All	221	24	0	6.2543	0	-12.6106	Down	3.95e-08	9.38e-07	--	--	--	--	--
Unigene38464_All	396	43	0	6.2536	0	-12.6105	Down	5.51e-14	2.64e-12	hypothetical protein GUITHDRAFT_86602 [Guillardia theta CCMP2712]	Triticum aestivum fructose-bisphosphate aldolase gene, complete cds	Fructose-bisphosphate aldolase, cytoplasmic isozyme 1 OS=Pisum sativum PE=2 SV=1	Fructose-1,6-bisphosphate aldolase	fructose-bisphosphate aldolase, class I [EC:4.1.2.13]
Unigene34606_All	305	33	0	6.2312	0	-12.6053	Down	6.65e-11	2.3e-09	Os03g0297100 [Oryza sativa Japonica Group] >gi|113548306|dbj|BAF11749.1| Os03g0297100 [Oryza sativa Japonica Group]	--	40S ribosomal protein S7 OS=Secale cereale GN=RPS7 PE=2 SV=1	--	small subunit ribosomal protein S7e
CL3817.Contig2_All	261	28	0	6.1784	0	-12.593	Down	2.31e-09	6.53e-08	hypothetical protein CHLNCDRAFT_58028 [Chlorella variabilis]	PREDICTED: Brachypodium distachyon 40S ribosomal protein S16-like (LOC100835886), mRNA	40S ribosomal protein S16-2 OS=Arabidopsis thaliana GN=RPS16B PE=2 SV=1	Ribosomal protein S9	small subunit ribosomal protein S16e
Unigene36496_All	552	59	0	6.1556	0	-12.5877	Down	6.46e-19	4.59e-17	predicted protein [Hordeum vulgare subsp. vulgare]	--	Flotillin-like protein 2 OS=Arabidopsis thaliana GN=FLOT2 PE=2 SV=1	Uncharacterized protein conserved in bacteria	flotillin
Unigene38455_All	309	33	0	6.1506	0	-12.5865	Down	6.65e-11	2.3e-09	eucaryotic release factor [Prymnesium parvum]	--	Eukaryotic peptide chain release factor subunit 1-3 OS=Arabidopsis thaliana GN=ERF1-3 PE=2 SV=1	Peptide chain release factor 1 (eRF1)	peptide chain release factor subunit 1
Unigene36128_All	300	32	0	6.1431	0	-12.5848	Down	1.35e-10	4.48e-09	histone H3.3 type 1 putative [Albugo laibachii Nc14]	Bathycoccus prasinos genomic : Chromosome_3	Histone H3-like 3 OS=Arabidopsis thaliana GN=At1g75600 PE=2 SV=3	Histones H3 and H4	histone H3
Unigene36220_All	395	42	0	6.1237	0	-12.5802	Down	1.12e-13	5.21e-12	bifunctional inhibitor/lipid-transfer protein/seed storage 2S albumin-like protein [Arabidopsis thaliana] >gi|332659213|gb|AEE84613.1| bifunctional inhibitor/lipid-transfer protein/seed storage 2S albumin-like protein [Arabidopsis thaliana]	--	Histone H1-II OS=Volvox carteri GN=H1-II PE=2 SV=3	Membrane protein involved in colicin uptake	histone H1/5
Unigene37446_All	433	46	0	6.1183	0	-12.5789	Down	6.55e-15	3.44e-13	predicted protein [Chlamydomonas reinhardtii] >gi|158277632|gb|EDP03400.1| predicted protein [Chlamydomonas reinhardtii]	--	Probable calcium-binding protein CML49 OS=Arabidopsis thaliana GN=CML49 PE=2 SV=1	--	calcium-binding protein CML
Unigene36120_All	292	31	0	6.1142	0	-12.5779	Down	2.75e-10	8.75e-09	TPA: ubiquitin-60S ribosomal L40 fusion protein [Vitis vinifera]	Chlamydomonas reinhardtii ribosomal protein L40, component of cytosolic 80S ribosome and 60S large subunit (RPL40) mRNA, complete cds	Ubiquitin-60S ribosomal protein L40-2 OS=Arabidopsis thaliana GN=RPL40B PE=1 SV=2	Ribosomal protein L40E	large subunit ribosomal protein L40e
Unigene36242_All	424	45	0	6.1123	0	-12.5775	Down	1.33e-14	6.82e-13	--	--	--	--	--
CL476.Contig1_All	245	26	0	6.1118	0	-12.5774	Down	9.55e-09	2.48e-07	40S ribosomal protein s21e [Camellia sinensis]	PREDICTED: Brachypodium distachyon 40S ribosomal protein S21-like (LOC100837758), mRNA	40S ribosomal protein S21-2 OS=Arabidopsis thaliana GN=RPS21C PE=3 SV=2	--	small subunit ribosomal protein S21e
Unigene36269_All	368	39	0	6.1035	0	-12.5754	Down	9.41e-13	3.94e-11	60S ribosomal protein L32 [Galdieria sulphuraria]	--	60S ribosomal protein L32-1 OS=Arabidopsis thaliana GN=RPL32A PE=2 SV=2	Ribosomal protein L32E	large subunit ribosomal protein L32e
Unigene36183_All	398	42	0	6.0775	0	-12.5693	Down	1.12e-13	5.2e-12	heterotrimeric G protein, alpha subunit [Selaginella moellendorffii] >gi|300171935|gb|EFJ38535.1| heterotrimeric G protein, alpha subunit [Selaginella moellendorffii]	--	Guanine nucleotide-binding protein alpha-1 subunit OS=Oryza sativa subsp. japonica GN=GPA1 PE=1 SV=2	--	guanine nucleotide-binding protein subunit alpha, other
Unigene36246_All	474	50	0	6.0751	0	-12.5687	Down	3.83e-16	2.24e-14	60S ribosomal protein L24 putative [Albugo laibachii Nc14]	--	60S ribosomal protein L24 OS=Cicer arietinum GN=RPL24 PE=2 SV=1	Ribosomal protein L24E	large subunit ribosomal protein L24e
Unigene38575_All	493	52	0	6.0746	0	-12.5686	Down	9.28e-17	5.73e-15	Nitric oxide dioxygenase (Pi-NOD1) [Phytophthora infestans T30-4] >gi|262099932|gb|EEY57984.1| Nitric oxide dioxygenase (Pi-NOD1) [Phytophthora infestans T30-4]	--	--	Flavodoxin reductases (ferredoxin-NADPH reductases) family 1	--
Unigene38606_All	228	24	0	6.0623	0	-12.5656	Down	3.95e-08	9.39e-07	--	--	--	--	--
CL6233.Contig3_All	371	39	0	6.0541	0	-12.5637	Down	9.41e-13	3.95e-11	hypothetical protein PRUPE_ppa013114mg [Prunus persica]	Aurantiochytrium sp. KRS101 ribosomal protein L44 (RPL44) gene, complete cds	60S ribosomal protein L44 OS=Gossypium hirsutum GN=RPL44 PE=3 SV=3	Ribosomal protein L44E	large subunit ribosomal protein L44e
Unigene38668_All	267	28	0	6.0396	0	-12.5602	Down	2.31e-09	6.57e-08	--	--	--	--	--
Unigene36168_All	372	39	0	6.0378	0	-12.5598	Down	9.41e-13	3.94e-11	hypothetical protein PRUPE_ppa011540mg [Prunus persica]	--	40S ribosomal protein S19-1 OS=Arabidopsis thaliana GN=RPS19A PE=2 SV=1	Ribosomal protein S19E (S16A)	small subunit ribosomal protein S19e
Unigene38977_All	210	22	0	6.0334	0	-12.5588	Down	1.63e-07	3.5e-06	--	--	--	--	--
Unigene36116_All	296	31	0	6.0316	0	-12.5583	Down	2.75e-10	8.72e-09	DEAD/DEAH box RNA helicase, putative [Phytophthora infestans T30-4] >gi|262103124|gb|EEY61176.1| DEAD/DEAH box RNA helicase, putative [Phytophthora infestans T30-4]	Chlamydomonas reinhardtii DEAD-box RNA helicase (DBP2) mRNA, complete cds	DEAD-box ATP-dependent RNA helicase 5 OS=Arabidopsis thaliana GN=RH5 PE=1 SV=1	Superfamily II DNA and RNA helicases	ATP-dependent RNA helicase DBP3 [EC:3.6.4.13]
Unigene38543_All	277	29	0	6.0294	0	-12.5578	Down	1.14e-09	3.35e-08	--	--	--	--	--
Unigene38576_All	258	27	0	6.027	0	-12.5572	Down	4.7e-09	1.27e-07	unknown [Noctiluca scintillans]	--	--	--	--
Unigene38663_All	249	26	0	6.0136	0	-12.554	Down	9.55e-09	2.48e-07	--	--	--	--	--
Unigene36235_All	259	27	0	6.0038	0	-12.5517	Down	4.7e-09	1.27e-07	large subunit ribosomal protein L27e, cytoplasmic [Guillardia theta CCMP2712]	--	60S ribosomal protein L27 OS=Pyrobotrys stellata GN=RPL27 PE=2 SV=1	Ribosomal protein L14E/L6E/L27E	large subunit ribosomal protein L27e
Unigene37524_All	308	32	0	5.9835	0	-12.5468	Down	1.35e-10	4.51e-09	--	--	--	--	--
Unigene36343_All	347	36	0	5.9749	0	-12.5447	Down	7.91e-12	3.02e-10	--	--	--	--	--
Unigene38596_All	241	25	0	5.9742	0	-12.5445	Down	1.94e-08	4.82e-07	--	--	--	--	--
Unigene36289_All	261	27	0	5.9578	0	-12.5406	Down	4.7e-09	1.28e-07	P-type ATPase (P-ATPase) Superfamily [Phytophthora infestans T30-4] >gi|262112051|gb|EEY70103.1| P-type ATPase (P-ATPase) Superfamily [Phytophthora infestans T30-4]	--	Calcium-transporting ATPase 9, plasma membrane-type OS=Arabidopsis thaliana GN=ACA9 PE=2 SV=2	Cation transport ATPase	Ca2+-transporting ATPase [EC:3.6.3.8]
Unigene38420_All	909	94	0	5.9556	0	-12.54	Down	1.06e-29	1.37e-27	hypothetical protein SELMODRAFT_103994 [Selaginella moellendorffii] >gi|300156495|gb|EFJ23123.1| hypothetical protein SELMODRAFT_103994 [Selaginella moellendorffii]	Micromonas sp. RCC299 chromosome 3, complete sequence	60S ribosomal protein L7-2 OS=Arabidopsis thaliana GN=RPL7B PE=1 SV=1	Ribosomal protein L30/L7E	large subunit ribosomal protein L7e
Unigene35960_All	223	23	0	5.9399	0	-12.5362	Down	8.03e-08	1.81e-06	--	--	--	--	--
Unigene38853_All	223	23	0	5.9399	0	-12.5362	Down	8.03e-08	1.81e-06	--	--	--	--	--
Unigene38585_All	272	28	0	5.9285	0	-12.5335	Down	2.31e-09	6.57e-08	--	--	--	--	--
Unigene37888_All	622	64	0	5.9258	0	-12.5328	Down	1.86e-20	1.48e-18	Ribosomal protein L3 [Ectocarpus siliculosus]	Mesostigma viride strain 50-1 60S ribosomal protein L3 mRNA, partial cds	60S ribosomal protein L3-2 OS=Arabidopsis thaliana GN=ARP2 PE=2 SV=4	Ribosomal protein L3	large subunit ribosomal protein L3e
Unigene36376_All	243	25	0	5.9251	0	-12.5326	Down	1.94e-08	4.82e-07	predicted protein [Hordeum vulgare subsp. vulgare]	Aphanomyces euteiches cDNA	60S ribosomal protein L3-2 OS=Arabidopsis thaliana GN=ARP2 PE=2 SV=4	Ribosomal protein L3	large subunit ribosomal protein L3e
Unigene36344_All	274	28	0	5.8853	0	-12.5229	Down	2.31e-09	6.54e-08	heat shock protein Hsp70H [Volvox carteri f. nagariensis] >gi|300269068|gb|EFJ53248.1| heat shock protein Hsp70H [Volvox carteri f. nagariensis]	--	Heat shock cognate 70 kDa protein OS=Petunia hybrida GN=HSP70 PE=2 SV=1	Molecular chaperone	heat shock 70kDa protein 1/8
Unigene38646_All	235	24	0	5.8817	0	-12.522	Down	3.95e-08	9.41e-07	hypothetical protein GUITHDRAFT_73898, partial [Guillardia theta CCMP2712]	Chlamydomonas reinhardtii MYG1/GAMM1-like protein (MYG1) mRNA, complete cds	--	Uncharacterized conserved protein related to MYG1 family	--
Unigene38513_All	490	50	0	5.8767	0	-12.5208	Down	3.83e-16	2.24e-14	predicted protein [Hordeum vulgare subsp. vulgare]	--	60S ribosomal protein L4-1 OS=Arabidopsis thaliana GN=RPL4A PE=2 SV=1	Ribosomal protein L4	large subunit ribosomal protein L4e
Unigene38677_All	245	25	0	5.8767	0	-12.5208	Down	1.94e-08	4.85e-07	--	--	--	--	--
Unigene38476_All	765	78	0	5.8721	0	-12.5197	Down	9.01e-25	9.21e-23	unnamed protein product [Albugo laibachii Nc14]	--	Polygalacturonase ADPG1 OS=Arabidopsis thaliana GN=ADPG1 PE=2 SV=1	Endopolygalacturonase	polygalacturonase [EC:3.2.1.15]
Unigene36702_All	265	27	0	5.8678	0	-12.5186	Down	4.7e-09	1.28e-07	heat shock protein 70 [Chlorella variabilis]	Bathycoccus prasinos genomic : Chromosome_14	Heat shock 70 kDa protein OS=Glycine max GN=HSP70 PE=3 SV=1	Molecular chaperone	heat shock 70kDa protein 1/8
Unigene37154_All	530	54	0	5.8678	0	-12.5186	Down	2.24e-17	1.44e-15	hypothetical protein CHLNCDRAFT_137383 [Chlorella variabilis]	--	Leucine-rich repeat extensin-like protein 5 OS=Arabidopsis thaliana GN=LRX5 PE=2 SV=2	Beta-glucanase/Beta-glucan synthetase	--
Unigene34690_All	432	44	0	5.8658	0	-12.5181	Down	2.71e-14	1.34e-12	40S ribosomal protein S82 putative [Albugo laibachii Nc14]	--	40S ribosomal protein S8 OS=Oryza sativa subsp. japonica GN=RPS8 PE=2 SV=2	Ribosomal protein S8E	small subunit ribosomal protein S8e
Unigene38582_All	246	25	0	5.8528	0	-12.5149	Down	1.94e-08	4.82e-07	--	--	--	--	--
Unigene36442_All	453	46	0	5.8482	0	-12.5138	Down	6.55e-15	3.45e-13	zinc finger/ABC transporter fusion protein [Micromonas pusilla CCMP1545] >gi|226461733|gb|EEH59026.1| zinc finger/ABC transporter fusion protein [Micromonas pusilla CCMP1545]	Micromonas pusilla CCMP1545 ATP-binding cassette superfamily, mRNA	ABC transporter F family member 1 OS=Arabidopsis thaliana GN=ABCF1 PE=1 SV=1	ATPase components of ABC transporters with duplicated ATPase domains	ATP-binding cassette, subfamily F, member 2
Unigene34976_All	237	24	0	5.8321	0	-12.5098	Down	3.95e-08	9.34e-07	--	--	--	--	--
Unigene38622_All	247	25	0	5.8291	0	-12.5091	Down	1.94e-08	4.83e-07	--	--	--	--	--
Unigene39070_All	218	22	0	5.812	0	-12.5048	Down	1.63e-07	3.51e-06	hypothetical protein SELMODRAFT_172403 [Selaginella moellendorffii] >gi|302781552|ref|XP_002972550.1| hypothetical protein SELMODRAFT_172857 [Selaginella moellendorffii] >gi|300160017|gb|EFJ26636.1| hypothetical protein SELMODRAFT_172857 [Selaginella moellendorffii] >gi|300160312|gb|EFJ26930.1| hypothetical protein SELMODRAFT_172403 [Selaginella moellendorffii]	Oryza sativa clone RRlibC00633 mRNA sequence	40S ribosomal protein S15 OS=Oryza sativa subsp. japonica GN=RPS15 PE=2 SV=2	Ribosomal protein S19	small subunit ribosomal protein S15e
Unigene36322_All	209	21	0	5.7867	0	-12.4985	Down	3.32e-07	6.76e-06	--	--	--	--	--
CL735.Contig2_All	538	54	0	5.7806	0	-12.497	Down	2.24e-17	1.43e-15	ribosomal protein S3a, component of cytosolic 80S ribosome and 40S small subunit [Chlamydomonas reinhardtii] >gi|269969596|sp|A8HS48.1|RS3A_CHLRE RecName: Full=40S ribosomal protein S3a >gi|158283213|gb|EDP08964.1| ribosomal protein S3a [Chlamydomonas reinhardtii]	Chlamydomonas reinhardtii ribosomal protein S3a, component of cytosolic 80S ribosome and 40S small subunit (RPS3a) mRNA, complete cds	40S ribosomal protein S3a OS=Chlamydomonas reinhardtii GN=CHLREDRAFT_168484 PE=3 SV=1	Ribosomal protein S3AE	small subunit ribosomal protein S3Ae
CL3889.Contig1_All	289	29	0	5.7791	0	-12.4966	Down	1.14e-09	3.36e-08	unknown [Picea sitchensis] >gi|116791622|gb|ABK26045.1| unknown [Picea sitchensis]	--	40S ribosomal protein S24-1 OS=Arabidopsis thaliana GN=RPS24A PE=2 SV=1	Ribosomal protein S24E	small subunit ribosomal protein S24e
Unigene37285_All	569	57	0	5.7693	0	-12.4942	Down	2.67e-18	1.83e-16	Mitochondrial Carrier (MC) Family putative [Albugo laibachii Nc14]	--	Mitochondrial arginine transporter BAC2 OS=Arabidopsis thaliana GN=BAC2 PE=1 SV=1	--	solute carrier family 25 (mitochondrial carnitine/acylcarnitine transporter), member 20/29
Unigene38602_All	230	23	0	5.7592	0	-12.4917	Down	8.03e-08	1.81e-06	--	Nephroselmis olivacea mitochondrion, complete genome	--	--	--
Unigene38643_All	250	25	0	5.7592	0	-12.4917	Down	1.94e-08	4.84e-07	--	--	--	--	--
Unigene38652_All	241	24	0	5.7353	0	-12.4857	Down	3.95e-08	9.4e-07	PREDICTED: vicilin-like antimicrobial peptides 2-2-like [Brachypodium distachyon]	--	Protein ycf2 OS=Oenothera parviflora GN=ycf2-A PE=3 SV=1	Membrane carboxypeptidase (penicillin-binding protein)	translation initiation factor 5B
Unigene37545_All	262	26	0	5.7152	0	-12.4806	Down	9.55e-09	2.49e-07	--	Opuntia sp. MCCPL-2012 bio-material IPA:germplasm bank:90-73 clone 26 18S ribosomal RNA gene, partial sequence	--	--	--
Unigene36793_All	212	21	0	5.7048	0	-12.478	Down	3.32e-07	6.77e-06	--	--	--	--	--
Unigene35714_All	202	20	0	5.7021	0	-12.4773	Down	6.75e-07	1.3e-05	--	--	--	--	--
Unigene37153_All	839	83	0	5.6974	0	-12.4761	Down	2.59e-26	2.83e-24	PREDICTED: probable glucan endo-1,3-beta-glucosidase A6-like [Brachypodium distachyon]	--	--	--	--
Unigene34698_All	344	34	0	5.6922	0	-12.4748	Down	3.27e-11	1.17e-09	unknown [Picea sitchensis]	--	60S ribosomal protein L7-2 OS=Arabidopsis thaliana GN=RPL7B PE=1 SV=1	Ribosomal protein L30/L7E	large subunit ribosomal protein L7e
Unigene34964_All	294	29	0	5.6808	0	-12.4719	Down	1.14e-09	3.36e-08	--	--	--	--	--
Unigene38590_All	294	29	0	5.6808	0	-12.4719	Down	1.14e-09	3.36e-08	unknown [Lotus japonicus]	Lotus japonicus clone JCVI-FLLj-13G3 unknown mRNA	40S ribosomal protein S25-4 OS=Arabidopsis thaliana GN=RPS25E PE=2 SV=1	Ribosomal protein S25	small subunit ribosomal protein S25e
Unigene36131_All	528	52	0	5.6719	0	-12.4696	Down	9.28e-17	5.73e-15	expressed protein [Chlorella variabilis]	--	Proline-rich receptor-like protein kinase PERK1 OS=Arabidopsis thaliana GN=PERK1 PE=1 SV=1	Uncharacterized protein involved in plasmid maintenance	pectinesterase [EC:3.1.1.11]
Unigene36944_All	427	42	0	5.6647	0	-12.4678	Down	1.12e-13	5.2e-12	DEAD-box ATP-dependent RNA helicase 27 [Arabidopsis thaliana] >gi|108861887|sp|Q9SB89.2|RH27_ARATH RecName: Full=DEAD-box ATP-dependent RNA helicase 27 >gi|2827700|emb|CAA16673.1| DEAD box ATP dependent helicase protein [Arabidopsis thaliana] >gi|9759574|dbj|BAB11137.1| ATP-dependent RNA helicase-like [Arabidopsis thaliana] >gi|16649121|gb|AAL24412.1| ATP-dependent RNA helicase-like [Arabidopsis …	--	DEAD-box ATP-dependent RNA helicase 27 OS=Arabidopsis thaliana GN=RH27 PE=2 SV=2	Superfamily II DNA and RNA helicases	ATP-dependent RNA helicase DDX18/HAS1 [EC:3.6.4.13]
Unigene38579_All	204	20	0	5.6462	0	-12.4631	Down	6.75e-07	1.3e-05	--	--	--	--	--
Unigene38855_All	215	21	0	5.6252	0	-12.4577	Down	3.32e-07	6.8e-06	--	--	--	--	--
Unigene38504_All	287	28	0	5.6187	0	-12.456	Down	2.31e-09	6.56e-08	--	--	--	--	--
Unigene38452_All	331	32	0	5.5678	0	-12.4429	Down	1.35e-10	4.5e-09	ribosomal protein S1 [Coccomyxa subellipsoidea C-169] >gi|384251195|gb|EIE24673.1| ribosomal protein S1 [Coccomyxa subellipsoidea C-169]	Zea mays clone 376522 40S ribosomal protein S20 mRNA, complete cds	40S ribosomal protein S20-2 OS=Arabidopsis thaliana GN=RPS20B PE=2 SV=1	Ribosomal protein S10	small subunit ribosomal protein S20e
Unigene36238_All	259	25	0	5.559	0	-12.4406	Down	1.94e-08	4.8e-07	--	--	--	--	--
Unigene36775_All	487	47	0	5.5581	0	-12.4404	Down	3.22e-15	1.75e-13	--	--	--	--	--
Unigene38784_All	228	22	0	5.5571	0	-12.4401	Down	1.63e-07	3.52e-06	--	--	--	--	--
Unigene38574_All	322	31	0	5.5445	0	-12.4368	Down	2.75e-10	8.79e-09	component of cytosolic 80S ribosome and 40S small subunit [Volvox carteri f. nagariensis] >gi|300260829|gb|EFJ45046.1| component of cytosolic 80S ribosome and 40S small subunit [Volvox carteri f. nagariensis]	--	40S ribosomal protein S2-4 OS=Arabidopsis thaliana GN=RPS2D PE=2 SV=1	Ribosomal protein S5	small subunit ribosomal protein S2e
Unigene34204_All	489	47	0	5.5354	0	-12.4345	Down	3.22e-15	1.74e-13	cytidylate kinase [Galdieria sulphuraria]	TSA: Camelina sativa comp46846_c0_seq1 transcribed RNA sequence	UMP/CMP kinase OS=Arabidopsis thaliana GN=PYR6 PE=1 SV=1	Adenylate kinase and related kinases	UMP-CMP kinase [EC:2.7.4.- 2.7.4.14]
Unigene38384_All	688	66	0	5.5248	0	-12.4317	Down	4.5e-21	3.75e-19	hypothetical protein PHYSODRAFT_320742 [Phytophthora sojae]	Phytophthora infestans T30-4 60S ribosomal protein L21-1 (PITG_00941) mRNA, complete cds	60S ribosomal protein L21 OS=Cyanophora paradoxa GN=RPL21 PE=2 SV=1	Ribosomal protein L21E	large subunit ribosomal protein L21e
Unigene38482_All	418	40	0	5.5112	0	-12.4282	Down	4.63e-13	2.01e-11	hypothetical protein SELMODRAFT_227399 [Selaginella moellendorffii] >gi|302785820|ref|XP_002974681.1| hypothetical protein SELMODRAFT_442622 [Selaginella moellendorffii] >gi|300157576|gb|EFJ24201.1| hypothetical protein SELMODRAFT_442622 [Selaginella moellendorffii] >gi|300168664|gb|EFJ35267.1| hypothetical protein SELMODRAFT_227399 [Selaginella moellendorffii]	Oryza sativa clone RRlibD00205 mRNA sequence	60S ribosomal protein L26-1 OS=Arabidopsis thaliana GN=RPL26A PE=2 SV=2	Ribosomal protein L24	large subunit ribosomal protein L26e
Unigene38484_All	439	42	0	5.5099	0	-12.4278	Down	1.12e-13	5.2e-12	--	--	--	--	--
Unigene38785_All	230	22	0	5.5088	0	-12.4275	Down	1.63e-07	3.51e-06	--	--	--	--	--
Unigene37501_All	251	24	0	5.5068	0	-12.427	Down	3.95e-08	9.33e-07	polyunsaturated fatty acid delta-5-desaturase [Marchantia polymorpha]	--	Delta(8)-fatty-acid desaturase OS=Helianthus annuus GN=sld1 PE=1 SV=1	Fatty acid desaturase	fatty acid desaturase (delta-4 desaturase) [EC:1.14.19.-]
Unigene36194_All	534	51	0	5.5003	0	-12.4253	Down	1.89e-16	1.14e-14	hypothetical protein PHYSODRAFT_284116 [Phytophthora sojae]	Polytomella sp. Pringsheim 198.80 mRNA for 40S ribosomal protein L3 (rpl3 gene)	60S ribosomal protein L3 OS=Oryza sativa subsp. japonica GN=RPL3 PE=2 SV=2	Ribosomal protein L3	large subunit ribosomal protein L3e
Unigene34490_All	325	31	0	5.4934	0	-12.4235	Down	2.75e-10	8.74e-09	--	--	--	--	--
Unigene38553_All	325	31	0	5.4934	0	-12.4235	Down	2.75e-10	8.75e-09	60S ribosomal protein L14, putative [Phytophthora infestans T30-4] >gi|301097806|ref|XP_002897997.1| 60S ribosomal protein L14, putative [Phytophthora infestans T30-4] >gi|262097081|gb|EEY55133.1| 60S ribosomal protein L14, putative [Phytophthora infestans T30-4] >gi|262106442|gb|EEY64494.1| 60S ribosomal protein L14, putative [Phytophthora infestans T30-4]	--	Probable 60S ribosomal protein L14 OS=Pisum sativum PE=2 SV=1	Ribosomal protein L14E/L6E/L27E	large subunit ribosomal protein L14e
CL6508.Contig1_All	556	53	0	5.4898	0	-12.4225	Down	4.56e-17	2.87e-15	predicted protein [Hordeum vulgare subsp. vulgare]	--	40S ribosomal protein S4 OS=Prunus armeniaca GN=RPS4 PE=2 SV=1	Ribosomal protein S4E	small subunit ribosomal protein S4e
Unigene36205_All	378	36	0	5.4849	0	-12.4212	Down	7.91e-12	3.02e-10	fatty acid desaturase family, Zn-binding site [Phytophthora sojae]	--	--	--	sphingolipid delta-4 desaturase [EC:1.14.-.-]
Unigene38963_All	210	20	0	5.4849	0	-12.4212	Down	6.75e-07	1.3e-05	hypothetical protein AURANDRAFT_70049 [Aureococcus anophagefferens]	--	40S ribosomal protein S7-1 OS=Arabidopsis thaliana GN=RPS7A PE=2 SV=1	--	small subunit ribosomal protein S7e
Unigene36370_All	326	31	0	5.4765	0	-12.419	Down	2.75e-10	8.72e-09	predicted protein [Hordeum vulgare subsp. vulgare]	--	Flotillin-like protein 2 OS=Oryza sativa subsp. japonica GN=FLOT2 PE=3 SV=1	--	flotillin
Unigene34854_All	265	25	0	5.4332	0	-12.4076	Down	1.94e-08	4.84e-07	--	--	--	--	--
Unigene35552_All	212	20	0	5.4332	0	-12.4076	Down	6.75e-07	1.3e-05	--	--	--	--	--
Unigene38344_All	531	50	0	5.4229	0	-12.4048	Down	3.83e-16	2.25e-14	Nitric oxide dioxygenase (Pi-NOD1) [Phytophthora infestans T30-4] >gi|262099932|gb|EEY57984.1| Nitric oxide dioxygenase (Pi-NOD1) [Phytophthora infestans T30-4]	--	Hemoglobin-1 OS=Casuarina glauca PE=1 SV=2	Hemoglobin-like flavoprotein	--
Unigene36146_All	340	32	0	5.4204	0	-12.4042	Down	1.35e-10	4.49e-09	--	--	--	--	--
Unigene37392_All	340	32	0	5.4204	0	-12.4042	Down	1.35e-10	4.5e-09	hypothetical protein PHYSODRAFT_354773 [Phytophthora sojae]	--	--	--	--
Unigene38706_All	234	22	0	5.4146	0	-12.4026	Down	1.63e-07	3.5e-06	--	Kofoidinium sp. FG256 18S ribosomal RNA gene, partial sequence	--	--	--
Unigene34344_All	245	23	0	5.4066	0	-12.4005	Down	8.03e-08	1.81e-06	predicted protein [Hordeum vulgare subsp. vulgare]	Oryza sativa Japonica Group cDNA clone:002-141-E02, full insert sequence	40S ribosomal protein S8-2 OS=Arabidopsis thaliana GN=RPS8B PE=2 SV=1	Ribosomal protein S8E	small subunit ribosomal protein S8e
CL9634.Contig1_All	224	21	0	5.3992	0	-12.3985	Down	3.32e-07	6.76e-06	predicted protein [Populus trichocarpa] >gi|222856964|gb|EEE94511.1| predicted protein [Populus trichocarpa]	Chlamydomonas reinhardtii strain CC-503 cw92 mt+	40S ribosomal protein S18 OS=Arabidopsis thaliana GN=RPS18A PE=1 SV=1	Ribosomal protein S13	small subunit ribosomal protein S18e
Unigene34732_All	492	46	0	5.3846	0	-12.3946	Down	6.55e-15	3.44e-13	large subunit ribosomal protein L30e, cytoplasmic [Guillardia theta CCMP2712]	Chlamydomonas reinhardtii ribosomal protein L30, component of cytosolic 80S ribosome and 60S large subunit (RPL30) mRNA, complete cds	60S ribosomal protein L30 OS=Lupinus luteus GN=RPL30 PE=3 SV=1	Ribosomal protein L30E	large subunit ribosomal protein L30e
Unigene37629_All	557	52	0	5.3766	0	-12.3925	Down	9.28e-17	5.72e-15	F5/8 type C domain protein [Ectocarpus siliculosus]	--	--	--	--
Unigene37011_All	536	50	0	5.3724	0	-12.3914	Down	3.83e-16	2.24e-14	ADP ribosylation factor [Karlodinium veneficum]	Oryza sativa Japonica Group cDNA clone:001-105-H01, full insert sequence	ADP-ribosylation factor 1 OS=Solanum tuberosum PE=2 SV=2	GTPase SAR1 and related small G proteins	Arf/Sar family, other
Unigene38545_All	365	34	0	5.3647	0	-12.3893	Down	3.27e-11	1.16e-09	--	--	--	--	--
Unigene34961_All	291	27	0	5.3436	0	-12.3836	Down	4.7e-09	1.27e-07	aldehyde dehydrogenase [Coccomyxa subellipsoidea C-169]	--	Aldehyde dehydrogenase family 2 member B4, mitochondrial OS=Arabidopsis thaliana GN=ALDH2B4 PE=1 SV=1	NAD-dependent aldehyde dehydrogenases	aldehyde dehydrogenase (NAD+) [EC:1.2.1.3]
Unigene36644_All	345	32	0	5.3418	0	-12.3831	Down	1.35e-10	4.5e-09	40S ribosomal protein S28 [Cyanidioschyzon merolae strain 10D]	Phytophthora capsici clone CBOU173-K10 mRNA sequence	40S ribosomal protein S28 OS=Zea mays GN=RPS28 PE=3 SV=1	Ribosomal protein S28E/S33	small subunit ribosomal protein S28e
Unigene38717_All	259	24	0	5.3367	0	-12.3817	Down	3.95e-08	9.37e-07	predicted protein [Hordeum vulgare subsp. vulgare]	--	--	--	--
Unigene38571_All	313	29	0	5.336	0	-12.3815	Down	1.14e-09	3.36e-08	PREDICTED: 40S ribosomal protein S26-1-like [Fragaria vesca subsp. vesca]	Oryza officinalis cDNA, clone: CCP12A01, expressed in panicle of CC genome	40S ribosomal protein S26-2 OS=Arabidopsis thaliana GN=RPS26B PE=2 SV=2	Ribosomal protein S26	small subunit ribosomal protein S26e
Unigene34944_All	292	27	0	5.3253	0	-12.3786	Down	4.7e-09	1.27e-07	conserved unknown protein [Ectocarpus siliculosus]	--	--	--	--
CL866.Contig1_All	238	22	0	5.3236	0	-12.3782	Down	1.63e-07	3.5e-06	--	--	--	--	--
Unigene38718_All	238	22	0	5.3236	0	-12.3782	Down	1.63e-07	3.52e-06	--	--	--	--	--
Unigene38776_All	249	23	0	5.3197	0	-12.3771	Down	8.03e-08	1.81e-06	--	--	--	--	--
Unigene38969_All	206	19	0	5.3118	0	-12.375	Down	1.37e-06	2.47e-05	--	--	--	--	--
Unigene38631_All	664	61	0	5.2908	0	-12.3693	Down	1.56e-19	1.16e-17	predicted protein [Micromonas sp. RCC299] >gi|226520201|gb|ACO66190.1| predicted protein [Micromonas sp. RCC299]	Chlamydomonas sp. HS-5 mRNA for 60S ribosomal protein L2, NaCl+paraquat inducible, complete cds, clone:M30	60S ribosomal protein L8-2 OS=Arabidopsis thaliana GN=RPL8B PE=2 SV=3	Ribosomal protein L2	large subunit ribosomal protein L8e
Unigene35682_All	229	21	0	5.2813	0	-12.3667	Down	3.32e-07	6.75e-06	--	--	--	--	--
Unigene38591_All	502	46	0	5.2773	0	-12.3656	Down	6.55e-15	3.44e-13	predicted protein [Ostreococcus lucimarinus CCE9901] >gi|144579845|gb|ABO97906.1| predicted protein [Ostreococcus lucimarinus CCE9901]	--	--	Membrane protein involved in colicin uptake	protein DGCR14
Unigene38802_All	262	24	0	5.2756	0	-12.3651	Down	3.95e-08	9.39e-07	--	--	--	--	--
Unigene35920_All	273	25	0	5.274	0	-12.3647	Down	1.94e-08	4.83e-07	RecName: Full=60S ribosomal protein L13a >gi|1743007|emb|CAA71090.1| ribosomal protein L13a [Cyanophora paradoxa]	--	60S ribosomal protein L13a OS=Cyanophora paradoxa PE=2 SV=1	Ribosomal protein L13	large subunit ribosomal protein L13Ae
Unigene36525_All	448	41	0	5.2707	0	-12.3638	Down	2.28e-13	1.03e-11	cyclophilin [Pyropia haitanensis]	Hordeum vulgare subsp. vulgare cDNA clone: FLbaf9l20, mRNA sequence	Peptidyl-prolyl cis-trans isomerase CYP19-2 OS=Arabidopsis thaliana GN=CYP19-2 PE=1 SV=1	Peptidyl-prolyl cis-trans isomerase (rotamase) - cyclophilin family	peptidylprolyl isomerase [EC:5.2.1.8]
Unigene38743_All	208	19	0	5.2608	0	-12.3611	Down	1.37e-06	2.48e-05	--	--	--	--	--
Unigene35926_All	219	20	0	5.2595	0	-12.3607	Down	6.75e-07	1.29e-05	--	--	--	Glutathione synthase/Ribosomal protein S6 modification enzyme (glutaminyl transferase)	--
Unigene35893_All	263	24	0	5.2555	0	-12.3596	Down	3.95e-08	9.37e-07	conserved hypothetical protein [Ricinus communis] >gi|223538231|gb|EEF39840.1| conserved hypothetical protein [Ricinus communis]	Populus trichocarpa clone POP059-A05, complete sequence	CLAVATA3/ESR (CLE)-related protein 5 OS=Arabidopsis thaliana GN=CLE5 PE=2 SV=2	--	--
Unigene34520_All	352	32	0	5.2356	0	-12.3541	Down	1.35e-10	4.51e-09	hypothetical protein CHLNCDRAFT_37575 [Chlorella variabilis]	Physcomitrella patens subsp. patens predicted protein (PHYPADRAFT_199314) mRNA, complete cds	60S ribosomal protein L5 OS=Cucumis sativus GN=RPL5 PE=2 SV=1	Ribosomal protein L18	large subunit ribosomal protein L5e
Unigene36281_All	264	24	0	5.2356	0	-12.3541	Down	3.95e-08	9.35e-07	60S ribosomal protein L31 putative [Albugo laibachii Nc14]	--	60S ribosomal protein L31 OS=Cyanophora paradoxa GN=RPL31 PE=3 SV=1	Ribosomal protein L31E	large subunit ribosomal protein L31e
Unigene38685_All	297	27	0	5.2356	0	-12.3541	Down	4.7e-09	1.28e-07	hypothetical protein SORBIDRAFT_01g005210 [Sorghum bicolor] >gi|241917595|gb|EER90739.1| hypothetical protein SORBIDRAFT_01g005210 [Sorghum bicolor]	Phyllostachys edulis cDNA clone: bphylf049i16, full insert sequence	60S ribosomal protein L4-1 OS=Arabidopsis thaliana GN=RPL4A PE=2 SV=1	Ribosomal protein L4	large subunit ribosomal protein L4e
Unigene38751_All	220	20	0	5.2356	0	-12.3541	Down	6.75e-07	1.3e-05	60S ribosomal protein L27e [Galdieria sulphuraria]	--	60S ribosomal protein L27-3 OS=Arabidopsis thaliana GN=RPL27C PE=2 SV=2	Ribosomal protein L14E/L6E/L27E	large subunit ribosomal protein L27e
Unigene35118_All	243	22	0	5.2141	0	-12.3482	Down	1.63e-07	3.51e-06	--	--	--	--	--
Unigene38729_All	221	20	0	5.2119	0	-12.3476	Down	6.75e-07	1.3e-05	--	Zea mays LOC100272336 (magi9825), mRNA >gi|223948158|gb|BT063466.1| Zea mays full-length cDNA clone ZM_BFc0066H11 mRNA, complete cds	Tubulin beta-2 chain (Fragment) OS=Pisum sativum GN=TUBB2 PE=2 SV=1	--	tubulin beta
Unigene39048_All	211	19	0	5.186	0	-12.3404	Down	1.37e-06	2.48e-05	conserved hypothetical protein [Albugo laibachii Nc14]	--	--	--	--
Unigene38837_All	256	23	0	5.1742	0	-12.3371	Down	8.03e-08	1.81e-06	--	--	--	--	--
Unigene39029_All	212	19	0	5.1615	0	-12.3336	Down	1.37e-06	2.49e-05	G protein alpha subunit [Gossypium hirsutum]	--	Guanine nucleotide-binding protein alpha-1 subunit OS=Glycine max GN=GPA1 PE=2 SV=1	--	guanine nucleotide-binding protein subunit alpha, other
Unigene34085_All	313	28	0	5.152	0	-12.3309	Down	2.31e-09	6.55e-08	--	--	--	--	--
Unigene38474_All	425	38	0	5.1494	0	-12.3302	Down	1.91e-12	7.75e-11	predicted protein [Populus trichocarpa] >gi|118486888|gb|ABK95278.1| unknown [Populus trichocarpa] >gi|222846967|gb|EEE84514.1| predicted protein [Populus trichocarpa]	--	60S ribosomal protein L37-2 OS=Arabidopsis thaliana GN=RPL37B PE=3 SV=2	Ribosomal protein L37E	large subunit ribosomal protein L37e
Unigene38633_All	449	40	0	5.1307	0	-12.3249	Down	4.63e-13	2.02e-11	cathepsin B-like cysteine protease [Guillardia theta CCMP2712]	--	Oryzain alpha chain OS=Oryza sativa subsp. japonica GN=Os04g0650000 PE=1 SV=2	Cysteine protease	cathepsin B [EC:3.4.22.1]
Unigene35166_All	236	21	0	5.1247	0	-12.3233	Down	3.32e-07	6.77e-06	--	--	--	--	--
Unigene38996_All	236	21	0	5.1247	0	-12.3233	Down	3.32e-07	6.77e-06	hypothetical protein MTR_5g032980 [Medicago truncatula] >gi|355514454|gb|AES96077.1| hypothetical protein MTR_5g032980 [Medicago truncatula]	Vigna radiata microsatellite VrSSR194 sequence	--	--	ATP-dependent RNA helicase DDX18/HAS1 [EC:3.6.4.13]
Unigene38507_All	338	30	0	5.1117	0	-12.3196	Down	5.59e-10	1.71e-08	60S acidic ribosomal protein P0 [Zea mays] >gi|6094102|sp|O24573.3|RLA0_MAIZE RecName: Full=60S acidic ribosomal protein P0 >gi|1550814|emb|CAA69256.1| 60S acidic ribosomal protein P0 [Zea mays]	--	60S acidic ribosomal protein P0 OS=Zea mays GN=RP-P0 PE=1 SV=3	Ribosomal protein L10	large subunit ribosomal protein LP0
Unigene38881_All	203	18	0	5.1066	0	-12.3181	Down	2.79e-06	4.71e-05	--	--	--	--	--
Unigene35242_All	282	25	0	5.1056	0	-12.3179	Down	1.94e-08	4.82e-07	60S ribosomal protein L13a [Ectocarpus siliculosus]	TSA: Camelina sativa comp49850_c0_seq1 transcribed RNA sequence	60S ribosomal protein L13a OS=Cyanophora paradoxa PE=2 SV=1	Ribosomal protein L13	large subunit ribosomal protein L13Ae
Unigene38760_All	316	28	0	5.1031	0	-12.3172	Down	2.31e-09	6.52e-08	--	--	--	--	--
Unigene38937_All	260	23	0	5.0946	0	-12.3148	Down	8.03e-08	1.8e-06	--	--	--	--	--
Unigene36672_All	249	22	0	5.0884	0	-12.313	Down	1.63e-07	3.51e-06	--	--	--	--	--
Unigene38918_All	204	18	0	5.0816	0	-12.3111	Down	2.79e-06	4.71e-05	--	--	--	--	--
Unigene36110_All	533	47	0	5.0784	0	-12.3102	Down	3.22e-15	1.75e-13	hypothetical protein CHLNCDRAFT_56045 [Chlorella variabilis]	Auxenochlorella protothecoides strain 0710 ribosomal protein L1 mRNA, partial cds	60S ribosomal protein L10a OS=Chlamydomonas reinhardtii GN=RPL10A PE=2 SV=1	Ribosomal protein L1	large subunit ribosomal protein L10Ae
Unigene36930_All	397	35	0	5.0773	0	-12.3098	Down	1.61e-11	5.95e-10	predicted protein [Hordeum vulgare subsp. vulgare]	--	Protein-tyrosine-phosphatase PTP1 OS=Arabidopsis thaliana GN=PTP1 PE=1 SV=1	Protein tyrosine phosphatase	protein-tyrosine phosphatase [EC:3.1.3.48]
Unigene38767_All	545	48	0	5.0723	0	-12.3084	Down	1.59e-15	8.77e-14	predicted protein [Micromonas sp. RCC299] >gi|226516842|gb|ACO62836.1| predicted protein [Micromonas sp. RCC299]	Oryza sativa Japonica Group cDNA clone:002-144-D09, full insert sequence	40S ribosomal protein S5 (Fragment) OS=Cicer arietinum GN=RPS5 PE=2 SV=1	Ribosomal protein S7	small subunit ribosomal protein S5e
Unigene38402_All	284	25	0	5.0697	0	-12.3077	Down	1.94e-08	4.81e-07	--	Chrysodidymus synuroideus mitochondrion, complete genome	--	--	--
Unigene37007_All	216	19	0	5.0659	0	-12.3066	Down	1.37e-06	2.48e-05	--	--	--	--	--
Unigene37252_All	262	23	0	5.0558	0	-12.3037	Down	8.03e-08	1.8e-06	--	--	--	Threonine dehydrogenase and related Zn-dependent dehydrogenases	--
CL434.Contig1_All	251	22	0	5.0479	0	-12.3015	Down	1.63e-07	3.51e-06	predicted protein [Hordeum vulgare subsp. vulgare]	--	60S ribosomal protein L24 OS=Cicer arietinum GN=RPL24 PE=2 SV=1	Ribosomal protein L24E	large subunit ribosomal protein L24e
Unigene38739_All	240	21	0	5.0393	0	-12.299	Down	3.32e-07	6.77e-06	--	--	--	--	--
Unigene38702_All	263	23	0	5.0365	0	-12.2982	Down	8.03e-08	1.8e-06	40S ribosomal protein S18 [Cyanidioschyzon merolae strain 10D]	--	40S ribosomal protein S18 OS=Chlamydomonas reinhardtii GN=RPS18 PE=2 SV=1	Ribosomal protein S13	small subunit ribosomal protein S18e
Unigene38580_All	332	29	0	5.0306	0	-12.2965	Down	1.14e-09	3.35e-08	hypothetical protein AURANDRAFT_28438 [Aureococcus anophagefferens]	Cyanophora paradoxa mRNA for ribosomal protein L31	60S ribosomal protein L31 OS=Cyanophora paradoxa GN=RPL31 PE=3 SV=1	Ribosomal protein L31E	large subunit ribosomal protein L31e
Unigene39088_All	332	29	0	5.0306	0	-12.2965	Down	1.14e-09	3.35e-08	PREDICTED: 60S ribosomal protein L17-2-like [Cucumis sativus] >gi|449494927|ref|XP_004159685.1| PREDICTED: 60S ribosomal protein L17-2-like [Cucumis sativus]	PREDICTED: Fragaria vesca subsp. vesca 60S ribosomal protein L17-2-like (LOC101306299), mRNA	60S ribosomal protein L17 OS=Zea mays GN=RPL17 PE=2 SV=1	Ribosomal protein L22	large subunit ribosomal protein L17e
Unigene34899_All	207	18	0	5.008	0	-12.29	Down	2.79e-06	4.74e-05	--	--	--	--	--
Unigene35017_All	209	18	0	4.96	0	-12.2761	Down	2.79e-06	4.71e-05	--	--	--	--	--
Unigene39175_All	233	20	0	4.9435	0	-12.2713	Down	6.75e-07	1.3e-05	PREDICTED: random slug protein 5-like [Glycine max]	--	--	--	--
Unigene38640_All	292	25	0	4.9308	0	-12.2676	Down	1.94e-08	4.84e-07	ribosomal protein L17 component of cytosolic 80S ribosome and 60S large subunit [Coccomyxa subellipsoidea C-169]	TSA: Camelina sativa comp53508_c0_seq2 transcribed RNA sequence	60S ribosomal protein L17 OS=Zea mays GN=RPL17 PE=2 SV=1	Ribosomal protein L22	large subunit ribosomal protein L17e
Unigene38804_All	222	19	0	4.929	0	-12.2671	Down	1.37e-06	2.49e-05	--	--	--	--	--
Unigene38661_All	269	23	0	4.9242	0	-12.2657	Down	8.03e-08	1.8e-06	hypothetical protein AURANDRAFT_54714 [Aureococcus anophagefferens]	--	--	--	--
Unigene34980_All	234	20	0	4.9224	0	-12.2651	Down	6.75e-07	1.3e-05	--	--	--	--	--
Unigene36375_All	445	38	0	4.9179	0	-12.2638	Down	1.91e-12	7.75e-11	--	--	--	--	--
Unigene39172_All	246	21	0	4.9164	0	-12.2634	Down	3.32e-07	6.78e-06	heat shock protein 83 [Beta vulgaris]	PREDICTED: Cucumis sativus heat shock protein 83-like (LOC101223769), mRNA	Heat shock protein 81-1 OS=Oryza sativa subsp. japonica GN=HSP81-1 PE=2 SV=2	Molecular chaperone, HSP90 family	molecular chaperone HtpG
CL9145.Contig1_All	211	18	0	4.913	0	-12.2624	Down	2.79e-06	4.72e-05	ribosomal protein L19 [Hyacinthus orientalis]	Plagioselmis nannoplanctica partial mRNA for 60S ribosomal protein L19, contig 17455	60S ribosomal protein L19-2 OS=Arabidopsis thaliana GN=RPL19B PE=2 SV=1	Ribosomal protein L19E	large subunit ribosomal protein L19e
Unigene38959_All	211	18	0	4.913	0	-12.2624	Down	2.79e-06	4.72e-05	predicted protein [Ostreococcus lucimarinus CCE9901] >gi|144579121|gb|ABO97184.1| predicted protein [Ostreococcus lucimarinus CCE9901]	--	ABC transporter F family member 1 OS=Arabidopsis thaliana GN=ABCF1 PE=1 SV=1	ATPase components of ABC transporters with duplicated ATPase domains	ATP-binding cassette, subfamily F, member 2
Unigene38988_All	211	18	0	4.913	0	-12.2624	Down	2.79e-06	4.73e-05	--	--	--	--	--
Unigene38498_All	387	33	0	4.9109	0	-12.2618	Down	6.65e-11	2.29e-09	unnamed protein product [Blastocystis hominis]	Chondrus crispus clone Chc_07 microsatellite sequence	H/ACA ribonucleoprotein complex subunit 4 OS=Arabidopsis thaliana GN=CBF5 PE=1 SV=1	Protein implicated in ribosomal biogenesis, Nop56p homolog	H/ACA ribonucleoprotein complex subunit 4 [EC:5.4.99.-]
Unigene36652_All	305	26	0	4.9094	0	-12.2613	Down	9.55e-09	2.48e-07	small subunit ribosomal protein SAe, cytoplasmic [Guillardia theta CCMP2712]	--	40S ribosomal protein SA OS=Ostreococcus tauri GN=Ot03g03270 PE=3 SV=2	Ribosomal protein S2	small subunit ribosomal protein SAe
Unigene38682_All	411	35	0	4.9044	0	-12.2599	Down	1.61e-11	5.94e-10	hypothetical protein GUITHDRAFT_136466 [Guillardia theta CCMP2712]	--	Calcium-transporting ATPase 1, plasma membrane-type OS=Oryza sativa subsp. japonica GN=Os12g0586600 PE=2 SV=1	Cation transport ATPase	Ca2+-transporting ATPase [EC:3.6.3.8]
CL8448.Contig1_All	282	24	0	4.9014	0	-12.259	Down	3.95e-08	9.37e-07	predicted protein [Hordeum vulgare subsp. vulgare]	--	60S ribosomal protein L14-2 OS=Arabidopsis thaliana GN=RPL14B PE=2 SV=1	--	large subunit ribosomal protein L14e
Unigene38634_All	376	32	0	4.9014	0	-12.259	Down	1.35e-10	4.49e-09	nitrate reductase [Cylindrotheca fusiformis]	--	Nitrate reductase [NADH] OS=Volvox carteri GN=NITA PE=2 SV=1	Cytochrome b involved in lipid metabolism	nitrate reductase (NADH) [EC:1.7.1.1]
Unigene38854_All	294	25	0	4.8972	0	-12.2577	Down	1.94e-08	4.84e-07	hypothetical protein SELMODRAFT_91219 [Selaginella moellendorffii] >gi|300163543|gb|EFJ30154.1| hypothetical protein SELMODRAFT_91219 [Selaginella moellendorffii]	--	--	--	phosphatidylinositol-3,4,5-trisphosphate 3-phosphatase [EC:3.1.3.67]
Unigene39289_All	212	18	0	4.8899	0	-12.2556	Down	2.79e-06	4.71e-05	--	--	--	--	--
Unigene38849_All	283	24	0	4.8841	0	-12.2539	Down	3.95e-08	9.35e-07	hypothetical protein AURANDRAFT_28438 [Aureococcus anophagefferens]	--	60S ribosomal protein L31 OS=Cyanophora paradoxa GN=RPL31 PE=3 SV=1	Ribosomal protein L31E	large subunit ribosomal protein L31e
Unigene38404_All	1005	85	0	4.8709	0	-12.25	Down	6.27e-27	7.09e-25	hypothetical protein PHYSODRAFT_285573 [Phytophthora sojae]	Hordeum vulgare subsp. vulgare cDNA clone: FLbaf170c13, mRNA sequence	40S ribosomal protein SA OS=Ostreococcus tauri GN=Ot03g03270 PE=3 SV=2	Ribosomal protein S2	small subunit ribosomal protein SAe
Unigene35264_All	213	18	0	4.8669	0	-12.2488	Down	2.79e-06	4.71e-05	predicted protein [Physcomitrella patens subsp. patens] >gi|162692089|gb|EDQ78448.1| predicted protein [Physcomitrella patens subsp. patens]	--	60S ribosomal protein L37-2 OS=Arabidopsis thaliana GN=RPL37B PE=3 SV=2	Ribosomal protein L37E	large subunit ribosomal protein L37e
Unigene36568_All	284	24	0	4.8669	0	-12.2488	Down	3.95e-08	9.36e-07	unknown [Picea sitchensis] >gi|224285625|gb|ACN40531.1| unknown [Picea sitchensis]	--	60S ribosomal protein L26-1 OS=Arabidopsis thaliana GN=RPL26A PE=2 SV=2	Ribosomal protein L24	large subunit ribosomal protein L26e
Unigene38642_All	568	48	0	4.8669	0	-12.2488	Down	1.59e-15	8.79e-14	unknown [Lotus japonicus]	Lotus japonicus clone JCVI-FLLj-10F12 unknown mRNA	60S ribosomal protein L18a OS=Castanea sativa GN=RPL18A PE=2 SV=1	Ribosomal protein L20A (L18A)	large subunit ribosomal protein L18Ae
Unigene39032_All	213	18	0	4.8669	0	-12.2488	Down	2.79e-06	4.7e-05	NADPH-cytochrome P450 reductase, putative [Phytophthora infestans T30-4] >gi|262098561|gb|EEY56613.1| NADPH-cytochrome P450 reductase, putative [Phytophthora infestans T30-4]	--	NADPH--cytochrome P450 reductase OS=Catharanthus roseus GN=CPR PE=2 SV=1	--	NADPH-ferrihemoprotein reductase [EC:1.6.2.4]
Unigene38587_All	296	25	0	4.8642	0	-12.248	Down	1.94e-08	4.81e-07	--	--	--	--	--
Unigene36254_All	237	20	0	4.8601	0	-12.2468	Down	6.75e-07	1.29e-05	--	--	--	--	--
Unigene35849_All	498	42	0	4.8571	0	-12.2459	Down	1.12e-13	5.21e-12	--	--	--	--	--
Unigene38599_All	332	28	0	4.8571	0	-12.2459	Down	2.31e-09	6.53e-08	--	--	--	--	--
Unigene35473_All	261	22	0	4.8545	0	-12.2451	Down	1.63e-07	3.5e-06	predicted protein [Hordeum vulgare subsp. vulgare]	--	Flotillin-like protein 1 OS=Oryza sativa subsp. japonica GN=FLOT1 PE=3 SV=1	--	flotillin
Unigene36993_All	261	22	0	4.8545	0	-12.2451	Down	1.63e-07	3.5e-06	--	--	--	--	--
Unigene36202_All	487	41	0	4.8486	0	-12.2434	Down	2.28e-13	1.03e-11	N-ethylmaleimide-sensitive factor B [Guillardia theta CCMP2712]	--	Vesicle-fusing ATPase OS=Arabidopsis thaliana GN=NSF PE=2 SV=2	ATPases of the AAA+ class	vesicle-fusing ATPase [EC:3.6.4.6]
Unigene39044_All	297	25	0	4.8478	0	-12.2431	Down	1.94e-08	4.84e-07	--	--	--	--	--
Unigene38658_All	214	18	0	4.8442	0	-12.242	Down	2.79e-06	4.71e-05	--	--	--	--	--
Unigene38689_All	345	29	0	4.841	0	-12.2411	Down	1.14e-09	3.35e-08	60S ribosomal protein L21 [Arabidopsis lyrata subsp. lyrata] >gi|297335602|gb|EFH66019.1| 60S ribosomal protein L21 [Arabidopsis lyrata subsp. lyrata]	Oryza minuta clone OM__Ba0212C10, complete sequence	60S ribosomal protein L21-1 OS=Arabidopsis thaliana GN=RPL21A PE=2 SV=2	Ribosomal protein L21E	large subunit ribosomal protein L21e
CL7632.Contig2_All	203	17	0	4.8229	0	-12.2357	Down	5.67e-06	8.96e-05	predicted protein [Hordeum vulgare subsp. vulgare]	Atractophora hypnoides voucher GWS005200 elongation factor 2 gene, partial cds	Elongation factor 2 OS=Parachlorella kessleri PE=2 SV=1	Translation elongation factors (GTPases)	elongation factor 2
Unigene35746_All	263	22	0	4.8175	0	-12.2341	Down	1.63e-07	3.5e-06	heat shock protein 90, partial [Pythium graminicola]	Albugo laibachii Alem1, genomic contig CONTIG_241_Em1_cons_v4_40599_304_1	Heat shock protein 81-3 OS=Oryza sativa subsp. japonica GN=HSP81-3 PE=2 SV=2	Molecular chaperone, HSP90 family	molecular chaperone HtpG
CL9263.Contig2_All	564	47	0	4.7993	0	-12.2286	Down	3.22e-15	1.74e-13	ribosomal protein L1, partial [Auxenochlorella protothecoides]	Linum usitatissimum clone LU0023B10 mRNA sequence	60S ribosomal protein L10a-1 OS=Arabidopsis thaliana GN=RPL10AA PE=2 SV=1	Ribosomal protein L1	large subunit ribosomal protein L10Ae
Unigene35154_All	204	17	0	4.7993	0	-12.2286	Down	5.67e-06	8.98e-05	hypothetical protein GUITHDRAFT_99998 [Guillardia theta CCMP2712]	--	--	--	--
Unigene36699_All	432	36	0	4.7993	0	-12.2286	Down	7.91e-12	3.02e-10	--	--	--	--	--
Unigene37159_All	468	39	0	4.7993	0	-12.2286	Down	9.41e-13	3.95e-11	--	--	--	--	--
CL6911.Contig2_All	229	19	0	4.7783	0	-12.2223	Down	1.37e-06	2.48e-05	Ribosomal protein L3 [Ectocarpus siliculosus]	Mesostigma viride strain 50-1 60S ribosomal protein L3 mRNA, partial cds	60S ribosomal protein L3-2 OS=Arabidopsis thaliana GN=ARP2 PE=2 SV=4	Ribosomal protein L3	large subunit ribosomal protein L3e
Unigene38558_All	229	19	0	4.7783	0	-12.2223	Down	1.37e-06	2.48e-05	--	Amoebophrya sp. ex Akashiwo sanguineaum small subunit ribosomal RNA gene, partial sequence; internal transcribed spacer 1, 5.8S ribosomal RNA gene, and internal transcribed spacer 2, complete sequence; and large subunit ribosomal RNA gene, partial sequence	--	--	--
Unigene36396_All	217	18	0	4.7772	0	-12.2219	Down	2.79e-06	4.72e-05	40S ribosomal protein S4 [Cyanidioschyzon merolae strain 10D]	Imantonia rotunda partial mRNA for 40S ribosomal protein S4, contig 03105	40S ribosomal protein S4 OS=Prunus armeniaca GN=RPS4 PE=2 SV=1	Ribosomal protein S4E	small subunit ribosomal protein S4e
Unigene38605_All	508	42	0	4.7615	0	-12.2172	Down	1.12e-13	5.21e-12	60 ribosomal protein L14 [Zea mays] >gi|195611252|gb|ACG27456.1| 60 ribosomal protein L14 [Zea mays]	--	60S ribosomal protein L14 OS=Griffithsia japonica GN=RPL14 PE=2 SV=1	Ribosomal protein L14E/L6E/L27E	large subunit ribosomal protein L14e
Unigene37173_All	230	19	0	4.7576	0	-12.216	Down	1.37e-06	2.48e-05	--	--	--	--	--
Unigene39549_All	267	22	0	4.7454	0	-12.2123	Down	1.63e-07	3.5e-06	histone 3 [Conocephalum conicum]	Conocephalum conicum H3 gene for histone 3, complete cds, clone: J81	Histone H3.2 OS=Cichorium intybus PE=2 SV=3	Histones H3 and H4	histone H3
Unigene37256_All	755	62	0	4.7294	0	-12.2074	Down	7.68e-20	5.82e-18	predicted protein [Physcomitrella patens subsp. patens] >gi|162682465|gb|EDQ68883.1| predicted protein [Physcomitrella patens subsp. patens]	Chlamydomonas reinhardtii ribosomal protein L19, component of cytosolic 80S ribosome and 60S large subunit (RPL19) mRNA, complete cds	60S ribosomal protein L19-3 OS=Arabidopsis thaliana GN=RPL19C PE=2 SV=3	Ribosomal protein L19E	large subunit ribosomal protein L19e
Unigene39279_All	256	21	0	4.7243	0	-12.2059	Down	3.32e-07	6.79e-06	glyoxal or galactose oxidase [Chlamydomonas reinhardtii] >gi|158271724|gb|EDO97538.1| glyoxal or galactose oxidase [Chlamydomonas reinhardtii]	--	--	--	--
Unigene36320_All	500	41	0	4.7225	0	-12.2053	Down	2.28e-13	1.03e-11	--	--	--	--	--
Unigene39219_All	244	20	0	4.7206	0	-12.2048	Down	6.75e-07	1.29e-05	hypothetical protein AURANDRAFT_36266 [Aureococcus anophagefferens]	Aphanomyces euteiches cDNA	60S ribosomal protein L3 OS=Oryza sativa subsp. japonica GN=RPL3 PE=2 SV=2	Ribosomal protein L3	large subunit ribosomal protein L3e
Unigene40194_All	244	20	0	4.7206	0	-12.2048	Down	6.75e-07	1.3e-05	Os05g0304400 [Oryza sativa Japonica Group] >gi|113578693|dbj|BAF17056.1| Os05g0304400 [Oryza sativa Japonica Group]	--	--	RAB proteins geranylgeranyltransferase component A (RAB escort protein)	--
Unigene34165_All	257	21	0	4.7059	0	-12.2003	Down	3.32e-07	6.75e-06	elongation factor 1-alpha [Thraustochytriidae sp. P19]	Eucalyptus camaldulensis isolate AtcoN1C1I2 elongation factor 1-alpha-like gene, partial sequence	Elongation factor 1-alpha OS=Porphyra yezoensis PE=2 SV=1	Translation elongation factor EF-1alpha (GTPase)	elongation factor 1-alpha
Unigene39224_All	270	22	0	4.6926	0	-12.1962	Down	1.63e-07	3.52e-06	--	--	Extensin-1 OS=Arabidopsis thaliana GN=EXT1 PE=2 SV=2	--	--
Unigene39144_All	258	21	0	4.6877	0	-12.1947	Down	3.32e-07	6.79e-06	--	--	--	--	--
Unigene38623_All	369	30	0	4.6822	0	-12.193	Down	5.59e-10	1.71e-08	predicted protein [Hordeum vulgare subsp. vulgare]	--	Vacuolar-processing enzyme OS=Citrus sinensis PE=2 SV=1	--	legumain [EC:3.4.22.34]
Unigene38868_All	259	21	0	4.6696	0	-12.1891	Down	3.32e-07	6.75e-06	--	--	--	--	--
Unigene38888_All	296	24	0	4.6696	0	-12.1891	Down	3.95e-08	9.39e-07	--	--	--	--	--
Unigene39017_All	222	18	0	4.6696	0	-12.1891	Down	2.79e-06	4.72e-05	predicted protein [Populus trichocarpa] >gi|222850763|gb|EEE88310.1| predicted protein [Populus trichocarpa]	--	60S ribosomal protein L7-4 OS=Arabidopsis thaliana GN=RPL7D PE=2 SV=1	Ribosomal protein L30/L7E	large subunit ribosomal protein L7e
Unigene34430_All	321	26	0	4.6647	0	-12.1876	Down	9.55e-09	2.47e-07	putative ribosomal protein S14 [Oryza sativa Japonica Group]	Albugo laibachii Alem1, genomic contig CONTIG_51_Em1_cons_v4_114616_235_2898	40S ribosomal protein S14 OS=Zea mays PE=3 SV=1	Ribosomal protein S11	small subunit ribosomal protein S14e
Unigene38719_All	284	23	0	4.6641	0	-12.1874	Down	8.03e-08	1.81e-06	Ribosomal protein L7a, partial [Plasmopara viticola]	Hordeum vulgare subsp. vulgare cDNA clone: FLbaf72h06, mRNA sequence	60S ribosomal protein L7a OS=Oryza sativa subsp. japonica GN=RPL7A PE=2 SV=1	Ribosomal protein HS6-type (S12/L30/L7a)	large subunit ribosomal protein L7Ae
Unigene38771_All	210	17	0	4.6622	0	-12.1868	Down	5.67e-06	8.97e-05	predicted protein [Phaeodactylum tricornutum CCAP 1055/1] >gi|217410821|gb|EEC50750.1| predicted protein [Phaeodactylum tricornutum CCAP 1055/1]	--	Casein kinase II subunit alpha-1 OS=Arabidopsis thaliana GN=CKA1 PE=1 SV=3	--	casein kinase II subunit alpha [EC:2.7.11.1]
Unigene39519_All	346	28	0	4.6606	0	-12.1863	Down	2.31e-09	6.53e-08	--	--	--	--	--
Unigene36723_All	828	67	0	4.6602	0	-12.1862	Down	2.21e-21	1.87e-19	--	--	--	--	--
CL9234.Contig1_All	458	37	0	4.6526	0	-12.1838	Down	3.89e-12	1.54e-10	P0703C03.43 gene product (ISS) [Ostreococcus tauri] >gi|116061654|emb|CAL52372.1| P0703C03.43 gene product (ISS), partial [Ostreococcus tauri]	--	60S ribosomal protein L7a-2 OS=Arabidopsis thaliana GN=RPL7AB PE=1 SV=1	Ribosomal protein HS6-type (S12/L30/L7a)	large subunit ribosomal protein L7Ae
Unigene38713_All	384	31	0	4.6493	0	-12.1828	Down	2.75e-10	8.73e-09	predicted protein [Hordeum vulgare subsp. vulgare]	--	NADP-specific glutamate dehydrogenase (Fragment) OS=Chlorella sorokiniana PE=2 SV=1	Glutamate dehydrogenase/leucine dehydrogenase	glutamate dehydrogenase (NADP+) [EC:1.4.1.4]
Unigene35052_All	248	20	0	4.6445	0	-12.1813	Down	6.75e-07	1.3e-05	--	--	--	--	--
Unigene35074_All	248	20	0	4.6445	0	-12.1813	Down	6.75e-07	1.3e-05	uncharacterized protein LOC100382974 [Zea mays]	Zea mays uncharacterized LOC100382974 (LOC100382974), mRNA >gi|391415394|gb|BT065856.2| Zea mays full-length cDNA clone ZM_BFc0146O11 mRNA, complete cds	--	--	--
Unigene38884_All	298	24	0	4.6383	0	-12.1794	Down	3.95e-08	9.34e-07	unnamed protein product [Blastocystis hominis]	--	Vegetative cell wall protein gp1 OS=Chlamydomonas reinhardtii GN=GP1 PE=2 SV=1	--	--
Unigene38836_All	236	19	0	4.6366	0	-12.1789	Down	1.37e-06	2.48e-05	--	--	--	--	--
Unigene36013_All	286	23	0	4.6315	0	-12.1773	Down	8.03e-08	1.81e-06	--	--	--	--	--
Unigene37254_All	311	25	0	4.6296	0	-12.1767	Down	1.94e-08	4.84e-07	--	--	--	--	--
Unigene38659_All	224	18	0	4.6279	0	-12.1761	Down	2.79e-06	4.71e-05	--	--	--	--	--
Unigene37511_All	249	20	0	4.6258	0	-12.1755	Down	6.75e-07	1.3e-05	--	--	--	--	--
Unigene35372_All	237	19	0	4.617	0	-12.1727	Down	1.37e-06	2.47e-05	hypothetical protein PHYSODRAFT_286426 [Phytophthora sojae]	--	40S ribosomal protein S10 OS=Oryza sativa subsp. japonica GN=RPS10 PE=2 SV=2	Ribosomal protein S10E	small subunit ribosomal protein S10e
Unigene35530_All	237	19	0	4.617	0	-12.1727	Down	1.37e-06	2.47e-05	hypothetical protein SELMODRAFT_270706 [Selaginella moellendorffii] >gi|300163842|gb|EFJ30452.1| hypothetical protein SELMODRAFT_270706 [Selaginella moellendorffii]	--	60S ribosomal protein L3-1 OS=Arabidopsis thaliana GN=ARP1 PE=2 SV=5	Ribosomal protein L3	large subunit ribosomal protein L3e
Unigene34903_All	200	16	0	4.6073	0	-12.1697	Down	1.15e-05	0.000170083	--	--	--	--	--
Unigene35619_All	225	18	0	4.6073	0	-12.1697	Down	2.79e-06	4.73e-05	unnamed protein product [Blastocystis hominis]	--	Mitochondrial carnitine/acylcarnitine carrier-like protein OS=Arabidopsis thaliana GN=BOU PE=1 SV=1	--	solute carrier family 25 (mitochondrial carnitine/acylcarnitine transporter), member 20/29
Unigene38972_All	226	18	0	4.5869	0	-12.1633	Down	2.79e-06	4.73e-05	predicted protein [Hordeum vulgare subsp. vulgare]	--	60S ribosomal protein L24 OS=Cicer arietinum GN=RPL24 PE=2 SV=1	Ribosomal protein L24E	large subunit ribosomal protein L24e
Unigene37457_All	201	16	0	4.5844	0	-12.1625	Down	1.15e-05	0.000170446	predicted protein [Hordeum vulgare subsp. vulgare]	Zea mays full-length cDNA clone ZM_BFb0298G05 mRNA, complete cds	60S ribosomal protein L18-3 OS=Arabidopsis thaliana GN=RPL18C PE=2 SV=1	Ribosomal protein L18E	large subunit ribosomal protein L18e
Unigene38746_All	466	37	0	4.5727	0	-12.1588	Down	3.89e-12	1.54e-10	methionine synthase [Zea mays]	--	5-methyltetrahydropteroyltriglutamate--homocysteine methyltransferase OS=Chlamydomonas reinhardtii PE=2 SV=1	Methionine synthase II (cobalamin-independent)	5-methyltetrahydropteroyltriglutamate--homocysteine methyltransferase [EC:2.1.1.14]
Unigene38680_All	315	25	0	4.5708	0	-12.1582	Down	1.94e-08	4.81e-07	--	--	--	--	--
Unigene38839_All	504	40	0	4.5708	0	-12.1582	Down	4.63e-13	2.01e-11	predicted protein [Hordeum vulgare subsp. vulgare]	--	40S ribosomal protein S4-2 OS=Arabidopsis thaliana GN=RPS4B PE=2 SV=4	Ribosomal protein S4E	small subunit ribosomal protein S4e
Unigene39361_All	290	23	0	4.5676	0	-12.1572	Down	8.03e-08	1.81e-06	--	--	--	--	--
Unigene39478_All	215	17	0	4.5538	0	-12.1529	Down	5.67e-06	8.97e-05	--	--	--	--	--
CL6104.Contig1_All	355	28	0	4.5424	0	-12.1492	Down	2.31e-09	6.56e-08	predicted protein [Hordeum vulgare subsp. vulgare]	Picea glauca clone GQ03502_O19 mRNA sequence	40S ribosomal protein S5-2 OS=Arabidopsis thaliana GN=RPS5B PE=1 SV=2	Ribosomal protein S7	small subunit ribosomal protein S5e
Unigene35688_All	406	32	0	4.5392	0	-12.1482	Down	1.35e-10	4.52e-09	unnamed protein product [Blastocystis hominis]	--	--	--	--
Unigene38607_All	330	26	0	4.5375	0	-12.1477	Down	9.55e-09	2.48e-07	--	--	--	--	--
Unigene37380_All	394	31	0	4.5313	0	-12.1457	Down	2.75e-10	8.73e-09	v-SNARE AtVTI1b [Arabidopsis thaliana]	--	Vesicle transport v-SNARE 12 OS=Arabidopsis thaliana GN=VTI12 PE=1 SV=3	--	vesicle transport through interaction with t-SNAREs 1
Unigene37213_All	369	29	0	4.5262	0	-12.1441	Down	1.14e-09	3.36e-08	hypothetical protein SORBIDRAFT_01g001840 [Sorghum bicolor] >gi|241917405|gb|EER90549.1| hypothetical protein SORBIDRAFT_01g001840 [Sorghum bicolor]	Arabidopsis lyrata subsp. lyrata 60S ribosomal protein L36a/L44, mRNA	60S ribosomal protein L44 OS=Gossypium hirsutum GN=RPL44 PE=3 SV=3	Ribosomal protein L44E	large subunit ribosomal protein L44e
Unigene36768_All	382	30	0	4.5229	0	-12.143	Down	5.59e-10	1.71e-08	hypothetical protein SORBIDRAFT_06g027330 [Sorghum bicolor] >gi|241938218|gb|EES11363.1| hypothetical protein SORBIDRAFT_06g027330 [Sorghum bicolor]	Oryza sativa clone RRlibD00354 mRNA sequence	60S ribosomal protein L12-1 OS=Arabidopsis thaliana GN=RPL12A PE=1 SV=2	Ribosomal protein L11	large subunit ribosomal protein L12e
Unigene35015_All	204	16	0	4.517	0	-12.1411	Down	1.15e-05	0.000169866	flagellar associated protein [Chlamydomonas reinhardtii] >gi|158272794|gb|EDO98590.1| flagellar associated protein [Chlamydomonas reinhardtii]	Chlamydomonas reinhardtii flagellar associated protein (FAP151) mRNA, complete cds	ABC transporter F family member 1 OS=Arabidopsis thaliana GN=ABCF1 PE=1 SV=1	ATPase components of ABC transporters with duplicated ATPase domains	ATP-binding cassette, subfamily F, member 2
Unigene38953_All	306	24	0	4.517	0	-12.1411	Down	3.95e-08	9.34e-07	hypothetical protein PRUPE_ppa009300mg [Prunus persica]	Aphanomyces euteiches cDNA	60S ribosomal protein L5-1 OS=Oryza sativa subsp. indica GN=RPL5A PE=2 SV=2	Ribosomal protein L18	large subunit ribosomal protein L5e
Unigene34637_All	422	33	0	4.5036	0	-12.1369	Down	6.65e-11	2.31e-09	hypothetical protein CHLNCDRAFT_56382 [Chlorella variabilis]	Physcomitrella patens subsp. patens predicted protein (PHYPADRAFT_208894) mRNA, complete cds	40S ribosomal protein S7 OS=Avicennia marina GN=RPS7 PE=2 SV=1	--	small subunit ribosomal protein S7e
Unigene40000_All	205	16	0	4.495	0	-12.1341	Down	1.15e-05	0.000170737	--	--	--	--	--
Unigene39500_All	295	23	0	4.4902	0	-12.1326	Down	8.03e-08	1.82e-06	--	--	--	--	--
Unigene38942_All	232	18	0	4.4683	0	-12.1255	Down	2.79e-06	4.74e-05	hypothetical protein SELMODRAFT_270545 [Selaginella moellendorffii] >gi|300166526|gb|EFJ33132.1| hypothetical protein SELMODRAFT_270545 [Selaginella moellendorffii]	--	60S ribosomal protein L7a OS=Oryza sativa subsp. japonica GN=RPL7A PE=2 SV=1	Ribosomal protein HS6-type (S12/L30/L7a)	large subunit ribosomal protein L7Ae
Unigene36486_All	336	26	0	4.4565	0	-12.1217	Down	9.55e-09	2.49e-07	--	--	--	--	--
Unigene35679_All	285	22	0	4.4457	0	-12.1182	Down	1.63e-07	3.5e-06	cupin-like protein [Ectocarpus siliculosus]	--	Germin-like protein 8-12 OS=Oryza sativa subsp. japonica GN=Os08g0231400 PE=2 SV=1	--	--
Unigene35371_All	236	18	0	4.3926	0	-12.1009	Down	2.79e-06	4.72e-05	carnitine/acylcarnitine carrier protein [Ectocarpus siliculosus]	--	Mitochondrial carnitine/acylcarnitine carrier-like protein OS=Arabidopsis thaliana GN=BOU PE=1 SV=1	--	solute carrier family 25 (mitochondrial carnitine/acylcarnitine transporter), member 20/29
Unigene34889_All	328	25	0	4.3896	0	-12.0999	Down	1.94e-08	4.83e-07	--	--	--	--	--
Unigene35894_All	315	24	0	4.3879	0	-12.0993	Down	3.95e-08	9.4e-07	unknown [Picea sitchensis] >gi|116792950|gb|ABK26564.1| unknown [Picea sitchensis]	--	60S ribosomal protein L18-3 OS=Arabidopsis thaliana GN=RPL18C PE=2 SV=1	Ribosomal protein L18E	large subunit ribosomal protein L18e
Unigene39101_All	210	16	0	4.3879	0	-12.0993	Down	1.15e-05	0.000170011	--	--	--	--	--
Unigene35250_All	303	23	0	4.3716	0	-12.0939	Down	8.03e-08	1.82e-06	unknown [Picea sitchensis]	--	Patellin-5 OS=Arabidopsis thaliana GN=PATL5 PE=1 SV=2	--	--
Unigene39218_All	343	26	0	4.3655	0	-12.0919	Down	9.55e-09	2.48e-07	--	--	--	--	--
Unigene39232_All	370	28	0	4.3583	0	-12.0895	Down	2.31e-09	6.57e-08	--	Vitis vinifera contig VV78X229422.7, whole genome shotgun sequence	--	--	--
Unigene35220_All	238	18	0	4.3557	0	-12.0887	Down	2.79e-06	4.71e-05	--	--	--	--	--
Unigene39255_All	212	16	0	4.3465	0	-12.0856	Down	1.15e-05	0.000170482	--	--	--	--	--
Unigene39331_All	212	16	0	4.3465	0	-12.0856	Down	1.15e-05	0.000171103	hypothetical protein VOLCADRAFT_90125 [Volvox carteri f. nagariensis] >gi|300265126|gb|EFJ49319.1| hypothetical protein VOLCADRAFT_90125 [Volvox carteri f. nagariensis]	--	Sulfated surface glycoprotein 185 OS=Volvox carteri PE=1 SV=1	--	phospholipase D [EC:3.1.4.4]
Unigene37504_All	252	19	0	4.3422	0	-12.0842	Down	1.37e-06	2.48e-05	RecName: Full=Glutathione S-transferase PM239X14; AltName: Full=GST class-phi >gi|22654|emb|CAA48376.1| glutathione transferase [Arabidopsis thaliana]	--	Glutathione S-transferase PM239X14 OS=Arabidopsis thaliana PE=2 SV=1	--	glutathione S-transferase [EC:2.5.1.18]
Unigene35940_All	239	18	0	4.3374	0	-12.0826	Down	2.79e-06	4.72e-05	RecName: Full=40S ribosomal protein S21 >gi|6012958|emb|CAB57312.1| 40S ribosomal protein S21 [Cyanophora paradoxa]	--	40S ribosomal protein S21 OS=Cyanophora paradoxa GN=RPS21 PE=3 SV=1	--	small subunit ribosomal protein S21e
Unigene39020_All	239	18	0	4.3374	0	-12.0826	Down	2.79e-06	4.73e-05	predicted protein [Hordeum vulgare subsp. vulgare]	PREDICTED: Glycine max elongation factor 2-like (LOC100788357), mRNA	Elongation factor 2 OS=Beta vulgaris PE=2 SV=1	Translation elongation factors (GTPases)	elongation factor 2
Unigene39573_All	239	18	0	4.3374	0	-12.0826	Down	2.79e-06	4.73e-05	--	--	--	--	--
Unigene38656_All	306	23	0	4.3288	0	-12.0798	Down	8.03e-08	1.82e-06	--	--	--	--	--
CL6185.Contig1_All	213	16	0	4.3261	0	-12.0789	Down	1.15e-05	0.000170774	ubiquitin-like protein/ribosomal protein [Phytophthora infestans T30-4] >gi|66270165|gb|AAY43412.1| ubiquitin-like protein/ribosomal protein [Phytophthora infestans] >gi|262094855|gb|EEY52907.1| ubiquitin-like protein/ribosomal protein [Phytophthora infestans T30-4]	Arabidopsis lyrata subsp. lyrata 40S ribosomal protein S30, mRNA	40S ribosomal protein S30 OS=Arabidopsis thaliana GN=RPS30A PE=1 SV=3	--	small subunit ribosomal protein S30e
CL1709.Contig1_All	280	21	0	4.3194	0	-12.0766	Down	3.32e-07	6.78e-06	40S ribosomal protein S6e [Galdieria sulphuraria]	Phytophthora infestans T30-4 40S ribosomal protein S6 (PITG_00443) mRNA, complete cds	40S ribosomal protein S6-2 OS=Arabidopsis thaliana GN=RPS6B PE=1 SV=3	Ribosomal protein S6E (S10)	small subunit ribosomal protein S6e
Unigene34994_All	280	21	0	4.3194	0	-12.0766	Down	3.32e-07	6.79e-06	60s ribosomal protein l6 [Pfiesteria piscicida]	--	60S ribosomal protein L6-1 OS=Arabidopsis thaliana GN=RPL6A PE=2 SV=1	Ribosomal protein L14E/L6E/L27E	large subunit ribosomal protein L6e
Unigene38814_All	267	20	0	4.314	0	-12.0748	Down	6.75e-07	1.3e-05	--	--	--	--	--
Unigene35561_All	254	19	0	4.308	0	-12.0728	Down	1.37e-06	2.48e-05	--	--	--	--	--
Unigene39120_All	254	19	0	4.308	0	-12.0728	Down	1.37e-06	2.48e-05	small subunit ribosomal protein SAe, cytoplasmic [Guillardia theta CCMP2712]	--	40S ribosomal protein SA OS=Brassica napus GN=LRP PE=2 SV=1	Ribosomal protein S2	small subunit ribosomal protein SAe
Unigene39794_All	214	16	0	4.3059	0	-12.0721	Down	1.15e-05	0.000170591	Ribosomal protein L7a, partial [Plasmopara viticola]	--	60S ribosomal protein L7a-1 OS=Arabidopsis thaliana GN=RPL7AA PE=1 SV=2	Ribosomal protein HS6-type (S12/L30/L7a)	large subunit ribosomal protein L7Ae
Unigene38748_All	335	25	0	4.2979	0	-12.0694	Down	1.94e-08	4.83e-07	--	--	--	--	--
Unigene34970_All	228	17	0	4.2941	0	-12.0681	Down	5.67e-06	8.96e-05	poly(A) binding / translation initiation factor [Galdieria sulphuraria]	Vitis vinifera contig VV78X258483.8, whole genome shotgun sequence	Polyadenylate-binding protein 3 OS=Arabidopsis thaliana GN=PAB3 PE=2 SV=1	--	polyadenylate-binding protein
CL3920.Contig1_All	215	16	0	4.2859	0	-12.0654	Down	1.15e-05	0.000171139	small subunit ribosomal protein S12e_1, cytoplasmic [Guillardia theta CCMP2712]	--	40S ribosomal protein S12 OS=Cyanophora paradoxa GN=RPS12 PE=2 SV=1	Ribosomal protein HS6-type (S12/L30/L7a)	small subunit ribosomal protein S12e
CL3008.Contig2_All	242	18	0	4.2837	0	-12.0646	Down	2.79e-06	4.72e-05	ribosomal protein S27a, partial [Brassica oleracea]	Gossypium hirsutum ubiquitin extension protein (UBQ7) mRNA, complete cds	Ubiquitin-40S ribosomal protein S27a (Fragment) OS=Asparagus officinalis PE=3 SV=2	Ribosomal protein S27AE	small subunit ribosomal protein S27Ae
Unigene39359_All	444	33	0	4.2805	0	-12.0636	Down	6.65e-11	2.3e-09	--	--	--	--	--
Unigene37537_All	229	17	0	4.2754	0	-12.0618	Down	5.67e-06	8.99e-05	--	--	--	--	--
Unigene38926_All	229	17	0	4.2754	0	-12.0618	Down	5.67e-06	8.95e-05	--	--	--	--	--
Unigene36117_All	256	19	0	4.2744	0	-12.0615	Down	1.37e-06	2.47e-05	aldehyde dehydrogenase [Oryza sativa]	--	Aldehyde dehydrogenase family 2 member B7, mitochondrial OS=Arabidopsis thaliana GN=ALDH2B7 PE=2 SV=2	NAD-dependent aldehyde dehydrogenases	aldehyde dehydrogenase (NAD+) [EC:1.2.1.3]
Unigene39241_All	311	23	0	4.2592	0	-12.0564	Down	8.03e-08	1.81e-06	tripeptidyl-peptidase, putative [Phytophthora infestans T30-4] >gi|262108204|gb|EEY66256.1| tripeptidyl-peptidase, putative [Phytophthora infestans T30-4]	--	--	--	--
Unigene39569_All	257	19	0	4.2577	0	-12.0559	Down	1.37e-06	2.48e-05	hypothetical protein PHYSODRAFT_353368 [Phytophthora sojae]	Micromonas sp. RCC299 chromosome 2, complete sequence	60S ribosomal protein L22-3 OS=Arabidopsis thaliana GN=RPL22C PE=2 SV=1	--	large subunit ribosomal protein L22e
CL2999.Contig2_All	203	15	0	4.2555	0	-12.0551	Down	2.34e-05	0.000319055	predicted protein [Bathycoccus prasinos]	Micromonas sp. RCC299 chromosome 6, complete sequence	Guanine nucleotide-binding protein subunit beta-like protein OS=Chlamydomonas reinhardtii GN=GBLP PE=2 SV=1	FOG: WD40 repeat	guanine nucleotide-binding protein subunit beta-2-like 1 protein
Unigene38877_All	474	35	0	4.2525	0	-12.0541	Down	1.61e-11	5.95e-10	40S ribosomal protein S8-2 [Arabidopsis thaliana] >gi|17367670|sp|Q9FIF3.1|RS82_ARATH RecName: Full=40S ribosomal protein S8-2 >gi|9759245|dbj|BAB09769.1| 40S ribosomal protein S8 [Arabidopsis thaliana] >gi|28416637|gb|AAO42849.1| At5g59240 [Arabidopsis thaliana] >gi|110735841|dbj|BAE99897.1| 40S ribosomal protein S8 - like [Arabidopsis thaliana] >gi|332009778|gb|AED97161.1| 40S ribosomal protein…	Chlamydomonas reinhardtii strain CC-503 cw92 mt+	40S ribosomal protein S8-2 OS=Arabidopsis thaliana GN=RPS8B PE=2 SV=1	Ribosomal protein S8E	small subunit ribosomal protein S8e
Unigene37037_All	258	19	0	4.2412	0	-12.0503	Down	1.37e-06	2.48e-05	heat shock protein 70, ER luminal [Guillardia theta CCMP2712]	--	Heat shock 70 kDa protein OS=Zea mays GN=HSP70 PE=3 SV=2	Molecular chaperone	heat shock 70kDa protein 1/8
Unigene35253_All	340	25	0	4.2347	0	-12.048	Down	1.94e-08	4.81e-07	mitochondrial carrier family [Ectocarpus siliculosus]	Micromonas pusilla CCMP1545 mitochondrial carrier family, mRNA	Mitochondrial phosphate carrier protein 2, mitochondrial OS=Arabidopsis thaliana GN=MPT2 PE=2 SV=1	--	solute carrier family 25 (mitochondrial phosphate transporter), member 3
Unigene36519_All	286	21	0	4.2288	0	-12.046	Down	3.32e-07	6.78e-06	hypothetical protein PHYSODRAFT_329926 [Phytophthora sojae]	--	--	--	--
Unigene39692_All	232	17	0	4.2201	0	-12.0431	Down	5.67e-06	8.99e-05	ribosomal protein L41, component of cytosolic 80S ribosome and 60S large subunit [Chlamydomonas reinhardtii] >gi|158275289|gb|EDP01067.1| ribosomal protein L41 [Chlamydomonas reinhardtii]	Ostreococcus tauri ribosomal protein-like (ISS) (Ot14g00710) mRNA, complete cds	60S ribosomal protein L41 OS=Nicotiana tabacum GN=RPL41 PE=3 SV=1	--	large subunit ribosomal protein L41e
Unigene34449_All	547	40	0	4.2115	0	-12.0401	Down	4.63e-13	2.02e-11	hypothetical protein ARALYDRAFT_488169 [Arabidopsis lyrata subsp. lyrata] >gi|297317407|gb|EFH47829.1| hypothetical protein ARALYDRAFT_488169 [Arabidopsis lyrata subsp. lyrata]	Hordeum vulgare subsp. vulgare cDNA clone: FLbaf172m04, mRNA sequence	ADP,ATP carrier protein 1, mitochondrial OS=Triticum aestivum GN=ANT-G1 PE=3 SV=1	--	solute carrier family 25 (mitochondrial adenine nucleotide translocator), member 4/5/6/31
Unigene35816_All	315	23	0	4.2051	0	-12.0379	Down	8.03e-08	1.81e-06	ribosomal protein S17 component of cytosolic 80S ribosome and 40S small subunit [Coccomyxa subellipsoidea C-169]	PREDICTED: Glycine max 40S ribosomal protein S17-4-like (LOC100785402), mRNA	40S ribosomal protein S17-3 OS=Arabidopsis thaliana GN=RPS17C PE=2 SV=3	Ribosomal protein S17E	small subunit ribosomal protein S17e
Unigene35983_All	289	21	0	4.1849	0	-12.031	Down	3.32e-07	6.8e-06	phosphatidylinositide phosphatase [Galdieria sulphuraria]	--	--	--	--
Unigene39140_All	482	35	0	4.182	0	-12.03	Down	1.61e-11	5.93e-10	hypothetical protein CHLNCDRAFT_140922, partial [Chlorella variabilis]	--	--	Endopolygalacturonase	--
Unigene39525_All	262	19	0	4.1765	0	-12.0281	Down	1.37e-06	2.49e-05	beta glucosidase [Phytophthora sojae]	--	Beta-glucosidase 42 OS=Arabidopsis thaliana GN=BGLU42 PE=2 SV=1	Beta-glucosidase/6-phospho-beta-glucosidase/beta-galactosidase	beta-glucosidase [EC:3.2.1.21]
CL6513.Contig1_All	676	49	0	4.1745	0	-12.0274	Down	7.8e-16	4.42e-14	hypothetical protein CHLNCDRAFT_56085 [Chlorella variabilis]	Oryza sativa clone RRlibD00421 mRNA sequence	40S ribosomal protein S9-1 OS=Arabidopsis thaliana GN=RPS9B PE=1 SV=1	Ribosomal protein S4 and related proteins	small subunit ribosomal protein S9e
Unigene39215_All	276	20	0	4.1733	0	-12.027	Down	6.75e-07	1.3e-05	--	--	--	--	--
CL3889.Contig2_All	235	17	0	4.1662	0	-12.0245	Down	5.67e-06	8.94e-05	unknown [Picea sitchensis] >gi|116791622|gb|ABK26045.1| unknown [Picea sitchensis]	Physcomitrella patens subsp. patens predicted protein (PHYPADRAFT_161917) mRNA, complete cds	40S ribosomal protein S24-1 OS=Arabidopsis thaliana GN=RPS24A PE=2 SV=1	Ribosomal protein S24E	small subunit ribosomal protein S24e
Unigene35838_All	332	24	0	4.1632	0	-12.0235	Down	3.95e-08	9.38e-07	predicted protein [Hordeum vulgare subsp. vulgare]	--	--	Homospermidine synthase	--
Unigene38734_All	332	24	0	4.1632	0	-12.0235	Down	3.95e-08	9.36e-07	Elongation factor 1-gamma [Medicago truncatula] >gi|355481950|gb|AES63153.1| Elongation factor 1-gamma [Medicago truncatula]	--	Probable elongation factor 1-gamma 1 OS=Arabidopsis thaliana GN=At1g09640 PE=2 SV=1	--	elongation factor 1-gamma
Unigene35058_All	208	15	0	4.1532	0	-12.02	Down	2.34e-05	0.000318742	--	--	--	--	--
Unigene39586_All	208	15	0	4.1532	0	-12.02	Down	2.34e-05	0.000319997	--	--	--	--	--
Unigene38791_All	430	31	0	4.152	0	-12.0196	Down	2.75e-10	8.75e-09	sphingolipid delta-4 desaturase [Nannochloropsis gaditana CCMP526]	Aphanomyces euteiches cDNA	--	--	sphingolipid delta-4 desaturase [EC:1.14.-.-]
Unigene39342_All	236	17	0	4.1485	0	-12.0184	Down	5.67e-06	8.94e-05	luminal binding protein Bip2 [Volvox carteri f. nagariensis] >gi|300265079|gb|EFJ49272.1| luminal binding protein Bip2 [Volvox carteri f. nagariensis]	Oryza sativa Japonica Group cDNA clone:002-126-F12, full insert sequence	Probable mediator of RNA polymerase II transcription subunit 37e OS=Arabidopsis thaliana GN=MED37E PE=1 SV=3	Molecular chaperone	heat shock 70kDa protein 1/8
Unigene34404_All	390	28	0	4.1348	0	-12.0136	Down	2.31e-09	6.56e-08	hypothetical protein SELMODRAFT_184164 [Selaginella moellendorffii] >gi|300143454|gb|EFJ10145.1| hypothetical protein SELMODRAFT_184164 [Selaginella moellendorffii]	Oryza sativa Japonica Group cDNA clone:002-169-C03, full insert sequence	Eukaryotic translation initiation factor 5A OS=Zea mays GN=TIF5A PE=1 SV=2	Translation elongation factor P (EF-P)/translation initiation factor 5A (eIF-5A)	translation initiation factor 5A
Unigene38796_All	502	36	0	4.1301	0	-12.012	Down	7.91e-12	3.02e-10	--	Camellia sinensis cinnamyl alcohol dehydrogenase mRNA, complete cds	--	--	--
Unigene35195_All	265	19	0	4.1292	0	-12.0116	Down	1.37e-06	2.48e-05	aconitate hydratase [Coccomyxa subellipsoidea C-169]	--	Aconitate hydratase, mitochondrial OS=Gracilaria gracilis PE=3 SV=1	Aconitase A	aconitate hydratase 1 [EC:4.2.1.3]
Unigene34722_All	266	19	0	4.1137	0	-12.0062	Down	1.37e-06	2.49e-05	PREDICTED: uncharacterized protein LOC100846456 [Brachypodium distachyon]	--	60S ribosomal protein L29-2 OS=Arabidopsis thaliana GN=RPL29B PE=2 SV=2	--	large subunit ribosomal protein L29e
Unigene34900_All	266	19	0	4.1137	0	-12.0062	Down	1.37e-06	2.48e-05	ubiquitin-conjugating enzyme e2-16kda, ubiquitin protein ligase [Thalassiosira pseudonana CCMP1335] >gi|220975164|gb|EED93493.1| ubiquitin-conjugating enzyme e2-16kda, ubiquitin protein ligase [Thalassiosira pseudonana CCMP1335]	Symbiodinium sp. C3 ubiquitin conjugating enzyme 4 mRNA, complete cds	Ubiquitin-conjugating enzyme E2 11 OS=Arabidopsis thaliana GN=UBC11 PE=2 SV=2	Ubiquitin-protein ligase	ubiquitin-conjugating enzyme E2 D/E [EC:6.3.2.19]
Unigene38692_All	364	26	0	4.1137	0	-12.0062	Down	9.55e-09	2.47e-07	60S ribosomal protein L17-like protein [Panax ginseng]	Chlamydomonas reinhardtii strain CC-503 cw92 mt+	60S ribosomal protein L23 OS=Arabidopsis thaliana GN=RPL23A PE=2 SV=3	Ribosomal protein L14	large subunit ribosomal protein L23e
Unigene38964_All	434	31	0	4.1137	0	-12.0062	Down	2.75e-10	8.77e-09	60S ribosomal protein L2 [Medicago truncatula] >gi|355498927|gb|AES80130.1| 60S ribosomal protein L2 [Medicago truncatula]	Musa acuminata clone BAC MA4-17L9, complete sequence	60S ribosomal protein L8-1 OS=Arabidopsis thaliana GN=RPL8A PE=1 SV=2	Ribosomal protein L2	large subunit ribosomal protein L8e
Unigene39039_All	224	16	0	4.1137	0	-12.0062	Down	1.15e-05	0.000170409	--	--	--	--	--
Unigene35138_All	323	23	0	4.101	0	-12.0018	Down	8.03e-08	1.81e-06	predicted protein [Hordeum vulgare subsp. vulgare]	--	--	--	nuclear pore complex protein Nup62
CL2999.Contig3_All	281	20	0	4.099	0	-12.0011	Down	6.75e-07	1.3e-05	hypothetical protein PHYSODRAFT_355000 [Phytophthora sojae]	Phytophthora infestans T30-4 guanine nucleotide-binding protein subunit beta-2-like protein (PITG_09556) mRNA, complete cds	Guanine nucleotide-binding protein subunit beta-like protein OS=Chlamydomonas reinhardtii GN=GBLP PE=2 SV=1	FOG: WD40 repeat	guanine nucleotide-binding protein subunit beta-2-like 1 protein
Unigene39404_All	267	19	0	4.0983	0	-12.0008	Down	1.37e-06	2.47e-05	unknown [Medicago truncatula]	--	Vacuolar protein sorting-associated protein 32 homolog 1 OS=Arabidopsis thaliana GN=VPS32.1 PE=1 SV=1	--	charged multivesicular body protein 4
Unigene35341_All	225	16	0	4.0954	0	-11.9998	Down	1.15e-05	0.000170155	protein phosphatase, putative [Phytophthora infestans T30-4] >gi|262099167|gb|EEY57219.1| protein phosphatase, putative [Phytophthora infestans T30-4]	--	Probable protein phosphatase 2C 55 OS=Arabidopsis thaliana GN=At4g16580 PE=2 SV=2	Serine/threonine protein phosphatase	--
Unigene34955_All	211	15	0	4.0942	0	-11.9994	Down	2.34e-05	0.000318929	unnamed protein product [Albugo laibachii Nc14]	--	Adenosylhomocysteinase OS=Lupinus luteus GN=SAHH PE=1 SV=1	S-adenosylhomocysteine hydrolase	adenosylhomocysteinase [EC:3.3.1.1]
Unigene35269_All	211	15	0	4.0942	0	-11.9994	Down	2.34e-05	0.00031962	--	--	--	--	--
Unigene39197_All	422	30	0	4.0942	0	-11.9994	Down	5.59e-10	1.71e-08	predicted protein [Hordeum vulgare subsp. vulgare]	--	Acetate--CoA ligase ACS, chloroplastic/glyoxysomal OS=Arabidopsis thaliana GN=ACS PE=1 SV=1	Acyl-coenzyme A synthetases/AMP-(fatty) acid ligases	acetyl-CoA synthetase [EC:6.2.1.1]
Unigene39002_All	282	20	0	4.0845	0	-11.9959	Down	6.75e-07	1.3e-05	unnamed protein product [Blastocystis hominis]	--	--	--	GDP-L-fucose synthase [EC:1.1.1.271]
Unigene39078_All	268	19	0	4.083	0	-11.9954	Down	1.37e-06	2.48e-05	--	--	--	--	--
CL812.Contig2_All	254	18	0	4.0813	0	-11.9948	Down	2.79e-06	4.74e-05	ras [Rhodomonas sp. CCMP768]	--	GTP-binding protein yptV5 OS=Volvox carteri GN=YPTV5 PE=3 SV=1	GTPase SAR1 and related small G proteins	Ras family, other
CL4201.Contig2_All	325	23	0	4.0757	0	-11.9928	Down	8.03e-08	1.81e-06	predicted protein [Micromonas pusilla CCMP1545] >gi|226457570|gb|EEH54869.1| predicted protein [Micromonas pusilla CCMP1545]	--	--	Succinate dehydrogenase/fumarate reductase, flavoprotein subunit	succinate dehydrogenase (ubiquinone) flavoprotein subunit [EC:1.3.5.1]
Unigene39923_All	283	20	0	4.0701	0	-11.9908	Down	6.75e-07	1.3e-05	Rac1 [Pfiesteria piscicida]	Pfiesteria piscicida clone Ppi+Rhod_cDNA160 Rac1 mRNA, complete cds	Rac-like GTP-binding protein 7 OS=Oryza sativa subsp. japonica GN=RAC7 PE=2 SV=1	GTPase SAR1 and related small G proteins	Ras-related C3 botulinum toxin substrate 1
Unigene38931_All	312	22	0	4.0609	0	-11.9876	Down	1.63e-07	3.5e-06	predicted protein [Hordeum vulgare subsp. vulgare]	--	60S ribosomal protein L24-1 OS=Arabidopsis thaliana GN=RPL24A PE=1 SV=2	Ribosomal protein L24E	large subunit ribosomal protein L24e
Unigene38795_All	355	25	0	4.0557	0	-11.9857	Down	1.94e-08	4.81e-07	--	Nannochloropsis gaditana mitochondrion, complete genome	--	--	--
CL8740.Contig1_All	327	23	0	4.0508	0	-11.984	Down	8.03e-08	1.81e-06	ribosomal protein S3, component of cytosolic 80S ribosome and 40S small subunit [Chlamydomonas reinhardtii] >gi|158281739|gb|EDP07493.1| ribosomal protein S3 [Chlamydomonas reinhardtii]	Micromonas sp. RCC299 chromosome 8, complete sequence	40S ribosomal protein S3-1 OS=Arabidopsis thaliana GN=RPS3A PE=1 SV=1	Ribosomal protein S3	small subunit ribosomal protein S3e
Unigene34221_All	371	26	0	4.0361	0	-11.9787	Down	9.55e-09	2.49e-07	unknown [Lotus japonicus]	PREDICTED: Cucumis sativus 60S ribosomal protein L18a-like (LOC101207952), mRNA >gi|449505907|ref|XM_004162553.1| PREDICTED: Cucumis sativus 60S ribosomal protein L18a-like (LOC101207952), mRNA	60S ribosomal protein L18a OS=Oryza sativa subsp. japonica GN=RPL18A PE=2 SV=1	Ribosomal protein L20A (L18A)	large subunit ribosomal protein L18Ae
Unigene36009_All	371	26	0	4.0361	0	-11.9787	Down	9.55e-09	2.48e-07	hypothetical protein PHYSODRAFT_506572 [Phytophthora sojae] >gi|348674957|gb|EGZ14775.1| hypothetical protein PHYSODRAFT_333106 [Phytophthora sojae]	--	--	--	--
Unigene36214_All	414	29	0	4.0342	0	-11.9781	Down	1.14e-09	3.36e-08	arachidonate 5-lipoxygenase [Nannochloropsis gaditana CCMP526]	--	--	--	--
Unigene37722_All	200	14	0	4.0314	0	-11.9771	Down	4.77e-05	0.000594317	--	--	--	--	--
Unigene39711_All	229	16	0	4.0239	0	-11.9744	Down	1.15e-05	0.000170518	predicted protein [Phaeodactylum tricornutum CCAP 1055/1] >gi|209583140|gb|ACI65760.1| predicted protein [Phaeodactylum tricornutum CCAP 1055/1]	--	Probable 60S ribosomal protein L14 OS=Pisum sativum PE=2 SV=1	Ribosomal protein L14E/L6E/L27E	large subunit ribosomal protein L14e
Unigene39162_All	215	15	0	4.018	0	-11.9723	Down	2.34e-05	0.000319683	hypothetical protein GUITHDRAFT_158439 [Guillardia theta CCMP2712]	--	Casein kinase I isoform delta-like OS=Arabidopsis thaliana GN=At4g26100 PE=2 SV=2	--	casein kinase 1 [EC:2.7.11.1]
Unigene39798_All	244	17	0	4.0125	0	-11.9703	Down	5.67e-06	8.96e-05	60S ribosomal protein [Medicago sativa]	--	60S ribosomal protein L18 (Fragment) OS=Cicer arietinum GN=RPL18 PE=2 SV=1	Ribosomal protein L18E	large subunit ribosomal protein L18e
Unigene34921_All	201	14	0	4.0114	0	-11.9699	Down	4.77e-05	0.000596894	histone 3 [Conocephalum conicum]	Albugo laibachii Alem1, genomic contig CONTIG_134_Em1_cons_v4_68328_217_7	Histone H3 OS=Marchantia polymorpha PE=3 SV=3	Histones H3 and H4	histone H3
Unigene34493_All	431	30	0	4.0087	0	-11.9689	Down	5.59e-10	1.71e-08	profilin [Micromonas sp. RCC299] >gi|226515467|gb|ACO61463.1| profilin [Micromonas sp. RCC299]	--	Profilin-2 OS=Ambrosia artemisiifolia GN=A0418 PE=1 SV=1	--	profilin
Unigene39330_All	273	19	0	4.0082	0	-11.9687	Down	1.37e-06	2.49e-05	hypothetical protein OsJ_16846 [Oryza sativa Japonica Group]	--	Pumilio homolog 3 OS=Arabidopsis thaliana GN=APUM3 PE=1 SV=1	RNA-binding protein of the Puf family, translational repressor	--
Unigene39295_All	230	16	0	4.0064	0	-11.9681	Down	1.15e-05	0.000170701	hypothetical protein GUITHDRAFT_83971 [Guillardia theta CCMP2712]	--	Phosphoenolpyruvate carboxylase kinase 2 OS=Arabidopsis thaliana GN=PPCK2 PE=1 SV=2	Serine/threonine protein kinase	serine/threonine kinase 25 [EC:2.7.11.22]
CL3975.Contig2_All	403	28	0	4.0014	0	-11.9663	Down	2.31e-09	6.55e-08	large subunit ribosomal protein L27e, cytoplasmic [Guillardia theta CCMP2712]	Micromonas pusilla CCMP1545 predicted protein, mRNA	60S ribosomal protein L27 OS=Pyrobotrys stellata GN=RPL27 PE=2 SV=1	Ribosomal protein L14E/L6E/L27E	large subunit ribosomal protein L27e
Unigene36866_All	216	15	0	3.9994	0	-11.9656	Down	2.34e-05	0.000318679	Af12-amino acid [Avena fatua]	--	Guanine nucleotide-binding protein alpha-2 subunit OS=Glycine max GN=GPA2 PE=2 SV=1	--	guanine nucleotide-binding protein subunit alpha, other
Unigene39171_All	360	25	0	3.9994	0	-11.9656	Down	1.94e-08	4.8e-07	predicted protein [Physcomitrella patens subsp. patens] >gi|162684749|gb|EDQ71149.1| predicted protein [Physcomitrella patens subsp. patens]	--	--	Threonine dehydrogenase and related Zn-dependent dehydrogenases	--
Unigene41905_All	216	15	0	3.9994	0	-11.9656	Down	2.34e-05	0.000320439	--	--	--	--	--
Unigene36837_All	245	17	0	3.9962	0	-11.9644	Down	5.67e-06	8.94e-05	--	--	--	--	--
Unigene34924_All	202	14	0	3.9915	0	-11.9627	Down	4.77e-05	0.000597002	--	--	--	--	--
Unigene35241_All	202	14	0	3.9915	0	-11.9627	Down	4.77e-05	0.00059765	--	--	--	--	--
Unigene39558_All	231	16	0	3.989	0	-11.9618	Down	1.15e-05	0.000171029	--	--	--	--	--
Unigene36169_All	289	20	0	3.9856	0	-11.9606	Down	6.75e-07	1.3e-05	ribosomal protein S19 component of cytosolic 80S ribosome and 40S small subunit [Coccomyxa subellipsoidea C-169]	--	40S ribosomal protein S19-3 OS=Arabidopsis thaliana GN=RPS19C PE=2 SV=1	--	small subunit ribosomal protein S19e
Unigene40004_All	217	15	0	3.981	0	-11.9589	Down	2.34e-05	0.000320946	--	--	--	--	--
Unigene36615_All	246	17	0	3.9799	0	-11.9585	Down	5.67e-06	8.94e-05	adenylated or uridylated kinase [Micromonas pusilla CCMP1545] >gi|226455506|gb|EEH52809.1| adenylated or uridylated kinase [Micromonas pusilla CCMP1545]	--	UMP/CMP kinase OS=Arabidopsis thaliana GN=PYR6 PE=1 SV=1	Adenylate kinase and related kinases	UMP-CMP kinase [EC:2.7.4.- 2.7.4.14]
Unigene39578_All	203	14	0	3.9718	0	-11.9556	Down	4.77e-05	0.000595495	predicted protein [Hordeum vulgare subsp. vulgare]	--	--	--	--
Unigene38800_All	392	27	0	3.9668	0	-11.9538	Down	4.7e-09	1.27e-07	predicted protein [Hordeum vulgare subsp. vulgare]	Micromonas sp. RCC299 chromosome 7 mitochondrial carrier family (MICPUN_108589) mRNA, complete cds; nuclear gene for mitochondrial product	ADP,ATP carrier protein OS=Parachlorella kessleri PE=3 SV=1	--	solute carrier family 25 (mitochondrial adenine nucleotide translocator), member 4/5/6/31
Unigene40186_All	364	25	0	3.9555	0	-11.9496	Down	1.94e-08	4.82e-07	hypothetical protein OsJ_15349 [Oryza sativa Japonica Group]	Phyllostachys edulis cDNA clone: bphyst007n12, full insert sequence	60S ribosomal protein L23a-2 OS=Arabidopsis thaliana GN=RPL23AB PE=2 SV=1	Ribosomal protein L23	large subunit ribosomal protein L23Ae
Unigene39323_All	233	16	0	3.9548	0	-11.9494	Down	1.15e-05	0.000170847	--	--	--	--	--
Unigene39403_All	233	16	0	3.9548	0	-11.9494	Down	1.15e-05	0.000170993	Af12-amino acid [Avena fatua]	--	Guanine nucleotide-binding protein alpha-2 subunit OS=Glycine max GN=GPA2 PE=2 SV=1	--	guanine nucleotide-binding protein subunit alpha, other
Unigene35089_All	292	20	0	3.9446	0	-11.9457	Down	6.75e-07	1.3e-05	methylsterol monooxygenase [Galdieria sulphuraria]	--	Methylsterol monooxygenase 2-1 OS=Arabidopsis thaliana GN=SMO2-1 PE=2 SV=2	Sterol desaturase	4,4-dimethyl-9beta,19-cyclopropylsterol-4alpha-methyl oxidase [EC:1.14.13.72]
Unigene39324_All	219	15	0	3.9446	0	-11.9457	Down	2.34e-05	0.00032025	--	--	--	--	--
CL735.Contig1_All	234	16	0	3.9379	0	-11.9432	Down	1.15e-05	0.000170192	cyc07 [Triticum aestivum]	Chlamydomonas reinhardtii ribosomal protein S3a, component of cytosolic 80S ribosome and 40S small subunit (RPS3a) mRNA, complete cds	40S ribosomal protein S3a OS=Oryza sativa subsp. japonica GN=RPS3A PE=2 SV=2	Ribosomal protein S3AE	small subunit ribosomal protein S3Ae
Unigene35519_All	205	14	0	3.9331	0	-11.9415	Down	4.77e-05	0.000598625	elongation factor EF-2 [Galdieria sulphuraria]	Asteromenia bermudensis elongation factor 2 (EF2) gene, partial cds	Elongation factor 2 OS=Blastocystis hominis PE=2 SV=1	Translation elongation factors (GTPases)	elongation factor 2
Unigene36897_All	220	15	0	3.9267	0	-11.9391	Down	2.34e-05	0.000321072	--	--	--	--	--
Unigene39413_All	455	31	0	3.9238	0	-11.938	Down	2.75e-10	8.76e-09	conserved unknown protein [Ectocarpus siliculosus]	--	NADPH--cytochrome P450 reductase OS=Vigna radiata var. radiata PE=1 SV=1	Sulfite reductase, alpha subunit (flavoprotein)	NADPH-ferrihemoprotein reductase [EC:1.6.2.4]
Unigene35319_All	206	14	0	3.914	0	-11.9344	Down	4.77e-05	0.000596248	predicted protein [Populus trichocarpa] >gi|222856115|gb|EEE93662.1| predicted protein [Populus trichocarpa]	Populus trichocarpa predicted protein, mRNA	--	--	--
Unigene39824_All	206	14	0	3.914	0	-11.9344	Down	4.77e-05	0.000594531	--	--	--	--	--
Unigene34223_All	354	24	0	3.9045	0	-11.9309	Down	3.95e-08	9.36e-07	RecName: Full=60S ribosomal protein L31 >gi|5123727|emb|CAB45375.1| ribosomal protein L31 [Cyanophora paradoxa]	--	60S ribosomal protein L31 OS=Cyanophora paradoxa GN=RPL31 PE=3 SV=1	Ribosomal protein L31E	large subunit ribosomal protein L31e
Unigene38638_All	207	14	0	3.8951	0	-11.9274	Down	4.77e-05	0.000594745	--	--	--	--	--
Unigene39371_All	207	14	0	3.8951	0	-11.9274	Down	4.77e-05	0.000593569	--	--	--	--	--
Unigene39181_All	253	17	0	3.8698	0	-11.918	Down	5.67e-06	8.98e-05	60s ribosomal protein l9 [Pfiesteria piscicida]	--	60S ribosomal protein L9 OS=Oryza sativa subsp. japonica GN=RPL9 PE=2 SV=3	Ribosomal protein L6P/L9E	large subunit ribosomal protein L9e
Unigene39801_All	224	15	0	3.8566	0	-11.9131	Down	2.34e-05	0.000319306	putative mitochondrial ADP/ATP translocase [Lingulodinium polyedrum]	Phytophthora infestans clone MY-03-E-01 ADP/ATP translocase mRNA, complete cds	ADP,ATP carrier protein OS=Parachlorella kessleri PE=3 SV=1	--	solute carrier family 25 (mitochondrial adenine nucleotide translocator), member 4/5/6/31
Unigene36505_All	254	17	0	3.8546	0	-11.9124	Down	5.67e-06	8.96e-05	--	--	--	--	--
CL3683.Contig3_All	479	32	0	3.8475	0	-11.9097	Down	1.35e-10	4.52e-09	40S ribosomal protein S18A [Hevea brasiliensis]	Micromonas sp. RCC299 chromosome 13 ribosomal protein S18 (RPS18) mRNA, complete cds	40S ribosomal protein S18 OS=Arabidopsis thaliana GN=RPS18A PE=1 SV=1	Ribosomal protein S13	small subunit ribosomal protein S18e
Unigene39091_All	225	15	0	3.8394	0	-11.9067	Down	2.34e-05	0.000320692	--	--	--	--	--
Unigene39384_All	226	15	0	3.8225	0	-11.9003	Down	2.34e-05	0.000320566	calmodulin [Phytophthora infestans T30-4] >gi|115519|sp|P27165.2|CALM_PHYIN RecName: Full=Calmodulin; Short=CaM >gi|75326398|sp|Q71UH5.1|CALM_PYTSP RecName: Full=Calmodulin; Short=CaM >gi|9858458|gb|AAG01043.1|AF085344_1 calmodulin [Pythium splendens] >gi|169306|gb|AAA21424.1| calmodulin [Phytophthora infestans] >gi|195970351|gb|ACG60663.1| calmodulin [Phytophthora sojae] >gi|262111917|gb|EEY6996…	Oryza sativa clone RRlibB00736 mRNA sequence	Calmodulin OS=Pythium splendens PE=2 SV=1	Ca2+-binding protein (EF-Hand superfamily)	calmodulin
Unigene39429_All	544	36	0	3.8112	0	-11.896	Down	7.91e-12	3.02e-10	calcium-dependent ATPase [Physcomitrella patens]	PREDICTED: Brachypodium distachyon probable calcium-transporting ATPase 6, plasma membrane-type-like (LOC100833572), mRNA	Calcium-transporting ATPase 8, plasma membrane-type OS=Arabidopsis thaliana GN=ACA8 PE=1 SV=1	Cation transport ATPase	Ca2+-transporting ATPase [EC:3.6.3.8]
Unigene36033_All	514	34	0	3.8096	0	-11.8954	Down	3.27e-11	1.16e-09	--	--	--	--	--
Unigene39768_All	212	14	0	3.8032	0	-11.893	Down	4.77e-05	0.00059711	--	--	--	--	--
Unigene39207_All	288	19	0	3.7994	0	-11.8916	Down	1.37e-06	2.49e-05	--	--	--	--	--
Unigene38898_All	425	28	0	3.7943	0	-11.8896	Down	2.31e-09	6.58e-08	--	--	--	--	--
Unigene39756_All	320	21	0	3.7794	0	-11.8839	Down	3.32e-07	6.79e-06	hypothetical protein THAOC_14353 [Thalassiosira oceanica]	--	--	Beta-glucanase/Beta-glucan synthetase	--
Unigene35801_All	305	20	0	3.7765	0	-11.8828	Down	6.75e-07	1.3e-05	--	Micromonas sp. RCC299 chromosome 4, complete sequence	--	--	small subunit ribosomal protein S20e
Unigene39724_All	244	16	0	3.7765	0	-11.8828	Down	1.15e-05	0.000170555	--	--	--	--	--
Unigene39383_All	290	19	0	3.7732	0	-11.8816	Down	1.37e-06	2.48e-05	putative glycosyl hydrolase family 7 protein [Phytophthora sojae]	Oryza sativa Japonica Group cDNA clone:002-168-D07, full insert sequence	--	--	--
Unigene39376_All	229	15	0	3.7724	0	-11.8813	Down	2.34e-05	0.000319494	predicted protein [Thalassiosira pseudonana CCMP1335] >gi|220971259|gb|EED89594.1| predicted protein [Thalassiosira pseudonana CCMP1335]	--	60S ribosomal protein L37a OS=Gossypium hirsutum GN=RPL37A PE=3 SV=1	Ribosomal protein L37AE/L43A	large subunit ribosomal protein L37Ae
Unigene39545_All	229	15	0	3.7724	0	-11.8813	Down	2.34e-05	0.000318492	--	--	--	--	--
Unigene37106_All	413	27	0	3.7651	0	-11.8785	Down	4.7e-09	1.27e-07	predicted protein [Physcomitrella patens subsp. patens] >gi|162692694|gb|EDQ79050.1| predicted protein [Physcomitrella patens subsp. patens]	--	60S ribosomal protein L13 OS=Chlamydomonas sp. (strain W80) GN=RPL13 PE=2 SV=1	Ribosomal protein L13E	large subunit ribosomal protein L13e
Unigene34301_All	306	20	0	3.7642	0	-11.8781	Down	6.75e-07	1.29e-05	predicted protein [Micromonas pusilla CCMP1545] >gi|226457570|gb|EEH54869.1| predicted protein [Micromonas pusilla CCMP1545]	--	Nitrate reductase [NADH] OS=Volvox carteri GN=NITA PE=2 SV=1	Cytochrome b involved in lipid metabolism	nitrate reductase (NADH) [EC:1.7.1.1]
Unigene35419_All	337	22	0	3.7597	0	-11.8764	Down	1.63e-07	3.5e-06	predicted protein [Hordeum vulgare subsp. vulgare]	Aphanomyces euteiches cDNA	ADP,ATP carrier protein OS=Parachlorella kessleri PE=3 SV=1	--	solute carrier family 25 (mitochondrial adenine nucleotide translocator), member 4/5/6/31
Unigene39006_All	215	14	0	3.7502	0	-11.8728	Down	4.77e-05	0.000598408	--	--	--	--	--
Unigene34376_All	231	15	0	3.7397	0	-11.8687	Down	2.34e-05	0.000318867	ribosomal protein L18 (ISS) [Ostreococcus tauri] >gi|116059767|emb|CAL55474.1| ribosomal protein L18 (ISS) [Ostreococcus tauri]	--	60S ribosomal protein L18-2 OS=Arabidopsis thaliana GN=RPL18B PE=1 SV=2	Ribosomal protein L18E	large subunit ribosomal protein L18e
Unigene39914_All	262	17	0	3.7369	0	-11.8676	Down	5.67e-06	8.95e-05	hypothetical protein GUITHDRAFT_162722, partial [Guillardia theta CCMP2712]	Oryza sativa Japonica Group cDNA clone:002-168-C10, full insert sequence	Nascent polypeptide-associated complex subunit alpha-like protein 3 OS=Arabidopsis thaliana GN=At5g13850 PE=1 SV=1	Transcription factor homologous to NACalpha-BTF3	nascent polypeptide-associated complex subunit alpha
Unigene35184_All	247	16	0	3.7306	0	-11.8652	Down	1.15e-05	0.000169974	--	--	--	--	--
Unigene39665_All	278	18	0	3.729	0	-11.8646	Down	2.79e-06	4.72e-05	--	--	--	--	--
Unigene39150_All	263	17	0	3.7227	0	-11.8621	Down	5.67e-06	8.98e-05	C2 domain-containing protein / XYPPX domain-containing protein [Musa acuminata]	--	--	--	vacuolar protein sorting-associated protein VTA1
Unigene34660_All	310	20	0	3.7156	0	-11.8594	Down	6.75e-07	1.29e-05	ribosomal protein S4 component of cytosolic 80S ribosome and 40S small subunit [Coccomyxa subellipsoidea C-169]	--	40S ribosomal protein S4 OS=Gossypium hirsutum GN=RPS4 PE=2 SV=1	Ribosomal protein S4E	small subunit ribosomal protein S4e
Unigene38885_All	310	20	0	3.7156	0	-11.8594	Down	6.75e-07	1.3e-05	Os03g0830401 [Oryza sativa Japonica Group] >gi|255675025|dbj|BAH92427.1| Os03g0830401 [Oryza sativa Japonica Group]	--	Cell number regulator 11 OS=Zea mays GN=CNR11 PE=2 SV=1	--	--
Unigene39075_All	310	20	0	3.7156	0	-11.8594	Down	6.75e-07	1.3e-05	--	--	--	--	--
Unigene39574_All	217	14	0	3.7156	0	-11.8594	Down	4.77e-05	0.000597542	unknown [Lotus japonicus]	--	40S ribosomal protein S9-2 OS=Arabidopsis thaliana GN=RPS9C PE=2 SV=1	Ribosomal protein S4 and related proteins	small subunit ribosomal protein S9e
Unigene35303_All	233	15	0	3.7076	0	-11.8563	Down	2.34e-05	0.000320502	--	--	--	--	--
Unigene39522_All	327	21	0	3.6985	0	-11.8527	Down	3.32e-07	6.78e-06	--	--	--	--	--
Unigene38821_All	374	24	0	3.6957	0	-11.8516	Down	3.95e-08	9.4e-07	--	Vitis vinifera contig VV78X106691.5, whole genome shotgun sequence	--	--	--
Unigene34993_All	312	20	0	3.6918	0	-11.8501	Down	6.75e-07	1.3e-05	predicted protein [Micromonas sp. RCC299] >gi|226519325|gb|ACO65316.1| predicted protein [Micromonas sp. RCC299]	--	60S ribosomal protein L6-1 OS=Arabidopsis thaliana GN=RPL6A PE=2 SV=1	Ribosomal protein L14E/L6E/L27E	large subunit ribosomal protein L6e
Unigene39883_All	234	15	0	3.6918	0	-11.8501	Down	2.34e-05	0.000320756	cytochrome P450, nitric oxide reductase [Chlamydomonas reinhardtii] >gi|158272439|gb|EDO98239.1| cytochrome P450, nitric oxide reductase [Chlamydomonas reinhardtii]	--	--	Cytochrome P450	--
Unigene39767_All	219	14	0	3.6817	0	-11.8462	Down	4.77e-05	0.000593782	S-phase kinase-associated protein 1A [Phytophthora infestans T30-4] >gi|262102964|gb|EEY61016.1| S-phase kinase-associated protein 1A [Phytophthora infestans T30-4]	--	SKP1-like protein 5 OS=Arabidopsis thaliana GN=ASK5 PE=1 SV=1	SCF ubiquitin ligase, SKP1 component	S-phase kinase-associated protein 1
CL3098.Contig2_All	282	18	0	3.6761	0	-11.844	Down	2.79e-06	4.71e-05	PREDICTED: uncharacterized protein LOC100255898 [Vitis vinifera]	--	Protein transport protein Sec24-like CEF OS=Arabidopsis thaliana GN=CEF PE=1 SV=3	--	small nuclear ribonucleoprotein B and B'
Unigene39311_All	235	15	0	3.6761	0	-11.844	Down	2.34e-05	0.000319745	--	--	--	--	--
Unigene39319_All	517	33	0	3.6761	0	-11.844	Down	6.65e-11	2.3e-09	hypothetical protein AURANDRAFT_24204 [Aureococcus anophagefferens]	Phytophthora capsici clone CBOT89-K20 mRNA sequence	40S ribosomal protein S15a OS=Daucus carota GN=RPS15A PE=2 SV=3	Ribosomal protein S8	small subunit ribosomal protein S15Ae
Unigene39861_All	235	15	0	3.6761	0	-11.844	Down	2.34e-05	0.000319871	--	--	--	--	--
Unigene40981_All	220	14	0	3.6649	0	-11.8396	Down	4.77e-05	0.00059614	--	--	--	--	--
Unigene39769_All	236	15	0	3.6605	0	-11.8378	Down	2.34e-05	0.000320629	--	--	--	--	--
CL7632.Contig3_All	504	32	0	3.6566	0	-11.8363	Down	1.35e-10	4.49e-09	predicted protein [Hordeum vulgare subsp. vulgare]	Schimmelmannia schousboei voucher G0152 elongation factor 2 (EF2) gene, partial cds	Elongation factor 2 OS=Beta vulgaris PE=2 SV=1	Translation elongation factors (GTPases)	elongation factor 2
Unigene34892_All	252	16	0	3.6566	0	-11.8363	Down	1.15e-05	0.00017092	--	--	--	--	--
Unigene39851_All	252	16	0	3.6566	0	-11.8363	Down	1.15e-05	0.000169938	--	--	--	--	--
Unigene35554_All	253	16	0	3.6422	0	-11.8306	Down	1.15e-05	0.000170373	--	--	--	Glutathione synthase/Ribosomal protein S6 modification enzyme (glutaminyl transferase)	--
Unigene35785_All	253	16	0	3.6422	0	-11.8306	Down	1.15e-05	0.000171249	predicted protein [Hordeum vulgare subsp. vulgare]	Hordeum vulgare subsp. vulgare mRNA for predicted protein, complete cds, clone: NIASHv2008B24	Phosphoenolpyruvate carboxykinase [ATP] OS=Arabidopsis thaliana GN=PCKA PE=1 SV=1	Phosphoenolpyruvate carboxykinase (ATP)	phosphoenolpyruvate carboxykinase (ATP) [EC:4.1.1.49]
Unigene41013_All	253	16	0	3.6422	0	-11.8306	Down	1.15e-05	0.0001703	--	--	--	--	--
Unigene36122_All	364	23	0	3.639	0	-11.8293	Down	8.03e-08	1.81e-06	40S ribosomal protein S6e [Galdieria sulphuraria]	Phytophthora capsici clone CBOU53-D02 mRNA sequence	40S ribosomal protein S6 OS=Asparagus officinalis GN=rps6 PE=2 SV=1	Ribosomal protein S6E (S10)	small subunit ribosomal protein S6e
Unigene39686_All	317	20	0	3.6335	0	-11.8271	Down	6.75e-07	1.3e-05	hypothetical protein GUITHDRAFT_108910 [Guillardia theta CCMP2712]	--	--	Phosphopantothenoylcysteine synthetase/decarboxylase	FK506-binding nuclear protein [EC:5.2.1.8]
CL5839.Contig1_All	222	14	0	3.6319	0	-11.8265	Down	4.77e-05	0.000595925	--	--	--	--	--
Unigene39738_All	273	17	0	3.5863	0	-11.8083	Down	5.67e-06	8.97e-05	unknown [Lotus japonicus]	--	--	--	--
Unigene37329_All	338	21	0	3.5782	0	-11.805	Down	3.32e-07	6.75e-06	14-3-3-like protein GF14 psi [Arabidopsis thaliana] >gi|332006941|gb|AED94324.1| 14-3-3-like protein GF14 psi [Arabidopsis thaliana]	Micromonas sp. RCC299 chromosome 3, complete sequence	14-3-3-like protein GF14 psi OS=Arabidopsis thaliana GN=GRF3 PE=1 SV=2	14-3-3 family protein	tyrosine 3-monooxygenase/tryptophan 5-monooxygenase activation protein
Unigene35353_All	274	17	0	3.5732	0	-11.803	Down	5.67e-06	8.97e-05	--	--	--	--	--
Unigene35436_All	258	16	0	3.5716	0	-11.8024	Down	1.15e-05	0.000170883	--	--	--	--	--
Unigene39141_All	258	16	0	3.5716	0	-11.8024	Down	1.15e-05	0.000170628	oleate 12-hydroxylase [Physaria lindheimeri]	--	Omega-6 fatty acid desaturase, endoplasmic reticulum OS=Brassica juncea PE=2 SV=1	--	omega-6 fatty acid desaturase (delta-12 desaturase) [EC:1.14.19.-]
Unigene39912_All	242	15	0	3.5697	0	-11.8016	Down	2.34e-05	0.000320819	S-adenosylmethionine synthetase [Galdieria sulphuraria]	Phyllostachys edulis cDNA clone: bpst40201k20, full insert sequence	S-adenosylmethionine synthase 2 OS=Picea sitchensis GN=METK2 PE=2 SV=1	S-adenosylmethionine synthetase	S-adenosylmethionine synthetase [EC:2.5.1.6]
Unigene40383_All	388	24	0	3.5624	0	-11.7986	Down	3.95e-08	9.35e-07	component of cytosolic 80S ribosome and 60S large subunit [Volvox carteri f. nagariensis] >gi|300268126|gb|EFJ52307.1| component of cytosolic 80S ribosome and 60S large subunit [Volvox carteri f. nagariensis]	Oryza sativa chromosome 12, . BAC OJ1085_G07 of library Monsanto from chromosome 12 of cultivar Nipponbare of ssp. japonica of Oryza sativa (rice), complete sequence	60S ribosomal protein L15-1 OS=Arabidopsis thaliana GN=RPL15A PE=2 SV=1	Ribosomal protein L15E	large subunit ribosomal protein L15e
Unigene39613_All	259	16	0	3.5578	0	-11.7968	Down	1.15e-05	0.000170664	--	--	--	--	--
Unigene38672_All	341	21	0	3.5467	0	-11.7923	Down	3.32e-07	6.76e-06	predicted protein [Populus trichocarpa] >gi|118484622|gb|ABK94183.1| unknown [Populus trichocarpa] >gi|222836846|gb|EEE75239.1| predicted protein [Populus trichocarpa]	--	60S ribosomal protein L8-3 OS=Arabidopsis thaliana GN=RPL8C PE=1 SV=2	Ribosomal protein L2	large subunit ribosomal protein L8e
Unigene38929_All	244	15	0	3.5405	0	-11.7897	Down	2.34e-05	0.000320187	--	--	--	--	--
Unigene39180_All	293	18	0	3.5381	0	-11.7888	Down	2.79e-06	4.74e-05	predicted protein [Hordeum vulgare subsp. vulgare]	--	--	Homospermidine synthase	--
Unigene36676_All	228	14	0	3.5363	0	-11.788	Down	4.77e-05	0.000596463	--	--	--	--	--
Unigene39701_All	228	14	0	3.5363	0	-11.788	Down	4.77e-05	0.000596678	--	--	--	--	--
Unigene39580_All	375	23	0	3.5323	0	-11.7864	Down	8.03e-08	1.81e-06	--	--	--	--	--
Unigene35674_All	245	15	0	3.526	0	-11.7838	Down	2.34e-05	0.000320313	unnamed protein product [Blastocystis hominis]	--	40S ribosomal protein SA OS=Ostreococcus tauri GN=Ot03g03270 PE=3 SV=2	Ribosomal protein S2	small subunit ribosomal protein SAe
Unigene39392_All	278	17	0	3.5218	0	-11.7821	Down	5.67e-06	8.96e-05	PREDICTED: 40S ribosomal protein S3-3-like [Fragaria vesca subsp. vesca]	Ricinus communis 40S ribosomal protein S3, putative, mRNA	40S ribosomal protein S3-2 OS=Arabidopsis thaliana GN=RPS3B PE=1 SV=1	Ribosomal protein S3	small subunit ribosomal protein S3e
Unigene39185_All	246	15	0	3.5117	0	-11.778	Down	2.34e-05	0.000319934	--	--	--	--	--
Unigene34986_All	247	15	0	3.4975	0	-11.7721	Down	2.34e-05	0.00032006	hypothetical protein GUITHDRAFT_162722, partial [Guillardia theta CCMP2712]	Micromonas sp. RCC299 chromosome 7 nascent polypeptide-associated complex subunit alpha-like protein (MICPUN_94750) mRNA, complete cds	Nascent polypeptide-associated complex subunit alpha-like protein 1 OS=Arabidopsis thaliana GN=At3g12390 PE=1 SV=1	Transcription factor homologous to NACalpha-BTF3	nascent polypeptide-associated complex subunit alpha
Unigene34906_All	231	14	0	3.4904	0	-11.7692	Down	4.77e-05	0.000595066	--	--	--	--	--
Unigene39839_All	297	18	0	3.4904	0	-11.7692	Down	2.79e-06	4.73e-05	--	--	--	--	--
CL10601.Contig1_All	248	15	0	3.4834	0	-11.7663	Down	2.34e-05	0.000318804	nucleoside diphosphate kinase [Hyacinthus orientalis]	--	Nucleoside diphosphate kinase 1 OS=Pisum sativum GN=NDPK1 PE=2 SV=1	Nucleoside diphosphate kinase	nucleoside-diphosphate kinase [EC:2.7.4.6]
Unigene39616_All	414	25	0	3.4778	0	-11.764	Down	1.94e-08	4.8e-07	--	--	--	--	--
Unigene39900_All	232	14	0	3.4754	0	-11.763	Down	4.77e-05	0.000593462	--	--	--	Cation transport ATPase	--
Unigene40127_All	232	14	0	3.4754	0	-11.763	Down	4.77e-05	0.000593676	lathosterol oxidase-like protein (ISS) [Ostreococcus tauri] >gi|116057646|emb|CAL53849.1| lathosterol oxidase-like protein (ISS) [Ostreococcus tauri]	--	Delta(7)-sterol-C5(6)-desaturase OS=Nicotiana tabacum PE=2 SV=1	Sterol desaturase	lathosterol oxidase [EC:1.14.21.6]
Unigene35463_All	249	15	0	3.4694	0	-11.7605	Down	2.34e-05	0.000321263	--	--	--	--	--
Unigene36215_All	366	22	0	3.4618	0	-11.7573	Down	1.63e-07	3.52e-06	--	--	--	--	--
Unigene34925_All	233	14	0	3.4604	0	-11.7567	Down	4.77e-05	0.000597975	--	--	--	--	--
Unigene34887_All	350	21	0	3.4555	0	-11.7547	Down	3.32e-07	6.78e-06	--	--	--	--	--
Unigene39600_All	317	19	0	3.4519	0	-11.7532	Down	1.37e-06	2.47e-05	putative glycosyl hydrolase family 7 protein [Phytophthora sojae]	--	--	Molecular chaperone	--
Unigene39033_All	384	23	0	3.4495	0	-11.7522	Down	8.03e-08	1.81e-06	conserved unknown protein [Ectocarpus siliculosus]	--	--	--	--
Unigene35111_All	234	14	0	3.4457	0	-11.7506	Down	4.77e-05	0.00059421	--	--	--	--	--
Unigene35402_All	234	14	0	3.4457	0	-11.7506	Down	4.77e-05	0.000596571	--	--	--	--	--
Unigene39978_All	368	22	0	3.443	0	-11.7495	Down	1.63e-07	3.51e-06	--	--	--	--	--
CL1277.Contig2_All	286	17	0	3.4233	0	-11.7412	Down	5.67e-06	8.94e-05	ribosomal protein S2 component of cytosolic 80S ribosome and 40S small subunit [Coccomyxa subellipsoidea C-169]	Zea mays clone 265630 mRNA sequence	40S ribosomal protein S2-2 OS=Arabidopsis thaliana GN=RPS2B PE=2 SV=1	Ribosomal protein S5	small subunit ribosomal protein S2e
Unigene39820_All	236	14	0	3.4165	0	-11.7383	Down	4.77e-05	0.000597758	TPA: hypothetical protein ZEAMMB73_335501 [Zea mays]	Ostreococcus lucimarinus CCE9901 Ribosomal protein L10a, component of cytosolic 80S ribosome and 60S large subunit (RPL10a) mRNA, complete cds	60S ribosomal protein L10a-1 OS=Arabidopsis thaliana GN=RPL10AA PE=2 SV=1	Ribosomal protein L1	large subunit ribosomal protein L10Ae
CL866.Contig3_All	524	31	0	3.4071	0	-11.7343	Down	2.75e-10	8.76e-09	phosphatidylinositol-4-phosphate 5-kinase 2 [Arabidopsis thaliana] >gi|78099093|sp|Q8L796.2|PI5K2_ARATH RecName: Full=Phosphatidylinositol 4-phosphate 5-kinase 2; Short=AtPIP5K2; AltName: Full=1-phosphatidylinositol 4-phosphate kinase 2; AltName: Full=Diphosphoinositide kinase 2; AltName: Full=PtdIns(4)P-5-kinase 2 >gi|332197894|gb|AEE36015.1| phosphatidylinositol-4-phosphate 5-kinase 2 [Arabidop…	--	Phosphatidylinositol 4-phosphate 5-kinase 2 OS=Arabidopsis thaliana GN=PIP5K2 PE=1 SV=2	Uncharacterized protein conserved in bacteria	1-phosphatidylinositol-4-phosphate 5-kinase [EC:2.7.1.68]
Unigene39407_All	288	17	0	3.3995	0	-11.7311	Down	5.67e-06	8.95e-05	--	--	--	--	--
Unigene40282_All	356	21	0	3.3973	0	-11.7302	Down	3.32e-07	6.76e-06	malate synthase [Chlamydomonas reinhardtii] >gi|37955146|gb|AAP75564.1| malate synthase [Chlamydomonas reinhardtii] >gi|158275643|gb|EDP01419.1| malate synthase [Chlamydomonas reinhardtii]	Aphanomyces euteiches cDNA	Malate synthase, glyoxysomal OS=Ricinus communis PE=2 SV=1	Malate synthase	malate synthase [EC:2.3.3.9]
Unigene39053_All	441	26	0	3.3954	0	-11.7294	Down	9.55e-09	2.48e-07	predicted protein [Hordeum vulgare subsp. vulgare]	--	Pistil-specific extensin-like protein OS=Nicotiana tabacum PE=2 SV=1	Endoglucanase	rRNA 2'-O-methyltransferase fibrillarin [EC:2.1.1.-]
Unigene39843_All	238	14	0	3.3877	0	-11.7261	Down	4.77e-05	0.000595281	--	--	--	--	--
Unigene35722_All	239	14	0	3.3736	0	-11.7201	Down	4.77e-05	0.000596032	RecName: Full=40S ribosomal protein S29 >gi|32400973|gb|AAP80692.1| ribosome protein S29 [Griffithsia japonica]	Chlamydomonas sp. ICE-L ribosomal protein S29 subunit mRNA, complete cds	40S ribosomal protein S29 OS=Griffithsia japonica GN=RPS29 PE=3 SV=1	Ribosomal protein S14	small subunit ribosomal protein S29e
Unigene39388_All	240	14	0	3.3595	0	-11.714	Down	4.77e-05	0.000593889	component of cytosolic 80S ribosome and 60S large subunit [Volvox carteri f. nagariensis] >gi|300257738|gb|EFJ41983.1| component of cytosolic 80S ribosome and 60S large subunit [Volvox carteri f. nagariensis]	Physcomitrella patens subsp. patens predicted protein (PHYPADRAFT_117990) mRNA, complete cds	60S ribosomal protein L22-3 OS=Arabidopsis thaliana GN=RPL22C PE=2 SV=1	--	large subunit ribosomal protein L22e
Unigene39275_All	309	18	0	3.3549	0	-11.7121	Down	2.79e-06	4.73e-05	predicted protein [Populus trichocarpa] >gi|222853274|gb|EEE90821.1| predicted protein [Populus trichocarpa]	--	--	RAB proteins geranylgeranyltransferase component A (RAB escort protein)	--
Unigene39073_All	292	17	0	3.3529	0	-11.7112	Down	5.67e-06	8.98e-05	--	--	--	--	--
Unigene38997_All	516	30	0	3.3483	0	-11.7092	Down	5.59e-10	1.72e-08	hypothetical protein VOLCADRAFT_86831 [Volvox carteri f. nagariensis] >gi|300268403|gb|EFJ52584.1| hypothetical protein VOLCADRAFT_86831 [Volvox carteri f. nagariensis]	--	Extensin OS=Sorghum bicolor GN=HRGP PE=3 SV=1	Serine/threonine protein kinase	phospholipase D [EC:3.1.4.4]
Unigene35229_All	242	14	0	3.3317	0	-11.702	Down	4.77e-05	0.000595388	omega-5 gliadin [Triticum aestivum]	--	--	DNA segregation ATPase FtsK/SpoIIIE and related proteins	--
Unigene34662_All	294	17	0	3.3301	0	-11.7013	Down	5.67e-06	8.95e-05	uncharacterized protein LOC100382945 [Zea mays]	Zea mays uncharacterized LOC100382945 (LOC100382945), mRNA >gi|391415383|gb|BT065787.2| Zea mays full-length cDNA clone ZM_BFc0097A19 mRNA, complete cds	14-3-3-like protein B OS=Hordeum vulgare PE=2 SV=1	14-3-3 family protein	tyrosine 3-monooxygenase/tryptophan 5-monooxygenase activation protein
Unigene38922_All	866	50	0	3.3252	0	-11.6992	Down	3.83e-16	2.23e-14	--	--	--	--	--
Unigene35475_All	243	14	0	3.318	0	-11.6961	Down	4.77e-05	0.000598733	deoxyhypusine hydroxylase [Coccomyxa subellipsoidea C-169]	--	Deoxyhypusine hydroxylase OS=Arabidopsis thaliana GN=At3g58180 PE=2 SV=1	FOG: HEAT repeat	deoxyhypusine monooxygenase [EC:1.14.99.29]
Unigene41189_All	243	14	0	3.318	0	-11.6961	Down	4.77e-05	0.000594103	predicted protein [Bathycoccus prasinos]	--	Guanine nucleotide-binding protein subunit beta-like protein OS=Chlamydomonas reinhardtii GN=GBLP PE=2 SV=1	--	guanine nucleotide-binding protein subunit beta-2-like 1 protein
Unigene37008_All	452	26	0	3.3128	0	-11.6938	Down	9.55e-09	2.49e-07	--	--	--	--	--
Unigene38968_All	296	17	0	3.3076	0	-11.6916	Down	5.67e-06	8.97e-05	predicted protein [Phaeodactylum tricornutum CCAP 1055/1] >gi|217408551|gb|EEC48485.1| predicted protein [Phaeodactylum tricornutum CCAP 1055/1]	--	--	--	--
Unigene35592_All	244	14	0	3.3044	0	-11.6902	Down	4.77e-05	0.000597326	glycine/serine hydroxymethyltransferase [Galdieria sulphuraria]	--	Serine hydroxymethyltransferase 1, mitochondrial OS=Flaveria pringlei PE=2 SV=1	Glycine/serine hydroxymethyltransferase	glycine hydroxymethyltransferase [EC:2.1.2.1]
Unigene39623_All	279	16	0	3.3027	0	-11.6894	Down	1.15e-05	0.000171066	V-type H+ ATPase subunit A [Chlorella variabilis]	--	V-type proton ATPase catalytic subunit A isoform 1 OS=Acetabularia acetabulum PE=2 SV=1	Archaeal/vacuolar-type H+-ATPase subunit A	V-type H+-transporting ATPase subunit A [EC:3.6.3.14]
Unigene39719_All	262	15	0	3.2972	0	-11.687	Down	2.34e-05	0.000319243	--	--	--	--	--
Unigene35376_All	245	14	0	3.2909	0	-11.6843	Down	4.77e-05	0.000595173	--	--	--	--	--
Unigene39984_All	280	16	0	3.2909	0	-11.6843	Down	1.15e-05	0.000169902	40S ribosomal protein S6e [Galdieria sulphuraria]	Aphanomyces euteiches cDNA	40S ribosomal protein S6 OS=Asparagus officinalis GN=rps6 PE=2 SV=1	Ribosomal protein S6E (S10)	small subunit ribosomal protein S6e
Unigene39661_All	263	15	0	3.2847	0	-11.6815	Down	2.34e-05	0.000318554	--	--	--	--	--
CL3975.Contig1_All	281	16	0	3.2792	0	-11.6791	Down	1.15e-05	0.00017081	large subunit ribosomal protein L27e, cytoplasmic [Guillardia theta CCMP2712]	Micromonas pusilla CCMP1545 predicted protein, mRNA	60S ribosomal protein L27 OS=Pyrobotrys stellata GN=RPL27 PE=2 SV=1	Ribosomal protein L14E/L6E/L27E	large subunit ribosomal protein L27e
Unigene34840_All	265	15	0	3.2599	0	-11.6706	Down	2.34e-05	0.000319431	40S ribosomal protein S10 [Phytophthora infestans T30-4] >gi|66270167|gb|AAY43413.1| ribosomal protein S10 [Phytophthora infestans] >gi|262099649|gb|EEY57701.1| 40S ribosomal protein S10 [Phytophthora infestans T30-4]	Phytophthora infestans T30-4 40S ribosomal protein S10 (PITG_00266) mRNA, complete cds	40S ribosomal protein S10-3 OS=Arabidopsis thaliana GN=RPS10C PE=2 SV=2	Ribosomal protein S10E	small subunit ribosomal protein S10e
Unigene40444_All	249	14	0	3.2381	0	-11.6609	Down	4.77e-05	0.000596786	--	--	--	--	--
Unigene39508_All	250	14	0	3.2251	0	-11.6551	Down	4.77e-05	0.0005983	--	--	--	--	--
Unigene35765_All	269	15	0	3.2114	0	-11.649	Down	2.34e-05	0.000319368	--	--	--	--	--
Unigene35581_All	287	16	0	3.2107	0	-11.6487	Down	1.15e-05	0.000170119	hypothetical protein PHYSODRAFT_356216 [Phytophthora sojae]	--	Cytochrome c1-1, heme protein, mitochondrial OS=Solanum tuberosum GN=CYCL PE=2 SV=1	Cytochrome c1	ubiquinol-cytochrome c reductase cytochrome c1 subunit
Unigene35624_All	396	22	0	3.1995	0	-11.6436	Down	1.63e-07	3.52e-06	Metallo-dependent phosphatase [Coccomyxa subellipsoidea C-169]	--	Probable purple acid phosphatase 20 OS=Arabidopsis thaliana GN=PAP20 PE=2 SV=1	--	--
Unigene37180_All	252	14	0	3.1995	0	-11.6436	Down	4.77e-05	0.000595603	component of cytosolic 80S ribosome and 40S small subunit [Volvox carteri f. nagariensis] >gi|300259453|gb|EFJ43680.1| component of cytosolic 80S ribosome and 40S small subunit [Volvox carteri f. nagariensis]	--	40S ribosomal protein S10-2 OS=Arabidopsis thaliana GN=RPS10B PE=2 SV=1	Ribosomal protein S10E	small subunit ribosomal protein S10e
Unigene40785_All	252	14	0	3.1995	0	-11.6436	Down	4.77e-05	0.000597866	--	--	--	--	--
Unigene39575_All	271	15	0	3.1877	0	-11.6383	Down	2.34e-05	0.000320123	--	--	--	--	--
CL4258.Contig1_All	452	25	0	3.1854	0	-11.6373	Down	1.94e-08	4.83e-07	PREDICTED: 40S ribosomal protein S5-1-like [Fragaria vesca subsp. vesca]	PREDICTED: Glycine max 40S ribosomal protein S5-like (LOC100815850), mRNA	40S ribosomal protein S5-2 OS=Arabidopsis thaliana GN=RPS5B PE=1 SV=2	Ribosomal protein S7	small subunit ribosomal protein S5e
Unigene39886_All	254	14	0	3.1743	0	-11.6322	Down	4.77e-05	0.000597218	--	--	--	--	--
Unigene34099_All	400	22	0	3.1675	0	-11.6291	Down	1.63e-07	3.51e-06	40S ribosomal protein S11 putative [Albugo laibachii Nc14]	Chlamydomonas reinhardtii ribosomal protein S11, component of cytosolic 80S ribosome and 40S small subunit (RPS11) mRNA, complete cds	40S ribosomal protein S11-2 OS=Arabidopsis thaliana GN=RPS11B PE=2 SV=2	Ribosomal protein S17	small subunit ribosomal protein S11e
Unigene35671_All	273	15	0	3.1644	0	-11.6277	Down	2.34e-05	0.00031918	40S ribosomal protein S6e [Galdieria sulphuraria]	PREDICTED: Solanum lycopersicum 40S ribosomal protein S6-like (LOC101257286), mRNA	40S ribosomal protein S6-2 OS=Arabidopsis thaliana GN=RPS6B PE=1 SV=3	Ribosomal protein S6E (S10)	small subunit ribosomal protein S6e
CL10385.Contig2_All	292	16	0	3.1557	0	-11.6237	Down	1.15e-05	0.000171213	40S ribosomal protein S14 [Ectocarpus siliculosus]	Phytophthora infestans T30-4 40S ribosomal protein S14 (PITG_19999) mRNA, complete cds	40S ribosomal protein S14-3 OS=Arabidopsis thaliana GN=RPS14C PE=2 SV=2	Ribosomal protein S11	small subunit ribosomal protein S14e
Unigene39093_All	274	15	0	3.1528	0	-11.6224	Down	2.34e-05	0.000318429	large subunit ribosomal protein L34e, cytoplasmic [Guillardia theta CCMP2712]	--	60S ribosomal protein L34 OS=Pisum sativum GN=RPL34 PE=2 SV=1	Ribosomal protein L34E	large subunit ribosomal protein L34e
Unigene40636_All	274	15	0	3.1528	0	-11.6224	Down	2.34e-05	0.000318617	--	--	--	--	--
Unigene40255_All	277	15	0	3.1187	0	-11.6067	Down	2.34e-05	0.000321199	G protein alpha subunit putative [Albugo laibachii Nc14]	--	Guanine nucleotide-binding protein alpha-2 subunit OS=Glycine max GN=GPA2 PE=2 SV=1	--	--
Unigene39902_All	259	14	0	3.1131	0	-11.6041	Down	4.77e-05	0.000598516	unnamed protein product [Thellungiella halophila]	--	Aldo-keto reductase family 4 member C9 OS=Arabidopsis thaliana GN=AKR4C9 PE=1 SV=1	Aldo/keto reductases, related to diketogulonate reductase	alcohol dehydrogenase (NADP+) [EC:1.1.1.2]
Unigene34448_All	537	29	0	3.1102	0	-11.6028	Down	1.14e-09	3.35e-08	hypothetical protein SORBIDRAFT_01g048660 [Sorghum bicolor] >gi|241922445|gb|EER95589.1| hypothetical protein SORBIDRAFT_01g048660 [Sorghum bicolor]	Hordeum vulgare subsp. vulgare cDNA clone: FLbaf172m04, mRNA sequence	ADP,ATP carrier protein 1, mitochondrial OS=Triticum aestivum GN=ANT-G1 PE=3 SV=1	--	solute carrier family 25 (mitochondrial adenine nucleotide translocator), member 4/5/6/31
CL9859.Contig1_All	390	21	0	3.1011	0	-11.5986	Down	3.32e-07	6.79e-06	unnamed protein product [Vitis vinifera]	Zea mays 40S ribosomal protein S15 (LOC100285366), mRNA >gi|195649382|gb|EU972041.1| Zea mays clone 373751 40S ribosomal protein S15 mRNA, complete cds	40S ribosomal protein S15 OS=Picea mariana GN=RPS15 PE=2 SV=1	Ribosomal protein S19	small subunit ribosomal protein S15e
Unigene39446_All	260	14	0	3.1011	0	-11.5986	Down	4.77e-05	0.000598083	isocitrate dehydrogenase (NAD+) [Galdieria sulphuraria]	--	3-isopropylmalate dehydrogenase, chloroplastic OS=Solanum tuberosum PE=2 SV=1	Isocitrate/isopropylmalate dehydrogenase	isocitrate dehydrogenase (NAD+) [EC:1.1.1.41]
Unigene40292_All	392	21	0	3.0853	0	-11.5912	Down	3.32e-07	6.8e-06	60S ribosomal protein L32 [Galdieria sulphuraria]	--	60S ribosomal protein L32-1 OS=Arabidopsis thaliana GN=RPL32A PE=2 SV=2	Ribosomal protein L32E	large subunit ribosomal protein L32e
Unigene40052_All	262	14	0	3.0774	0	-11.5875	Down	4.77e-05	0.000597434	PREDICTED: 60S ribosomal protein L18-3-like [Brachypodium distachyon]	--	60S ribosomal protein L18 (Fragment) OS=Cicer arietinum GN=RPL18 PE=2 SV=1	Ribosomal protein L18E	large subunit ribosomal protein L18e
Unigene39633_All	337	18	0	3.0761	0	-11.5869	Down	2.79e-06	4.74e-05	--	--	--	--	--
Unigene35594_All	319	17	0	3.0691	0	-11.5836	Down	5.67e-06	8.98e-05	small subunit ribosomal protein S6e, cytoplasmic [Guillardia theta CCMP2712]	Oryza sativa Japonica Group cDNA clone:002-140-C04, full insert sequence	40S ribosomal protein S6 OS=Asparagus officinalis GN=rps6 PE=2 SV=1	Ribosomal protein S6E (S10)	small subunit ribosomal protein S6e
Unigene39363_All	395	21	0	3.0618	0	-11.5802	Down	3.32e-07	6.75e-06	predicted protein [Populus trichocarpa]	--	3-ketoacyl-CoA thiolase 2, peroxisomal OS=Arabidopsis thaliana GN=PED1 PE=1 SV=2	Acetyl-CoA acetyltransferase	acetyl-CoA acyltransferase 1 [EC:2.3.1.16]
Unigene40030_All	302	16	0	3.0512	0	-11.5752	Down	1.15e-05	0.000170047	--	--	--	--	--
Unigene40801_All	397	21	0	3.0464	0	-11.5729	Down	3.32e-07	6.76e-06	hypothetical protein CHLNCDRAFT_49213 [Chlorella variabilis]	--	60S ribosomal protein L7-4 OS=Arabidopsis thaliana GN=RPL7D PE=2 SV=1	Ribosomal protein L30/L7E	large subunit ribosomal protein L7e
Unigene36819_All	284	15	0	3.0418	0	-11.5707	Down	2.34e-05	0.000321326	PREDICTED: aldehyde dehydrogenase family 2 member B4, mitochondrial-like [Glycine max]	--	Aldehyde dehydrogenase family 2 member B4, mitochondrial OS=Arabidopsis thaliana GN=ALDH2B4 PE=1 SV=1	NAD-dependent aldehyde dehydrogenases	aldehyde dehydrogenase (NAD+) [EC:1.2.1.3]
Unigene36412_All	417	22	0	3.0384	0	-11.5691	Down	1.63e-07	3.51e-06	hypothetical protein AURANDRAFT_34909 [Aureococcus anophagefferens] >gi|323452982|gb|EGB08855.1| hypothetical protein AURANDRAFT_26032 [Aureococcus anophagefferens]	Oryza sativa clone RRlibA00451 mRNA sequence	60S ribosomal protein L35a-2 OS=Arabidopsis thaliana GN=RPL35AB PE=3 SV=1	Ribosomal protein L35AE/L33A	large subunit ribosomal protein L35Ae
Unigene40069_All	266	14	0	3.0311	0	-11.5656	Down	4.77e-05	0.000593996	PREDICTED: hippurate hydrolase-like [Cucumis sativus]	--	IAA-amino acid hydrolase ILR1-like 1 OS=Arabidopsis thaliana GN=ILL1 PE=1 SV=1	Metal-dependent amidase/aminoacylase/carboxypeptidase	IAA-amino acid hydrolase [EC:3.5.1.-]
Unigene35266_All	305	16	0	3.0212	0	-11.5609	Down	1.15e-05	0.000170228	predicted protein [Hordeum vulgare subsp. vulgare]	--	Protein FANTASTIC FOUR 1 OS=Arabidopsis thaliana GN=FAF1 PE=2 SV=1	Predicted RNA-binding protein homologous to eukaryotic snRNP	two-component response regulator ARR-A family
CL3098.Contig1_All	267	14	0	3.0198	0	-11.5602	Down	4.77e-05	0.000594852	hypothetical protein AURANDRAFT_66798 [Aureococcus anophagefferens]	--	Protein transport protein Sec24-like CEF OS=Arabidopsis thaliana GN=CEF PE=1 SV=3	--	pre-mRNA-processing factor 40
Unigene41268_All	383	20	0	3.0074	0	-11.5543	Down	6.75e-07	1.3e-05	PREDICTED: 60S ribosomal protein L17-2-like [Cucumis sativus] >gi|449494927|ref|XP_004159685.1| PREDICTED: 60S ribosomal protein L17-2-like [Cucumis sativus]	Scenedesmus obliquus strain 1450 60S ribosomal protein L17 mRNA, partial cds	60S ribosomal protein L17 OS=Zea mays GN=RPL17 PE=2 SV=1	Ribosomal protein L22	large subunit ribosomal protein L17e
Unigene39752_All	269	14	0	2.9973	0	-11.5494	Down	4.77e-05	0.000595817	hypothetical protein AURANDRAFT_70049 [Aureococcus anophagefferens]	Griffithsia japonica 40S ribosomal protein S7-like mRNA, complete sequence	40S ribosomal protein S7 OS=Avicennia marina GN=RPS7 PE=2 SV=1	--	small subunit ribosomal protein S7e
Unigene34544_All	308	16	0	2.9918	0	-11.5468	Down	1.15e-05	0.000171176	14-3-3 protein homolog [Maackia amurensis]	Gossypium hirsutum 14-3-3d protein mRNA, complete cds	14-3-3-like protein D OS=Glycine max GN=GF14D PE=2 SV=1	14-3-3 family protein	tyrosine 3-monooxygenase/tryptophan 5-monooxygenase activation protein
Unigene39068_All	289	15	0	2.9892	0	-11.5455	Down	2.34e-05	0.000320376	predicted protein [Micromonas sp. RCC299] >gi|226514712|gb|ACO60708.1| predicted protein [Micromonas sp. RCC299]	--	40S ribosomal protein S6 OS=Asparagus officinalis GN=rps6 PE=2 SV=1	Ribosomal protein S6E (S10)	small subunit ribosomal protein S6e
Unigene39732_All	367	19	0	2.9816	0	-11.5419	Down	1.37e-06	2.47e-05	similar to geranylgeranyl hydrogenase [Cyanidioschyzon merolae strain 10D]	Chlamydomonas reinhardtii strain CC-503 cw92 mt+	--	--	--
Unigene40059_All	271	14	0	2.9752	0	-11.5388	Down	4.77e-05	0.000594959	--	--	--	--	--
Unigene41237_All	291	15	0	2.9686	0	-11.5356	Down	2.34e-05	0.000319117	--	--	--	--	--
Unigene36408_All	331	17	0	2.9579	0	-11.5304	Down	5.67e-06	8.95e-05	unknown [Lotus japonicus]	Lotus japonicus clone JCVI-FLLj-19F23 unknown mRNA	40S ribosomal protein S3a OS=Ostreococcus lucimarinus (strain CCE9901) GN=OSTLU_28528 PE=3 SV=1	Ribosomal protein S3AE	small subunit ribosomal protein S3Ae
Unigene40373_All	353	18	0	2.9367	0	-11.52	Down	2.79e-06	4.73e-05	hypothetical protein AURANDRAFT_59935 [Aureococcus anophagefferens]	Chlamydomonas reinhardtii heat shock protein 90A (HSP90A) mRNA, complete cds	Heat shock protein 90-4 OS=Arabidopsis thaliana GN=HSP90-4 PE=2 SV=1	Molecular chaperone, HSP90 family	molecular chaperone HtpG
CL5800.Contig1_All	432	22	0	2.9329	0	-11.5181	Down	1.63e-07	3.51e-06	histidine ammonia-lyase [Phytophthora infestans T30-4] >gi|262105333|gb|EEY63385.1| histidine ammonia-lyase [Phytophthora infestans T30-4]	--	Phenylalanine ammonia-lyase 1 OS=Lithospermum erythrorhizon PE=2 SV=1	Histidine ammonia-lyase	phenylalanine ammonia-lyase [EC:4.3.1.24]
Unigene39748_All	275	14	0	2.9319	0	-11.5176	Down	4.77e-05	0.000594424	--	--	--	--	--
Unigene40216_All	316	16	0	2.916	0	-11.5098	Down	1.15e-05	0.000170337	hypothetical protein THAOC_28684, partial [Thalassiosira oceanica]	--	--	Molecular chaperone	--
Unigene41143_All	277	14	0	2.9108	0	-11.5072	Down	4.77e-05	0.000596355	PREDICTED: cycloartenol-C-24-methyltransferase-like [Solanum lycopersicum]	--	24-methylenesterol C-methyltransferase 3 OS=Arabidopsis thaliana GN=SMT3 PE=2 SV=1	--	sterol 24-C-methyltransferase [EC:2.1.1.41]
Unigene39892_All	320	16	0	2.8796	0	-11.4917	Down	1.15e-05	0.000170956	--	--	--	--	--
Unigene40343_All	303	15	0	2.8511	0	-11.4773	Down	2.34e-05	0.000321009	hypothetical protein GUITHDRAFT_87878 [Guillardia theta CCMP2712]	PREDICTED: Cucumis sativus serine/threonine-protein phosphatase PP-X isozyme 2-like (LOC101220629), mRNA	Serine/threonine-protein phosphatase PP-X isozyme 2 OS=Arabidopsis thaliana GN=PPX2 PE=2 SV=2	Diadenosine tetraphosphatase and related serine/threonine protein phosphatases	serine/threonine-protein phosphatase 4 catalytic subunit [EC:3.1.3.16]
Unigene40130_All	326	16	0	2.8266	0	-11.4649	Down	1.15e-05	0.000170264	hypothetical protein ARALYDRAFT_473807 [Arabidopsis lyrata subsp. lyrata] >gi|297339826|gb|EFH70243.1| hypothetical protein ARALYDRAFT_473807 [Arabidopsis lyrata subsp. lyrata]	--	Formin-like protein 8 OS=Oryza sativa subsp. japonica GN=FH8 PE=2 SV=1	F0F1-type ATP synthase, beta subunit	F-type H+-transporting ATPase subunit beta [EC:3.6.3.14]
CL9996.Contig1_All	408	20	0	2.8231	0	-11.4631	Down	6.75e-07	1.3e-05	hypothetical protein OsI_10272 [Oryza sativa Indica Group]	Polytomella sp. Pringsheim 198.80 mRNA for 40S ribosomal protein SA (rpsa gene)	40S ribosomal protein SA OS=Glycine max PE=2 SV=1	Ribosomal protein S2	small subunit ribosomal protein SAe
Unigene40868_All	308	15	0	2.8048	0	-11.4537	Down	2.34e-05	0.000320882	--	--	--	--	--
Unigene41012_All	324	15	0	2.6663	0	-11.3806	Down	2.34e-05	0.000318992	unknown [Picea sitchensis]	Micromonas sp. RCC299 chromosome 6, complete sequence	Guanine nucleotide-binding protein subunit beta-like protein OS=Chlamydomonas reinhardtii GN=GBLP PE=2 SV=1	FOG: WD40 repeat	guanine nucleotide-binding protein subunit beta-2-like 1 protein
Unigene41363_All	456	21	0	2.6522	0	-11.373	Down	3.32e-07	6.77e-06	predicted protein [Populus trichocarpa] >gi|222865013|gb|EEF02144.1| predicted protein [Populus trichocarpa]	--	Proline-rich receptor-like protein kinase PERK2 OS=Arabidopsis thaliana GN=PERK2 PE=2 SV=3	--	--
Unigene40479_All	328	15	0	2.6338	0	-11.3629	Down	2.34e-05	0.000321136	conserved unknown protein [Ectocarpus siliculosus]	--	--	--	Pin2-interacting protein X1
Unigene40873_All	399	18	0	2.5981	0	-11.3432	Down	2.79e-06	4.72e-05	unnamed protein product [Arabidopsis thaliana]	Vitis vinifera contig VV78X201518.13, whole genome shotgun sequence	DEAD-box ATP-dependent RNA helicase 42 OS=Arabidopsis thaliana GN=RH42 PE=1 SV=2	Translation initiation factor 2 (IF-2; GTPase)	U4/U6.U5 tri-snRNP-associated protein 1
Unigene40126_All	336	15	0	2.5711	0	-11.3282	Down	2.34e-05	0.000319557	aldehyde dehydrogenase, dimeric NADP-preferring [Zea mays] >gi|195615734|gb|ACG29697.1| aldehyde dehydrogenase, dimeric NADP-preferring [Zea mays]	--	Aldehyde dehydrogenase family 3 member I1, chloroplastic OS=Arabidopsis thaliana GN=ALDH3I1 PE=2 SV=2	NAD-dependent aldehyde dehydrogenases	aldehyde dehydrogenase (NAD+) [EC:1.2.1.3]
Unigene39617_All	315	14	0	2.5596	0	-11.3217	Down	4.77e-05	0.000598842	uncharacterized protein LOC100502304 precursor [Zea mays]	--	Vegetative cell wall protein gp1 OS=Chlamydomonas reinhardtii GN=GP1 PE=2 SV=1	--	--
Unigene35975_All	328	14	0	2.4582	0	-11.2634	Down	4.77e-05	0.00059571	predicted protein [Hordeum vulgare subsp. vulgare]	--	40S ribosomal protein S8 OS=Griffithsia japonica GN=RPS8 PE=2 SV=1	Ribosomal protein S8E	small subunit ribosomal protein S8e
Unigene41812_All	364	15	0	2.3733	0	-11.2127	Down	2.34e-05	0.000319808	--	Zea mays clone 6659 mRNA sequence	--	--	--
Unigene41043_All	361	14	0	2.2335	0	-11.1251	Down	4.77e-05	0.000598191	--	Ulva reticulata x Ulva taeniata isolate 3 18S ribosomal RNA gene, partial sequence; internal transcribed spacer 1 and 5.8S ribosomal RNA gene, complete sequence; and internal transcribed spacer 2, partial sequence	--	--	--
CL1383.Contig1_All	496	14	0	1.6256	0	-10.6668	Down	4.77e-05	0.000594638	hypothetical protein GUITHDRAFT_116992 [Guillardia theta CCMP2712]	--	Mediator of RNA polymerase II transcription subunit 25 OS=Arabidopsis thaliana GN=MED25 PE=1 SV=1	Chromatin-associated proteins containing the HMG domain	AP endonuclease 2 [EC:4.2.99.18]
Unigene37370_All	343	678	3	113.84	0.4875	-7.86739	Down	7.71e-203	1.16e-199	transcript antisense to ribosomal rna protein [Nannochloropsis gaditana CCMP526]	Paulinella chromatophora strain MO88/a 28S ribosomal RNA gene, partial sequence	--	--	--
CL10733.Contig3_All	352	158	1	25.8508	0.1584	-7.35049	Down	1.63e-47	3.73e-45	hypothetical protein AURANDRAFT_27149, partial [Aureococcus anophagefferens]	Phaeocystis antarctica internal transcribed spacer 2, partial sequence; and 28S ribosomal RNA gene, complete sequence	--	--	--
CL6434.Contig1_All	1096	314	2	16.4998	0.1017	-7.34199	Down	2.18e-93	1.22e-90	predicted protein [Hordeum vulgare subsp. vulgare]	--	Guanine nucleotide-binding protein subunit beta OS=Oryza sativa subsp. japonica GN=Os03g0669200 PE=1 SV=1	FOG: WD40 repeat	guanine nucleotide-binding protein G(I)/G(S)/G(T) subunit beta-1
Unigene38259_All	939	156	1	9.5679	0.0594	-7.3316	Down	6.67e-47	1.49e-44	hypothetical protein VOLCADRAFT_121342 [Volvox carteri f. nagariensis] >gi|300260051|gb|EFJ44273.1| hypothetical protein VOLCADRAFT_121342 [Volvox carteri f. nagariensis]	--	Putative membrane protein ycf1 OS=Cucumis sativus GN=ycf1-A PE=3 SV=2	Exo-beta-1,3-glucanase	histone arginine demethylase JMJD6 [EC:1.14.11.-]
Unigene38222_All	241	107	1	25.5697	0.2313	-6.78853	Down	5.82e-32	8.33e-30	--	--	--	--	--
Unigene34646_All	907	825	8	52.3849	0.4916	-6.73552	Down	1.39e-238	2.41e-235	elongation factor 1 alpha [Euglena gracilis]	Rhodomonas salina elongation factor 1 alpha gene, partial cds	Elongation factor 1-alpha OS=Euglena gracilis GN=TEF PE=2 SV=1	Translation elongation factor EF-1alpha (GTPase)	elongation factor 1-alpha
CL1831.Contig2_All	832	601	6	41.6016	0.402	-6.6933	Down	7.1e-174	8.48e-171	hypothetical protein PHYSODRAFT_362533 [Phytophthora sojae]	--	Inositol polyphosphate multikinase alpha OS=Arabidopsis thaliana GN=IPK2a PE=1 SV=1	--	1D-myo-Inositol-tetrakisphosphate 5-kinase / inositol-polyphosphate multikinase [EC:2.7.1.140 2.7.1.151]
Unigene38245_All	546	98	1	10.337	0.1021	-6.66169	Down	3.17e-29	4.02e-27	--	--	--	--	--
Unigene36527_All	612	96	1	9.034	0.0911	-6.63177	Down	1.28e-28	1.58e-26	--	--	--	--	--
Unigene36290_All	475	90	1	10.9121	0.1173	-6.53958	Down	8.53e-27	9.56e-25	predicted protein [Thalassiosira pseudonana CCMP1335] >gi|220976769|gb|EED95096.1| predicted protein [Thalassiosira pseudonana CCMP1335]	--	NEDD8-conjugating enzyme Ubc12 OS=Arabidopsis thaliana GN=RCE1 PE=1 SV=1	Ubiquitin-protein ligase	ubiquitin-conjugating enzyme E2 M [EC:6.3.2.19]
Unigene38232_All	209	81	1	22.3202	0.2667	-6.38699	Down	4.57e-24	4.48e-22	--	--	--	--	--
Unigene38325_All	563	76	1	7.7744	0.099	-6.29516	Down	1.49e-22	1.35e-20	--	--	--	--	--
Unigene38252_All	409	75	1	10.5608	0.1363	-6.27579	Down	3e-22	2.65e-20	predicted protein [Hordeum vulgare subsp. vulgare]	--	--	--	--
Unigene34778_All	394	262	4	38.297	0.5659	-6.08054	Down	2.49e-74	9.96e-72	predicted protein [Hordeum vulgare subsp. vulgare]	Oryza sativa Japonica Group cDNA clone:006-211-F12, full insert sequence	Actin OS=Achlya bisexualis PE=3 SV=1	Actin and related proteins	actin beta/gamma 1
Unigene34013_All	251	65	1	14.9142	0.2221	-6.06933	Down	3.16e-19	2.3e-17	elongation translation factor 1 alpha [Cyanophora paradoxa]	Picea glauca clone GQ0132_B15 mRNA sequence	Elongation factor 1-alpha OS=Porphyra yezoensis PE=2 SV=1	Translation elongation factor EF-1alpha (GTPase)	elongation factor 1-alpha
CL6975.Contig2_All	906	61	1	3.8776	0.0615	-5.97843	Down	5.08e-18	3.41e-16	hypothetical protein CHLNCDRAFT_37575 [Chlorella variabilis]	Phytophthora infestans T30-4 60S ribosomal protein L5 (PITG_15722) mRNA, complete cds	60S ribosomal protein L5 OS=Cucumis sativus GN=RPL5 PE=2 SV=1	Ribosomal protein L18	large subunit ribosomal protein L5e
Unigene36078_All	229	61	1	15.341	0.2434	-5.97792	Down	5.08e-18	3.41e-16	40S ribosomal subunit protein S21 [Zea mays] >gi|1707868|emb|CAA70852.1| 40S ribosomal subunit protein S21 [Zea mays]	--	40S ribosomal protein S21 OS=Zea mays GN=RPS21 PE=3 SV=1	--	small subunit ribosomal protein S21e
Unigene38346_All	452	57	1	7.2627	0.1233	-5.88026	Down	8.14e-17	5.04e-15	exoglucanase 1 putative [Albugo laibachii Nc14]	Oryza sativa Japonica Group cDNA clone:002-153-C02, full insert sequence	Proline-rich receptor-like protein kinase PERK9 OS=Arabidopsis thaliana GN=PERK9 PE=2 SV=1	DNA segregation ATPase FtsK/SpoIIIE and related proteins	RecQ-mediated genome instability protein 1
Unigene38290_All	277	54	1	11.2272	0.2012	-5.80222	Down	6.5e-16	3.71e-14	--	--	--	--	--
Unigene34458_All	610	107	2	10.1021	0.1828	-5.78825	Down	1.64e-30	2.21e-28	predicted protein [Hordeum vulgare subsp. vulgare]	--	Guanine nucleotide-binding protein alpha-1 subunit OS=Lupinus luteus GN=GPA1 PE=2 SV=1	--	guanine nucleotide-binding protein subunit alpha, other
Unigene38367_All	400	51	1	7.3429	0.1394	-5.71905	Down	5.17e-15	2.74e-13	predicted protein [Physcomitrella patens subsp. patens] >gi|162685108|gb|EDQ71505.1| predicted protein [Physcomitrella patens subsp. patens]	PREDICTED: Brachypodium distachyon 60S ribosomal protein L23-like (LOC100826448), mRNA	60S ribosomal protein L23 OS=Arabidopsis thaliana GN=RPL23A PE=2 SV=3	Ribosomal protein L14	large subunit ribosomal protein L23e
Unigene34166_All	325	94	2	16.6573	0.343	-5.6018	Down	1.3e-26	1.44e-24	elongation factor EF-1 alpha subunit [Galdieria sulphuraria]	Hordeum vulgare subsp. vulgare cDNA clone: FLbaf73o03, mRNA sequence	Elongation factor 1-alpha OS=Porphyra yezoensis PE=2 SV=1	Translation elongation factor EF-1alpha (GTPase)	elongation factor 1-alpha
Unigene36890_All	213	47	1	12.708	0.2617	-5.60168	Down	8.18e-14	3.85e-12	protein kinase family protein [Arabidopsis thaliana] >gi|332642630|gb|AEE76151.1| protein kinase family protein [Arabidopsis thaliana]	--	Putative proline-rich receptor-like protein kinase PERK6 OS=Arabidopsis thaliana GN=PERK6 PE=2 SV=2	--	--
Unigene38242_All	210	90	2	24.6821	0.5309	-5.53888	Down	2.04e-25	2.11e-23	unknown [Medicago truncatula]	Selaginella moellendorffii hypothetical protein, mRNA	40S ribosomal protein S23 OS=Fragaria ananassa GN=RPS23 PE=2 SV=1	Ribosomal protein S12	small subunit ribosomal protein S23e
Unigene36160_All	297	45	1	8.726	0.1877	-5.53882	Down	3.25e-13	1.44e-11	predicted protein [Hordeum vulgare subsp. vulgare]	--	Isocitrate lyase OS=Dendrobium crumenatum GN=ICL PE=2 SV=1	Isocitrate lyase	isocitrate lyase [EC:4.1.3.1]
Unigene38250_All	404	89	2	12.6873	0.2759	-5.5231	Down	4.05e-25	4.17e-23	Chain i, Localization Of The Large Subunit Ribosomal Proteins Into A 5.5 A Cryo-Em Map Of Triticum Aestivum Translating 80s Ribosome >gi|57471712|gb|AAW50987.1| ribosomal protein l34 [Triticum aestivum]	Lotus japonicus clone JCVI-FLLj-13E20 unknown mRNA	60S ribosomal protein L34 OS=Pisum sativum GN=RPL34 PE=2 SV=1	Ribosomal protein L34E	large subunit ribosomal protein L34e
Unigene36413_All	257	83	2	18.5996	0.4338	-5.4221	Down	2.5e-23	2.35e-21	Ribosomal protein S10 [Medicago truncatula] >gi|355477385|gb|AES58588.1| Ribosomal protein S10 [Medicago truncatula]	Hemiselmis andersenii strain CCMP 644 mitochondrion, complete genome	--	--	--
Unigene38223_All	831	164	4	11.3659	0.2683	-5.40472	Down	6.33e-45	1.34e-42	predicted protein [Hordeum vulgare subsp. vulgare]	--	--	Cytochrome b involved in lipid metabolism	stearoyl-CoA desaturase (delta-9 desaturase) [EC:1.14.19.1]
Unigene38317_All	549	81	2	8.4971	0.2031	-5.38671	Down	9.88e-23	9.02e-21	--	--	Formin-like protein 20 OS=Arabidopsis thaliana GN=FH20 PE=2 SV=3	--	--
Unigene34562_All	405	38	1	5.4037	0.1376	-5.2954	Down	3.98e-11	1.41e-09	60S ribosomal protein L12-3 [Arabidopsis thaliana] >gi|75309019|sp|Q9FF52.1|RL123_ARATH RecName: Full=60S ribosomal protein L12-3 >gi|9759331|dbj|BAB09840.1| 60S ribosomal protein L12 [Arabidopsis thaliana] >gi|14517558|gb|AAK62669.1| AT5g60670/mup24_80 [Arabidopsis thaliana] >gi|18700232|gb|AAL77726.1| AT5g60670/mup24_80 [Arabidopsis thaliana] >gi|21593741|gb|AAM65708.1| 60S ribosomal protein L1…	PREDICTED: Fragaria vesca subsp. vesca 60S ribosomal protein L12-like (LOC101299737), mRNA	60S ribosomal protein L12-3 OS=Arabidopsis thaliana GN=RPL12C PE=2 SV=1	Ribosomal protein L11	large subunit ribosomal protein L12e
Unigene38948_All	511	38	1	4.2827	0.1091	-5.2948	Down	3.98e-11	1.41e-09	conserved hypothetical protein [Phytophthora infestans T30-4] >gi|262100552|gb|EEY58604.1| conserved hypothetical protein [Phytophthora infestans T30-4]	--	--	Endoglucanase C-terminal domain/subunit and related proteins	--
Unigene39126_All	424	37	1	5.0257	0.1315	-5.25619	Down	7.9e-11	2.71e-09	predicted protein [Hordeum vulgare subsp. vulgare]	Hordeum vulgare subsp. vulgare mRNA for predicted protein, complete cds, clone: NIASHv2121O18	Phosphoenolpyruvate carboxykinase [ATP] OS=Cucumis sativus GN=PCK PE=2 SV=1	Phosphoenolpyruvate carboxykinase (ATP)	phosphoenolpyruvate carboxykinase (ATP) [EC:4.1.1.49]
Unigene37228_All	273	36	1	7.5945	0.2042	-5.2169	Down	1.57e-10	5.15e-09	--	--	--	--	--
Unigene38470_All	305	36	1	6.7977	0.1828	-5.21671	Down	1.57e-10	5.15e-09	--	Zea mays clone 22455 mRNA sequence	--	--	--
Unigene36390_All	1045	107	3	5.8969	0.16	-5.20381	Down	3.11e-29	3.95e-27	unnamed protein product [Albugo laibachii Nc14]	--	Polygalacturonase ADPG2 OS=Arabidopsis thaliana GN=ADPG2 PE=2 SV=2	Endopolygalacturonase	polygalacturonase [EC:3.2.1.15]
Unigene38562_All	352	35	1	5.7264	0.1584	-5.17598	Down	3.1e-10	9.81e-09	uncharacterized protein LOC100382936 [Zea mays]	Zea mays uncharacterized LOC100382936 (LOC100382936), mRNA >gi|391415376|gb|BT065756.2| Zea mays full-length cDNA clone ZM_BFc0067L18 mRNA, complete cds	Vegetative cell wall protein gp1 OS=Chlamydomonas reinhardtii GN=GP1 PE=2 SV=1	--	solute carrier family 39 (zinc transporter), member 1/2/3
Unigene38805_All	454	34	1	4.313	0.1228	-5.13431	Down	6.14e-10	1.87e-08	--	--	--	--	--
Unigene38291_All	338	62	2	10.5641	0.3298	-5.00143	Down	4.25e-17	2.69e-15	--	--	--	--	--
Unigene36323_All	380	31	1	4.6983	0.1467	-5.0012	Down	4.75e-09	1.28e-07	PREDICTED: 40S ribosomal protein S8-like [Cucumis sativus]	--	40S ribosomal protein S8 OS=Zea mays GN=RPS8 PE=2 SV=2	Ribosomal protein S8E	small subunit ribosomal protein S8e
Unigene36142_All	201	30	1	8.5958	0.2773	-4.95411	Down	9.36e-09	2.44e-07	profilin [Micromonas sp. RCC299] >gi|226515467|gb|ACO61463.1| profilin [Micromonas sp. RCC299]	Oryza sativa (indica cultivar-group) cDNA clone:OSIGCEA036O19, full insert sequence	Profilin-1 OS=Glycine max GN=PRO1 PE=1 SV=1	--	profilin
Unigene36077_All	284	30	1	6.0836	0.1963	-4.95379	Down	9.36e-09	2.44e-07	predicted protein [Hordeum vulgare subsp. vulgare]	--	Acetate--CoA ligase ACS, chloroplastic/glyoxysomal OS=Arabidopsis thaliana GN=ACS PE=1 SV=1	Acyl-coenzyme A synthetases/AMP-(fatty) acid ligases	acetyl-CoA synthetase [EC:6.2.1.1]
Unigene38230_All	239	88	3	21.2053	0.6997	-4.92154	Down	1.27e-23	1.22e-21	--	Picea glauca clone GQ01309_J03 mRNA sequence	--	--	--
Unigene38375_All	856	88	3	5.9206	0.1954	-4.92124	Down	1.27e-23	1.22e-21	hypothetical protein VOLCADRAFT_63308 [Volvox carteri f. nagariensis] >gi|300261612|gb|EFJ45824.1| hypothetical protein VOLCADRAFT_63308 [Volvox carteri f. nagariensis]	Zea mays uncharacterized LOC100382936 (LOC100382936), mRNA >gi|391415376|gb|BT065756.2| Zea mays full-length cDNA clone ZM_BFc0067L18 mRNA, complete cds	Proline-rich receptor-like protein kinase PERK2 OS=Arabidopsis thaliana GN=PERK2 PE=2 SV=3	Molecular chaperone	phospholipase D [EC:3.1.4.4]
Unigene34669_All	374	29	1	4.4657	0.149	-4.9055	Down	1.85e-08	4.62e-07	60S ribosomal protein L35 [Galdieria sulphuraria]	--	60S ribosomal protein L35-4 OS=Arabidopsis thaliana GN=RPL35D PE=2 SV=1	Ribosomal protein L29	large subunit ribosomal protein L35e
Unigene36643_All	304	29	1	5.4939	0.1834	-4.90477	Down	1.85e-08	4.61e-07	hypothetical protein PHYSODRAFT_301600 [Phytophthora sojae] >gi|348674958|gb|EGZ14776.1| hypothetical protein PHYSODRAFT_301616 [Phytophthora sojae]	--	Cysteine synthase OS=Spinacia oleracea PE=1 SV=1	Cysteine synthase	cystathionine beta-synthase [EC:4.2.1.22]
Unigene38228_All	363	109	4	17.2933	0.6142	-4.81536	Down	1.16e-28	1.43e-26	RecName: Full=60S ribosomal protein L41 >gi|3492819|emb|CAA04691.1| RPL41 [Quercus suber]	--	60S ribosomal protein L41 OS=Quercus suber GN=RPL41 PE=3 SV=1	--	large subunit ribosomal protein L41e
CL2193.Contig2_All	563	27	1	2.7619	0.099	-4.80209	Down	7.15e-08	1.63e-06	unknown [Lotus japonicus]	Picea glauca clone GQ01307_P14 mRNA sequence	Histone H2B.8 OS=Arabidopsis thaliana GN=At3g53650 PE=1 SV=3	--	histone H2B
Unigene36673_All	281	27	1	5.5337	0.1984	-4.80176	Down	7.15e-08	1.63e-06	PREDICTED: 60S ribosomal protein L10-like [Glycine max]	--	60S ribosomal protein L10-2 OS=Oryza sativa subsp. japonica GN=SG12 PE=2 SV=1	Ribosomal protein L16/L10E	large subunit ribosomal protein L10e
Unigene38678_All	295	27	1	5.2711	0.189	-4.80165	Down	7.15e-08	1.63e-06	uncharacterized protein LOC100382936 [Zea mays]	Zea mays uncharacterized LOC100382936 (LOC100382936), mRNA >gi|391415376|gb|BT065756.2| Zea mays full-length cDNA clone ZM_BFc0067L18 mRNA, complete cds	Proline-rich receptor-like protein kinase PERK2 OS=Arabidopsis thaliana GN=PERK2 PE=2 SV=3	Serine/threonine protein kinase	phospholipase D [EC:3.1.4.4]
Unigene34083_All	460	185	7	23.1618	0.8482	-4.7712	Down	1.53e-47	3.53e-45	hypothetical protein GUITHDRAFT_166560 [Guillardia theta CCMP2712]	Actinosphaerium nucleofilum isolate H179_47k actin gene, partial cds	Actin OS=Fucus vesiculosus PE=2 SV=1	Actin and related proteins	actin beta/gamma 1
Unigene39152_All	316	26	1	4.7385	0.1764	-4.74751	Down	1.41e-07	3.06e-06	predicted protein [Physcomitrella patens subsp. patens] >gi|162690521|gb|EDQ76888.1| predicted protein [Physcomitrella patens subsp. patens]	--	--	Predicted membrane protein
CL277.Contig2_All	486	26	1	3.081	0.1147	-4.74746	Down	1.41e-07	3.06e-06	predicted protein [Physcomitrella patens subsp. patens] >gi|168015295|ref|XP_001760186.1| predicted protein [Physcomitrella patens subsp. patens] >gi|162688566|gb|EDQ74942.1| predicted protein [Physcomitrella patens subsp. patens] >gi|162694464|gb|EDQ80812.1| predicted protein [Physcomitrella patens subsp. patens]	Micromonas sp. RCC299 chromosome 5, complete sequence	60S ribosomal protein L30 OS=Lupinus luteus GN=RPL30 PE=3 SV=1	Ribosomal protein L30E	large subunit ribosomal protein L30e
Unigene38221_All	234	50	2	12.3059	0.4764	-4.69103	Down	1.42e-13	6.5e-12	40S ribosomal protein S27e [Galdieria sulphuraria]	Picea glauca clone GQ01306_D16 mRNA sequence	40S ribosomal protein S27-3 OS=Arabidopsis thaliana GN=RPS27D PE=1 SV=2	Ribosomal protein S27E	small subunit ribosomal protein S27e
Unigene36065_All	345	97	4	16.1924	0.6463	-4.64697	Down	3.7e-25	3.82e-23	--	--	Extensin OS=Zea mays GN=HRGP PE=2 SV=1	--	--
Unigene38314_All	230	48	2	12.0191	0.4847	-4.63209	Down	5.43e-13	2.33e-11	--	--	Secretory carrier-associated membrane protein 5 OS=Oryza sativa subsp. japonica GN=SCAMP5 PE=2 SV=1	--	--
Unigene38752_All	236	24	1	5.8568	0.2362	-4.63203	Down	5.41e-07	1.06e-05	--	--	--	--	--
Unigene39231_All	332	24	1	4.1632	0.1679	-4.63202	Down	5.41e-07	1.06e-05	uncharacterized protein LOC100274296 precursor [Zea mays]	Zea mays uncharacterized LOC100274296 (LOC100274296), mRNA >gi|194707273|gb|BT042716.1| Zea mays full-length cDNA clone ZM_BFc0019C22 mRNA, complete cds	Formin-like protein 20 OS=Arabidopsis thaliana GN=FH20 PE=2 SV=3	Periplasmic protein TonB, links inner and outer membranes	solute carrier family 39 (zinc transporter), member 1/2/3
Unigene38542_All	250	24	1	5.5288	0.223	-4.63185	Down	5.41e-07	1.06e-05	CuZnSOD [Prunus persica]	Oryza rufipogon (W1943) cDNA clone: ORW1943C006L17, full insert sequence	Superoxide dismutase [Cu-Zn] OS=Brassica oleracea var. capitata GN=SODCC PE=1 SV=2	Cu/Zn superoxide dismutase	Cu/Zn superoxide dismutase [EC:1.15.1.1]
Unigene38787_All	227	24	1	6.089	0.2456	-4.63182	Down	5.41e-07	1.06e-05	--	--	--	--	--
Unigene36826_All	254	24	1	5.4417	0.2195	-4.63176	Down	5.41e-07	1.06e-05	alcohol dehydrogenase, putative [Phytophthora infestans T30-4] >gi|262098735|gb|EEY56787.1| alcohol dehydrogenase, putative [Phytophthora infestans T30-4]	--	Probable mannitol dehydrogenase 1 OS=Stylosanthes humilis GN=CAD1 PE=2 SV=1	Zn-dependent alcohol dehydrogenases	alcohol dehydrogenase, propanol-preferring [EC:1.1.1.1]
Unigene36157_All	510	70	3	7.9047	0.3279	-4.59138	Down	2.33e-18	1.61e-16	uncharacterized protein LOC100273336 [Zea mays]	Zea mays uncharacterized LOC100273336 (LOC100273336), mRNA >gi|194703523|gb|BT040841.1| Zea mays full-length cDNA clone ZM_BFc0138D23 mRNA, complete cds	Vegetative cell wall protein gp1 OS=Chlamydomonas reinhardtii GN=GP1 PE=2 SV=1	Molecular chaperone	phospholipase D [EC:3.1.4.4]
Unigene36161_All	756	67	3	5.104	0.2212	-4.52821	Down	1.73e-17	1.12e-15	predicted protein [Hordeum vulgare subsp. vulgare]	Oryza sativa Japonica Group cDNA clone:002-126-H12, full insert sequence	Isocitrate lyase 2 (Fragment) OS=Glycine max GN=ICL2 PE=2 SV=1	Isocitrate lyase	isocitrate lyase [EC:4.1.3.1]
Unigene38235_All	227	67	3	16.9984	0.7367	-4.52818	Down	1.73e-17	1.12e-15	60S ribosomal protein L30, putative [Ricinus communis] >gi|223543510|gb|EEF45041.1| 60S ribosomal protein L30, putative [Ricinus communis]	Glycine max 60S ribosomal protein L30-like (LOC100776662), mRNA	60S ribosomal protein L30 OS=Lupinus luteus GN=RPL30 PE=3 SV=1	Ribosomal protein L30E	large subunit ribosomal protein L30e
Unigene38445_All	252	22	1	5.0278	0.2212	-4.5065	Down	2.07e-06	3.63e-05	hypothetical protein OsJ_18721 [Oryza sativa Japonica Group]	Oryza sativa Japonica Group cDNA clone:001-111-E11, full insert sequence	60S acidic ribosomal protein P2B OS=Zea mays GN=RPP2B PE=1 SV=1	Ribosomal protein L12E/L44/L45/RPP1/RPP2	large subunit ribosomal protein LP2
Unigene38665_All	253	21	1	4.7803	0.2203	-4.43956	Down	4.04e-06	6.61e-05	--	--	--	--	--
Unigene36209_All	206	21	1	5.871	0.2706	-4.43937	Down	4.04e-06	6.61e-05	predicted protein [Populus trichocarpa] >gi|222856115|gb|EEE93662.1| predicted protein [Populus trichocarpa]	Populus trichocarpa predicted protein, mRNA	--	--	--
Unigene36547_All	331	20	1	3.4799	0.1684	-4.36908	Down	7.88e-06	0.000121164	uncharacterized protein LOC100382907 precursor [Zea mays]	--	Proline-rich receptor-like protein kinase PERK2 OS=Arabidopsis thaliana GN=PERK2 PE=2 SV=3	--	phospholipase D [EC:3.1.4.4]
Unigene36154_All	286	40	2	8.0548	0.3898	-4.36904	Down	1.13e-10	3.8e-09	--	Picea glauca clone GQ01311_E17 mRNA sequence	--	--	--
Unigene36849_All	572	78	4	7.8534	0.3898	-4.33251	Down	1.16e-19	8.68e-18	60S ribosomal protein L12 [Zea mays] >gi|195618256|gb|ACG30958.1| 60S ribosomal protein L12 [Zea mays] >gi|195619274|gb|ACG31467.1| 60S ribosomal protein L12 [Zea mays]	Cyclotella species ribosomal RNA large subunit, domains D1 and C2 >gi|1203989|gb|L04478.1|MLIRLSUA Melosira nummuloides ribosomal RNA large subunit, domains D7 and C8	60S ribosomal protein L12-3 OS=Arabidopsis thaliana GN=RPL12C PE=2 SV=1	Ribosomal protein L11	large subunit ribosomal protein L12e
CL5635.Contig1_All	290	19	1	3.7732	0.1922	-4.29511	Down	1.53e-05	0.000219586	uncharacterized protein LOC100382976 [Zea mays]	Oryza sativa Japonica Group cDNA clone:002-152-C05, full insert sequence	40S ribosomal protein S3-3 OS=Arabidopsis thaliana GN=RPS3C PE=1 SV=1	Ribosomal protein S3	small subunit ribosomal protein S3e
Unigene36353_All	296	35	2	6.8098	0.3766	-4.17651	Down	3.08e-09	8.59e-08	--	--	--	--	--
Unigene34173_All	246	35	2	8.1939	0.4532	-4.17633	Down	3.08e-09	8.59e-08	heat shock protein 90 [Kryptoperidinium foliaceum]	Achlya ambisexualis isolate JS855 heat shock protein Hsp90 mRNA, complete cds	Heat shock protein 83 OS=Ipomoea nil GN=HSP83A PE=2 SV=1	Molecular chaperone, HSP90 family	molecular chaperone HtpG
Unigene40675_All	649	35	2	3.1059	0.1718	-4.17621	Down	3.08e-09	8.59e-08	--	--	--	--	--
Unigene40806_All	265	17	1	3.6946	0.2103	-4.1349	Down	5.76e-05	0.000702814	predicted protein [Populus trichocarpa] >gi|222845595|gb|EEE83142.1| predicted protein [Populus trichocarpa]	Oryza sativa Japonica Group cDNA clone:002-139-B02, full insert sequence	Methylsterol monooxygenase 2-1 OS=Arabidopsis thaliana GN=SMO2-1 PE=2 SV=2	Sterol desaturase	4-alpha-methyl-delta7-sterol-4alpha-methyl oxidase [EC:1.14.13.72]
Unigene40566_All	263	17	1	3.7227	0.2119	-4.13489	Down	5.76e-05	0.000702566	predicted protein [Populus trichocarpa] >gi|222839246|gb|EEE77597.1| predicted protein [Populus trichocarpa]	Populus trichocarpa predicted protein, mRNA	--	--	--
Unigene34517_All	323	34	2	6.0623	0.3451	-4.13478	Down	5.94e-09	1.58e-07	heat shock protein 90 [Haematococcus pluvialis]	Achlya ambisexualis isolate JS855 heat shock protein Hsp90 mRNA, complete cds	Heat shock protein 90-2 OS=Arabidopsis thaliana GN=HSP90-2 PE=1 SV=1	Molecular chaperone, HSP90 family	molecular chaperone HtpG
Unigene39225_All	210	17	1	4.6622	0.2654	-4.13477	Down	5.76e-05	0.000702442	--	--	--	Permeases of the major facilitator superfamily	--
Unigene38383_All	220	34	2	8.9005	0.5067	-4.13468	Down	5.94e-09	1.58e-07	--	--	--	--	--
CL986.Contig2_All	238	17	1	4.1137	0.2342	-4.13462	Down	5.76e-05	0.00070269	uncharacterized protein LOC100499665 [Glycine max]	Oryza rufipogon (W1943) cDNA clone: ORW1943C108M24, full insert sequence	40S ribosomal protein S14 OS=Zea mays PE=3 SV=1	Ribosomal protein S11	small subunit ribosomal protein S14e
Unigene38293_All	217	51	3	13.5354	0.7706	-4.13461	Down	6.86e-13	2.92e-11	RS27, ribosomal protein 27 40S small ribosomal subunit [Thalassiosira pseudonana CCMP1335] >gi|220970447|gb|EED88784.1| RS27, ribosomal protein 27 40S small ribosomal subunit [Thalassiosira pseudonana CCMP1335]	--	40S ribosomal protein S27 OS=Hordeum vulgare GN=RPS27 PE=3 SV=2	Ribosomal protein S27E	small subunit ribosomal protein S27e
Unigene36300_All	271	17	1	3.6128	0.2057	-4.1345	Down	5.76e-05	0.000702319	--	--	--	--	--
Unigene36141_All	227	32	2	8.1186	0.4911	-4.04714	Down	2.2e-08	5.4e-07	--	--	--	--	--
Unigene38238_All	481	88	6	10.5365	0.6953	-3.92162	Down	1.19e-20	9.59e-19	predicted protein [Physcomitrella patens subsp. patens] >gi|162688023|gb|EDQ74402.1| predicted protein [Physcomitrella patens subsp. patens]	--	--	Predicted membrane protein
Unigene38234_All	250	88	6	20.2722	1.3378	-3.92157	Down	1.19e-20	9.6e-19	--	--	--	--	--
Unigene36090_All	206	29	2	8.1076	0.5412	-3.90504	Down	1.55e-07	3.35e-06	--	--	--	--	--
Unigene38766_All	578	43	3	4.2845	0.2893	-3.88849	Down	1.25e-10	4.19e-09	plasma membrane H+-ATPase [Marchantia polymorpha]	Sesbania rostrata partial mRNA for p-type H+-ATPase (ha1 gene)	ATPase 7, plasma membrane-type OS=Arabidopsis thaliana GN=AHA7 PE=2 SV=1	Cation transport ATPase	H+-transporting ATPase [EC:3.6.3.6]
Unigene38526_All	235	28	2	6.862	0.4744	-3.85445	Down	2.96e-07	6.12e-06	--	Populus EST from leave	--	--	--
Unigene39399_All	500	27	2	3.1099	0.223	-3.80175	Down	5.64e-07	1.1e-05	RecName: Full=Embryogenic cell protein 40; Short=ECP40 >gi|311368|emb|CAA43906.1| ECP40 [Daucus carota] >gi|57506550|dbj|BAD86649.1| ECP40 protein [Daucus carota]	--	Embryogenic cell protein 40 OS=Daucus carota GN=ECP40 PE=1 SV=1	--	--
Unigene37487_All	311	26	2	4.8147	0.3585	-3.7474	Down	1.07e-06	1.99e-05	predicted protein [Populus trichocarpa] >gi|222856115|gb|EEE93662.1| predicted protein [Populus trichocarpa]	Populus trichocarpa predicted protein, mRNA	Probable 2-oxoglutarate/Fe(II)-dependent dioxygenase OS=Papaver somniferum GN=DIOX2 PE=2 SV=1	--
Unigene38604_All	338	38	3	6.4748	0.4947	-3.71021	Down	3.1e-09	8.65e-08	small subunit ribosomal protein S26e, cytoplasmic [Guillardia theta CCMP2712]	Picea glauca clone GQ01304_O23 mRNA sequence	40S ribosomal protein S26-3 OS=Arabidopsis thaliana GN=RPS26C PE=2 SV=1	Ribosomal protein S26	small subunit ribosomal protein S26e
CL1899.Contig4_All	289	37	3	7.3733	0.5786	-3.67167	Down	5.87e-09	1.57e-07	histone 3 [Conocephalum conicum]	Oryza sativa clone RRlibD00062 mRNA sequence	Histone H3 OS=Marchantia polymorpha PE=3 SV=3	Histones H3 and H4	histone H3
Unigene38425_All	363	37	3	5.8702	0.4607	-3.67151	Down	5.87e-09	1.57e-07	--	--	--	Cation transport ATPase	--
Unigene36825_All	538	36	3	3.8537	0.3108	-3.63219	Down	1.11e-08	2.85e-07	predicted protein [Hordeum vulgare subsp. vulgare]	--	Probable cinnamyl alcohol dehydrogenase 3 OS=Oryza sativa subsp. japonica GN=CAD3 PE=2 SV=1	Zn-dependent alcohol dehydrogenases	alcohol dehydrogenase, propanol-preferring [EC:1.1.1.1]
Unigene38741_All	229	24	2	6.0358	0.4868	-3.63214	Down	3.86e-06	6.33e-05	predicted protein [Hordeum vulgare subsp. vulgare]	Oryza sativa Japonica Group cDNA clone:002-171-F09, full insert sequence	ADP,ATP carrier protein 1, mitochondrial OS=Triticum aestivum GN=ANT-G1 PE=3 SV=1	--	solute carrier family 25 (mitochondrial adenine nucleotide translocator), member 4/5/6/31
Unigene36381_All	757	72	6	5.4777	0.4418	-3.6321	Down	3.3e-16	1.95e-14	PREDICTED: synaptotagmin-5-like [Solanum lycopersicum]	--	Synaptotagmin-5 OS=Arabidopsis thaliana GN=SYT5 PE=2 SV=1	Ca2+-dependent lipid-binding protein, contains C2 domain	--
Unigene38973_All	331	24	2	4.1758	0.3368	-3.63209	Down	3.86e-06	6.33e-05	predicted protein [Hordeum vulgare subsp. vulgare]	Picea glauca clone GQ01303_K08 mRNA sequence	Histone H2A.6 OS=Arabidopsis thaliana GN=RAT5 PE=1 SV=1	Histone H2A	histone H2A
Unigene38244_All	569	107	9	10.8301	0.8817	-3.61861	Down	2.11e-23	1.99e-21	--	--	--	--	--
Unigene38294_All	328	35	3	6.1454	0.5098	-3.5915	Down	2.09e-08	5.14e-07	--	Phyllostachys edulis cDNA clone: bphyem001i03, full insert sequence	--	--	--
Unigene38650_All	372	33	3	5.1089	0.4495	-3.50662	Down	7.37e-08	1.68e-06	PREDICTED: luminal-binding protein 3-like [Brachypodium distachyon]	--	Mediator of RNA polymerase II transcription subunit 37f OS=Arabidopsis thaliana GN=MED37F PE=1 SV=2	Molecular chaperone	heat shock 70kDa protein 5
Unigene38710_All	322	22	2	3.9348	0.3462	-3.50661	Down	1.37e-05	0.000199252	--	--	--	--	--
Unigene38866_All	266	22	2	4.7632	0.4191	-3.50656	Down	1.37e-05	0.000199294	predicted protein [Hordeum vulgare subsp. vulgare]	Picea glauca clone GQ0081_E21 mRNA sequence	ATP synthase subunit beta, mitochondrial OS=Chlamydomonas reinhardtii GN=ATP2 PE=1 SV=1	F0F1-type ATP synthase, beta subunit	F-type H+-transporting ATPase subunit beta [EC:3.6.3.14]
Unigene39034_All	319	22	2	3.9718	0.3495	-3.50643	Down	1.37e-05	0.00019921	similar to trefoil factor [Cyanidioschyzon merolae strain 10D]	--	--	--	--
Unigene24261_All	363	281	26	44.5819	3.9924	-3.48113	Down	2.6e-57	7.51e-55	elongation factor 1 alpha [Euglena gracilis]	Euglena gracilis elongation factor 1 alpha mRNA, complete cds	Elongation factor 1-alpha OS=Euglena gracilis GN=TEF PE=2 SV=1	Translation elongation factor EF-1alpha (GTPase)	elongation factor 1-alpha
Unigene36910_All	293	43	4	8.452	0.761	-3.47332	Down	7.8e-10	2.35e-08	--	--	--	--	--
Unigene35440_All	411	21	2	2.9426	0.2712	-3.43966	Down	2.57e-05	0.00034599	predicted protein [Populus trichocarpa] >gi|222851717|gb|EEE89264.1| predicted protein [Populus trichocarpa]	PREDICTED: Vitis vinifera uncharacterized LOC100249551 (LOC100249551), mRNA	--	--	--
Unigene39506_All	251	21	2	4.8184	0.4441	-3.4396	Down	2.57e-05	0.000345855	--	Oryza sativa Japonica Group cDNA clone:002-153-B03, full insert sequence	--	--	--
Unigene38852_All	223	21	2	5.4234	0.4999	-3.43949	Down	2.57e-05	0.000345788	--	--	--	--	--
Unigene39907_All	332	21	2	3.6428	0.3358	-3.43937	Down	2.57e-05	0.000345721	predicted protein [Hordeum vulgare subsp. vulgare]	Hordeum vulgare subsp. vulgare mRNA for predicted protein, complete cds, clone: NIASHv2040A08	--	--	--
Unigene36489_All	222	21	2	5.4479	0.5022	-3.43937	Down	2.57e-05	0.000346057	putative 40S ribosomal protein S21-2 [Wolffia australiana]	--	40S ribosomal protein S21 OS=Oryza sativa subsp. japonica GN=RPS21 PE=3 SV=1	--	small subunit ribosomal protein S21e
CL3358.Contig2_All	210	21	2	5.7592	0.5309	-3.43936	Down	2.57e-05	0.000345923	40S ribosomal protein S17 [Galdieria sulphuraria]	Chlamydomonas reinhardtii strain CC-503 cw92 mt+	40S ribosomal protein S17 OS=Solanum lycopersicum GN=RPS17 PE=2 SV=3	Ribosomal protein S17E	small subunit ribosomal protein S17e
Unigene38522_All	267	31	3	6.6867	0.6263	-3.41637	Down	2.58e-07	5.37e-06	--	Picea glauca clone GQ01311_E17 mRNA sequence	--	--	--
Unigene37400_All	234	40	4	9.8447	0.9528	-3.3691	Down	5.05e-09	1.36e-07	predicted protein [Populus trichocarpa] >gi|222849220|gb|EEE86767.1| predicted protein [Populus trichocarpa]	Populus trichocarpa clone JGIACSB21-D10, complete sequence	--	--	--
Unigene36771_All	294	40	4	7.8356	0.7584	-3.36901	Down	5.05e-09	1.36e-07	predicted protein [Hordeum vulgare subsp. vulgare]	Oryza sativa Japonica Group cDNA clone:002-159-F08, full insert sequence	Sugar transport protein 9 OS=Arabidopsis thaliana GN=STP9 PE=1 SV=1	Permeases of the major facilitator superfamily	MFS transporter, SP family, solute carrier family 2 (myo-inositol transporter), member 13
Unigene38532_All	273	29	3	6.1178	0.6125	-3.32023	Down	8.95e-07	1.68e-05	Chain J, Cryo-Em Structure Of The Mammalian Sec61 Complex Bound To The Actively Translating Wheat Germ 80s Ribosome	--	60S ribosomal protein L19-3 OS=Arabidopsis thaliana GN=RPL19C PE=2 SV=3	Ribosomal protein L19E	large subunit ribosomal protein L19e
Unigene18435_All	331	1055	111	183.562	18.6925	-3.29574	Down	1.34e-200	1.97e-197	predicted protein [Populus trichocarpa] >gi|222842741|gb|EEE80288.1| predicted protein [Populus trichocarpa]	Populus trichocarpa clone POP054-B08, complete sequence	Nitrate reductase [NADH] OS=Cucurbita maxima PE=2 SV=1	--	--
Unigene38405_All	274	38	4	7.9872	0.8137	-3.29512	Down	1.74e-08	4.37e-07	--	--	--	--	--
Unigene38446_All	261	38	4	8.385	0.8543	-3.295	Down	1.74e-08	4.37e-07	hypothetical protein CHLNCDRAFT_142204 [Chlorella variabilis]	PREDICTED: Glycine max 40S ribosomal protein S30-like (LOC100813601), mRNA	40S ribosomal protein S30 OS=Arabidopsis thaliana GN=RPS30A PE=1 SV=3	--	small subunit ribosomal protein S30e
Unigene23994_All	1166	168	18	8.2979	0.8605	-3.2695	Down	4.93e-33	7.36e-31	fasciclin-like protein [Chlamydomonas reinhardtii] >gi|158272217|gb|EDO98021.1| fasciclin-like protein [Chlamydomonas reinhardtii]	--	Proline-rich receptor-like protein kinase PERK14 OS=Arabidopsis thaliana GN=PERK14 PE=2 SV=1	Secreted and surface protein containing fasciclin-like repeats	nuclear pore complex protein Nup62
Unigene37313_All	259	37	4	8.2274	0.8609	-3.25652	Down	3.21e-08	7.74e-07	--	--	--	--	--
Unigene38298_All	416	63	7	8.7218	0.9379	-3.21712	Down	4.9e-13	2.12e-11	hypothetical protein COCSUDRAFT_55952 [Coccomyxa subellipsoidea C-169]	--	--	--	--
Unigene36285_All	229	27	3	6.7903	0.7302	-3.21711	Down	3.07e-06	5.13e-05	hypothetical protein AURANDRAFT_60208 [Aureococcus anophagefferens]	Oryza sativa Japonica Group cDNA clone:002-170-C03, full insert sequence	60S acidic ribosomal protein P0 OS=Oryza sativa subsp. japonica GN=Os08g0130500 PE=1 SV=3	Ribosomal protein L10	large subunit ribosomal protein LP0
Unigene38609_All	230	27	3	6.7608	0.7271	-3.21697	Down	3.07e-06	5.13e-05	--	--	--	--	--
CL491.Contig14_All	859	178	20	11.934	1.2978	-3.20094	Down	2.94e-34	4.56e-32	predicted protein [Hordeum vulgare subsp. vulgare] >gi|326530362|dbj|BAJ97607.1| predicted protein [Hordeum vulgare subsp. vulgare]	Rhodomonas sp. CCMP768 clone Rhod_cDNA14 actin mRNA, complete cds	Actin OS=Coleochaete scutata PE=2 SV=1	Actin and related proteins	actin, aortic smooth muscle
Unigene36195_All	222	26	3	6.745	0.7533	-3.16252	Down	5.65e-06	8.96e-05	--	--	--	--	--
Unigene38415_All	226	51	6	12.9963	1.4798	-3.13463	Down	1.47e-10	4.86e-09	--	--	--	--	--
Unigene38490_All	292	34	4	6.7059	0.7636	-3.13454	Down	2e-07	4.23e-06	--	--	--	--	--
Unigene38712_All	335	34	4	5.8451	0.6656	-3.1345	Down	2e-07	4.23e-06	--	Hematodinium sp. ex Callinectes sapidus clone 3-30 18S ribosomal RNA gene, partial sequence; internal transcribed spacer 1, 5.8S ribosomal RNA gene, and internal transcribed spacer 2, complete sequence; and 28S ribosomal RNA gene, partial sequence	--	--	--
Unigene39184_All	365	25	3	3.9446	0.4581	-3.10614	Down	1.04e-05	0.000155318	predicted protein [Populus trichocarpa] >gi|222834766|gb|EEE73229.1| predicted protein [Populus trichocarpa]	Scutellaria baicalensis mRNA for peroxidase 2, complete cds	Lignin-forming anionic peroxidase OS=Nicotiana sylvestris PE=2 SV=1	--	peroxidase [EC:1.11.1.7]
Unigene36829_All	404	25	3	3.5638	0.4139	-3.10606	Down	1.04e-05	0.000155285	dehydrin 4 [Hordeum vulgare subsp. spontaneum] >gi|126467478|gb|ABO14377.1| Dhn4 [Hordeum vulgare subsp. vulgare] >gi|126467504|gb|ABO14390.1| Dhn4 [Hordeum vulgare subsp. vulgare] >gi|126467522|gb|ABO14399.1| Dhn4 [Hordeum vulgare subsp. vulgare]	--	--	--	--
Unigene35861_All	327	25	3	4.403	0.5114	-3.10596	Down	1.04e-05	0.000155386	40S ribosomal protein S24 putative [Albugo laibachii Nc14]	Picea glauca clone GQ0194_L02 mRNA sequence	40S ribosomal protein S24-1 OS=Arabidopsis thaliana GN=RPS24A PE=2 SV=1	Ribosomal protein S24E	small subunit ribosomal protein S24e
Unigene38624_All	266	25	3	5.4127	0.6287	-3.1059	Down	1.04e-05	0.000155352	hypothetical protein THAOC_22858, partial [Thalassiosira oceanica]	--	--	Secreted and surface protein containing fasciclin-like repeats	--
Unigene38538_All	366	33	4	5.1927	0.6092	-3.0915	Down	3.67e-07	7.38e-06	--	--	--	--	--
Unigene37459_All	219	49	6	12.8858	1.5271	-3.07692	Down	4.91e-10	1.51e-08	hypothetical protein THAOC_25571 [Thalassiosira oceanica]	Oryza sativa clone RRlibD00062 mRNA sequence	Histone H3 OS=Marchantia polymorpha PE=3 SV=3	Histones H3 and H4	histone H3
Unigene36968_All	536	49	6	5.2649	0.624	-3.07679	Down	4.91e-10	1.52e-08	mitochondrial 2-oxoglutarate/malate translocator [Karlodinium veneficum]	--	Mitochondrial dicarboxylate/tricarboxylate transporter DTC OS=Arabidopsis thaliana GN=DTC PE=1 SV=1	--	solute carrier family 25 (mitochondrial oxoglutarate transporter), member 11
Unigene37395_All	354	40	5	6.5075	0.7873	-3.04712	Down	2.42e-08	5.91e-07	aldehyde dehydrogenase [Polytomella sp. Pringsheim 198.80]	--	Aldehyde dehydrogenase family 2 member B7, mitochondrial OS=Arabidopsis thaliana GN=ALDH2B7 PE=2 SV=2	NAD-dependent aldehyde dehydrogenases	aldehyde dehydrogenase (NAD+) [EC:1.2.1.3]
Unigene36177_All	246	24	3	5.6187	0.6798	-3.04705	Down	1.9e-05	0.000266984	AP2/ERF domain-containing transcription factor [Populus trichocarpa] >gi|222841732|gb|EEE79279.1| AP2/ERF domain-containing transcription factor [Populus trichocarpa]	Oryza sativa clone RRlibC00009 mRNA sequence	40S ribosomal protein S19-2 OS=Arabidopsis thaliana GN=RPS19B PE=2 SV=1	Ribosomal protein S19E (S16A)	EREBP-like factor
Unigene38790_All	295	24	3	4.6854	0.5669	-3.04701	Down	1.9e-05	0.000267038	predicted protein [Hordeum vulgare subsp. vulgare]	--	--	--	--
CL9717.Contig1_All	426	39	5	5.2725	0.6542	-3.01068	Down	4.4e-08	1.03e-06	40S ribosomal protein S18 [Zea mays] >gi|195605976|gb|ACG24818.1| 40S ribosomal protein S18 [Zea mays] >gi|195618188|gb|ACG30924.1| 40S ribosomal protein S18 [Zea mays] >gi|195620216|gb|ACG31938.1| 40S ribosomal protein S18 [Zea mays] >gi|195648096|gb|ACG43516.1| 40S ribosomal protein S18 [Zea mays] >gi|414873322|tpg|DAA51879.1| TPA: 40S ribosomal protein S18 [Zea mays]	Zea mays clone 6761 mRNA sequence	40S ribosomal protein S18 OS=Arabidopsis thaliana GN=RPS18A PE=1 SV=1	Ribosomal protein S13	small subunit ribosomal protein S18e
Unigene9663_All	312	62	8	11.4445	1.4292	-3.00137	Down	4.13e-12	1.62e-10	hypothetical protein COCSUDRAFT_68228 [Coccomyxa subellipsoidea C-169]	--	Type I inositol 1,4,5-trisphosphate 5-phosphatase 12 OS=Arabidopsis thaliana GN=5PTASE12 PE=1 SV=1	Cellobiohydrolase A (1,4-beta-cellobiosidase A)	ATP-dependent RNA helicase DDX5/DBP2 [EC:3.6.4.13]
Unigene35696_All	355	23	3	3.7313	0.471	-2.98588	Down	3.47e-05	0.000450301	--	Albugo laibachii Nc14, genomic contig CONTIG_562_NC14_v4_11143_130	--	--	--
Unigene36228_All	209	23	3	6.3378	0.8001	-2.98573	Down	3.47e-05	0.000450132	--	--	--	--	--
Unigene38944_All	443	23	3	2.9901	0.3775	-2.98565	Down	3.47e-05	0.000450216	Emopamil-binding protein [Coccomyxa subellipsoidea C-169]	--	Probable 3-beta-hydroxysteroid-Delta(8),Delta(7)-isomerase OS=Oryza sativa subsp. japonica GN=Os01g0103600 PE=2 SV=1	--	cholestenol delta-isomerase [EC:5.3.3.5]
CL1608.Contig2_All	244	30	4	7.0809	0.9138	-2.95398	Down	2.21e-06	3.84e-05	beta-glucosidase [Populus tomentosa]	Populus tomentosa clone A beta-glucosidase gene, complete cds	Beta-glucosidase 32 OS=Arabidopsis thaliana GN=BGLU32 PE=2 SV=2	Beta-glucosidase/6-phospho-beta-glucosidase/beta-galactosidase	[EC:3.2.1.-]
CL6661.Contig1_All	293	30	4	5.8968	0.761	-2.95396	Down	2.21e-06	3.84e-05	--	--	--	--	--
Unigene38251_All	216	67	9	17.8641	2.3225	-2.94331	Down	9.2e-13	3.87e-11	--	--	--	--	--
Unigene39786_All	438	29	4	3.8131	0.509	-2.90523	Down	4e-06	6.54e-05	predicted protein [Hordeum vulgare subsp. vulgare]	Oryza sativa Japonica Group cDNA clone:002-159-F08, full insert sequence	Sugar transport protein 11 OS=Arabidopsis thaliana GN=STP11 PE=1 SV=1	Permeases of the major facilitator superfamily	histone arginine demethylase JMJD6 [EC:1.14.11.-]
Unigene38427_All	379	57	8	8.6615	1.1766	-2.87999	Down	7.83e-11	2.68e-09	predicted protein [Hordeum vulgare subsp. vulgare]	Oryza sativa Japonica Group cDNA clone:002-167-H08, full insert sequence	--	--	--
Unigene38714_All	413	35	5	4.8806	0.6748	-2.85453	Down	4.68e-07	9.25e-06	--	--	--	--	--
Unigene36430_All	230	28	4	7.0112	0.9694	-2.8545	Down	7.2e-06	0.000111501	--	--	--	--	--
Unigene36860_All	354	35	5	5.6941	0.7873	-2.85448	Down	4.68e-07	9.25e-06	--	--	--	--	--
Unigene38608_All	410	34	5	4.7759	0.6798	-2.81259	Down	8.38e-07	1.58e-05	uncharacterized protein LOC100274422 [Zea mays]	Zea mays uncharacterized LOC100274422 (LOC100274422), mRNA >gi|194707853|gb|BT043006.1| Zea mays full-length cDNA clone ZM_BFc0076B21 mRNA, complete cds	Proline-rich receptor-like protein kinase PERK1 OS=Arabidopsis thaliana GN=PERK1 PE=1 SV=1	Molecular chaperone	pectinesterase [EC:3.1.1.11]
Unigene36192_All	452	61	9	7.7723	1.1099	-2.80791	Down	3.04e-11	1.09e-09	predicted protein [Physcomitrella patens subsp. patens] >gi|162660521|gb|EDQ48415.1| predicted protein [Physcomitrella patens subsp. patens]	--	Proline-rich receptor-like protein kinase PERK2 OS=Arabidopsis thaliana GN=PERK2 PE=2 SV=3	Amino acid transporters	--
Unigene38683_All	270	27	4	5.7592	0.8258	-2.802	Down	1.29e-05	0.000188769	Rac1 [Pfiesteria piscicida]	Solanum tuberosum cultivar Zihuabai Rac4-like mRNA, complete sequence	Rac-like GTP-binding protein 7 OS=Oryza sativa subsp. japonica GN=RAC7 PE=2 SV=1	GTPase SAR1 and related small G proteins	Ras-related C3 botulinum toxin substrate 1
Unigene38601_All	677	54	8	4.5937	0.6587	-2.80196	Down	4.47e-10	1.39e-08	PREDICTED: formin-like protein 5-like [Solanum lycopersicum]	--	Formin-like protein 5 OS=Oryza sativa subsp. japonica GN=FH5 PE=2 SV=2	--	--
Unigene38765_All	259	27	4	6.0038	0.8609	-2.80196	Down	1.29e-05	0.000188729	--	--	--	--	--
Unigene36248_All	328	33	5	5.7943	0.8497	-2.76961	Down	1.5e-06	2.68e-05	--	--	--	--	--
Unigene38871_All	460	33	5	4.1316	0.6059	-2.76955	Down	1.5e-06	2.68e-05	--	Zea mays uncharacterized LOC100273336 (LOC100273336), mRNA >gi|194703523|gb|BT040841.1| Zea mays full-length cDNA clone ZM_BFc0138D23 mRNA, complete cds	--	--	--
CL8684.Contig2_All	369	46	7	7.1794	1.0574	-2.76334	Down	1.18e-08	3.02e-07	60S ribosomal protein L19 [Cyanidioschyzon merolae strain 10D]	Oryza sativa Japonica Group cDNA clone:002-163-C08, full insert sequence	60S ribosomal protein L19-3 OS=Arabidopsis thaliana GN=RPL19C PE=2 SV=3	Ribosomal protein L19E	large subunit ribosomal protein L19e
CL10024.Contig2_All	250	26	4	5.9895	0.8918	-2.74764	Down	2.31e-05	0.00031682	--	--	--	--	--
Unigene36404_All	223	39	6	10.0721	1.4997	-2.74762	Down	1.76e-07	3.73e-06	predicted protein [Populus trichocarpa] >gi|222853428|gb|EEE90975.1| predicted protein [Populus trichocarpa]	Populus trichocarpa predicted protein, mRNA	--	--	--
Unigene38297_All	400	71	11	10.2225	1.5329	-2.73741	Down	1.42e-12	5.84e-11	predicted protein [Populus trichocarpa] >gi|222831852|gb|EEE70329.1| predicted protein [Populus trichocarpa]	Populus trichocarpa clone Pop1-117O4, complete sequence	Snakin-1 OS=Solanum tuberosum GN=SN1 PE=1 SV=1	--	--
Unigene36156_All	220	32	5	8.377	1.2668	-2.72524	Down	2.67e-06	4.55e-05	chlorophyll a/b-binding protein [Coccomyxa subellipsoidea C-169]	Tetraselmis sp. RG-15 chlorophyll a/b binding protein (LHCPII) gene, complete cds	Chlorophyll a-b binding protein of LHCII type I, chloroplastic OS=Dunaliella tertiolecta PE=2 SV=1	--	light-harvesting complex II chlorophyll a/b binding protein 2
Unigene34144_All	282	44	7	8.9859	1.3836	-2.69924	Down	3.7e-08	8.84e-07	uncharacterized protein LOC100501852 [Zea mays]	Oryza sativa clone RRlibD00689 mRNA sequence	60S ribosomal protein L19-3 OS=Arabidopsis thaliana GN=RPL19C PE=2 SV=3	Ribosomal protein L19E	large subunit ribosomal protein L19e
Unigene38581_All	233	25	4	6.1794	0.9569	-2.69103	Down	4.11e-05	0.000523578	--	--	--	--	--
Unigene36969_All	251	25	4	5.7362	0.8883	-2.69098	Down	4.11e-05	0.000523675	mitochondrial carrier family [Micromonas pusilla CCMP1545] >gi|226453742|gb|EEH51050.1| mitochondrial carrier family [Micromonas pusilla CCMP1545]	--	Mitochondrial dicarboxylate/tricarboxylate transporter DTC OS=Arabidopsis thaliana GN=DTC PE=1 SV=1	--	solute carrier family 25 (mitochondrial oxoglutarate transporter), member 11
Unigene36069_All	204	25	4	7.0578	1.093	-2.69093	Down	4.11e-05	0.000523771	--	--	--	--	--
Unigene14531_All	1611	603	97	21.5566	3.3562	-2.68323	Down	5.49e-94	3.12e-91	predicted protein [Physcomitrella patens subsp. patens] >gi|162697245|gb|EDQ83581.1| predicted protein [Physcomitrella patens subsp. patens]	--	--	Fucose permease	MFS transporter, FHS family, L-fucose permease
Unigene38364_All	539	62	10	6.6246	1.0341	-2.67946	Down	6.44e-11	2.24e-09	predicted protein [Populus trichocarpa] >gi|222852180|gb|EEE89727.1| predicted protein [Populus trichocarpa]	--	Proline-rich receptor-like protein kinase PERK2 OS=Arabidopsis thaliana GN=PERK2 PE=2 SV=3	ATPases involved in chromosome partitioning	phospholipase D [EC:3.1.4.4]
Unigene36648_All	244	31	5	7.317	1.1422	-2.67944	Down	4.73e-06	7.63e-05	--	--	--	--	--
CL10778.Contig2_All	401	62	10	8.9044	1.39	-2.67943	Down	6.44e-11	2.23e-09	--	Populus trichocarpa predicted protein, mRNA	--	--	--
Unigene34607_All	493	93	15	10.8641	1.696	-2.67936	Down	9.99e-16	5.62e-14	predicted protein [Populus trichocarpa] >gi|222873048|gb|EEF10179.1| predicted protein [Populus trichocarpa]	Populus trichocarpa clone POP051-J14, complete sequence	Lignin-forming anionic peroxidase OS=Nicotiana sylvestris PE=2 SV=1	--	peroxidase [EC:1.11.1.7]
Unigene34575_All	1036	136	22	7.5603	1.1837	-2.67514	Down	2.53e-22	2.25e-20	predicted protein [Hordeum vulgare subsp. vulgare]	Oryza sativa Japonica Group cDNA clone:002-159-F08, full insert sequence	Sugar transport protein 11 OS=Arabidopsis thaliana GN=STP11 PE=1 SV=1	Permeases of the major facilitator superfamily	MFS transporter, SP family, solute carrier family 2 (myo-inositol transporter), member 13
Unigene38022_All	229	37	6	9.3052	1.4605	-2.67157	Down	5.53e-07	1.08e-05	--	--	--	--	--
Unigene37485_All	341	37	6	6.2489	0.9808	-2.67157	Down	5.53e-07	1.08e-05	--	Populus trichocarpa clone POP032-B09, complete sequence	--	--	--
Unigene38939_All	518	43	7	4.7808	0.7533	-2.66596	Down	6.54e-08	1.5e-06	unknown [Picea sitchensis]	Phyllostachys edulis cDNA clone: bphyem126f15, full insert sequence	60S ribosomal protein L9 OS=Oryza sativa subsp. japonica GN=RPL9 PE=2 SV=3	Ribosomal protein L6P/L9E	large subunit ribosomal protein L9e
Unigene39248_All	399	24	4	3.4642	0.5588	-2.63212	Down	7.29e-05	0.000866567	cell division control protein 48 [Chroomonas mesostigmatica CCMP1168]	--	Cell division control protein 48 homolog E OS=Arabidopsis thaliana GN=CDC48E PE=1 SV=2	ATPases of the AAA+ class	transitional endoplasmic reticulum ATPase
Unigene36253_All	318	36	6	6.5198	1.0517	-2.6321	Down	9.75e-07	1.82e-05	hypothetical protein VOLCADRAFT_121342 [Volvox carteri f. nagariensis] >gi|300260051|gb|EFJ44273.1| hypothetical protein VOLCADRAFT_121342 [Volvox carteri f. nagariensis]	--	Glycine-rich cell wall structural protein OS=Arabidopsis thaliana GN=At3g17050 PE=4 SV=2	Beta-glucanase/Beta-glucan synthetase	histone arginine demethylase JMJD6 [EC:1.14.11.-]
Unigene37556_All	211	41	7	11.1908	1.8492	-2.59734	Down	2.02e-07	4.26e-06	hypothetical protein GUITHDRAFT_76850 [Guillardia theta CCMP2712]	Solanum lycopersicum strain Heinz 1706 chromosome 12 clone sle-60e19 map 12, complete sequence	Probable pectinesterase 15 OS=Arabidopsis thaliana GN=PME15 PE=2 SV=1	Co/Zn/Cd efflux system component	urease accessory protein
Unigene24264_All	248	93	16	21.5969	3.5962	-2.58628	Down	3.53e-15	1.89e-13	chlorophyll a/b-binding protein [Coccomyxa subellipsoidea C-169]	Tetraselmis sp. RG-15 chlorophyll a/b binding protein (LHCPII) gene, complete cds	Chlorophyll a-b binding protein of LHCII type I, chloroplastic OS=Dunaliella tertiolecta PE=2 SV=1	--	light-harvesting complex II chlorophyll a/b binding protein 2
Unigene39647_All	417	29	5	4.0052	0.6684	-2.58309	Down	1.47e-05	0.000212538	--	--	--	--	--
Unigene36991_All	269	52	9	11.1329	1.8649	-2.57766	Down	5.05e-09	1.36e-07	--	--	--	--	--
CL8703.Contig1_All	200	46	8	13.2461	2.2296	-2.57071	Down	4.21e-08	9.89e-07	predicted protein [Hordeum vulgare subsp. vulgare]	Hordeum vulgare subsp. vulgare mRNA for predicted protein, complete cds, clone: NIASHv2004A01	--	--	--
Unigene1317_All	674	103	18	8.8011	1.4886	-2.56373	Down	1.63e-16	9.83e-15	putative ADP,ATP carrier-like protein [Trifolium pratense]	Oryza sativa Japonica Group cDNA clone:002-171-F09, full insert sequence	ADP,ATP carrier protein 3, mitochondrial OS=Arabidopsis thaliana GN=AAC3 PE=1 SV=1	--	solute carrier family 25 (mitochondrial adenine nucleotide translocator), member 4/5/6/31
Unigene38354_All	216	34	6	9.0653	1.5483	-2.54967	Down	3e-06	5.03e-05	--	--	--	--	--
Unigene36283_All	338	34	6	5.7932	0.9895	-2.54959	Down	3e-06	5.02e-05	predicted protein [Hordeum vulgare subsp. vulgare]	--	Pollen-specific leucine-rich repeat extensin-like protein 4 OS=Arabidopsis thaliana GN=PEX4 PE=2 SV=1	--	--
CL933.Contig1_All	3039	1997	353	37.8448	6.4746	-2.54723	Down	1.2e-289	2.86e-286	predicted protein [Populus trichocarpa] >gi|222856864|gb|EEE94411.1| predicted protein [Populus trichocarpa]	Populus trichocarpa clone POP054-B08, complete sequence	Nitrate reductase [NADH] OS=Cucurbita maxima PE=2 SV=1	Sulfite oxidase and related enzymes	nitrate reductase (NADH) [EC:1.7.1.1]
Unigene40380_All	547	28	5	2.948	0.5095	-2.53258	Down	2.58e-05	0.000346417	predicted protein [Hordeum vulgare subsp. vulgare]	Oryza sativa Japonica Group cDNA clone:002-159-F08, full insert sequence	H(+)/hexose cotransporter 3 OS=Parachlorella kessleri GN=HUP3 PE=2 SV=1	Permeases of the major facilitator superfamily	MFS transporter, SP family, solute carrier family 2 (myo-inositol transporter), member 13
Unigene34731_All	240	33	6	7.9188	1.3935	-2.50657	Down	5.23e-06	8.35e-05	chlorophyll a/b-binding protein [Coccomyxa subellipsoidea C-169]	Chlamydomonas reinhardtii chlorophyll a-b binding protein of LHCII (LHCBM8) mRNA, complete cds	Chlorophyll a-b binding protein of LHCII type I, chloroplastic OS=Chlamydomonas moewusii PE=2 SV=1	--	light-harvesting complex II chlorophyll a/b binding protein 1
Unigene38533_All	377	38	7	5.805	1.035	-2.48767	Down	1.07e-06	1.99e-05	uncharacterized protein LOC100274375 precursor [Zea mays]	Zea mays uncharacterized LOC100274375 (LOC100274375), mRNA >gi|194707597|gb|BT042878.1| Zea mays full-length cDNA clone ZM_BFc0056C04 mRNA, complete cds	Proline-rich receptor-like protein kinase PERK13 OS=Arabidopsis thaliana GN=PERK13 PE=2 SV=1	Endoglucanase	phospholipase D [EC:3.1.4.4]
Unigene37659_All	251	27	5	6.1951	1.1104	-2.48005	Down	4.5e-05	0.000568662	--	--	--	--	--
Unigene22207_All	502	59	11	6.7687	1.2214	-2.47034	Down	1.16e-09	3.42e-08	RecName: Full=ADP-ribosylation factor 1 >gi|2852443|dbj|BAA24696.1| ADP-ribosylation factor [Salix bakko] >gi|29124981|gb|AAO63780.1| ADP-ribosylation factor 2 [Populus tremuloides]	PREDICTED: Solanum lycopersicum ADP-ribosylation factor 2-like (LOC101250243), mRNA	ADP-ribosylation factor 1 OS=Salix bakko GN=ARF1 PE=2 SV=3	GTPase SAR1 and related small G proteins	Arf/Sar family, other
Unigene10089_All	231	90	17	22.4383	4.1021	-2.45153	Down	6.07e-14	2.88e-12	putative nucleoside diphosphate kinase [Pinus pinaster]	Arabidopsis thaliana AT4G11010 mRNA, complete cds, clone: RAFL23-16-H18	Nucleoside diphosphate kinase III, chloroplastic/mitochondrial OS=Arabidopsis thaliana GN=NDPK3 PE=1 SV=1	Nucleoside diphosphate kinase	nucleoside-diphosphate kinase [EC:2.7.4.6]
Unigene6023_All	794	209	40	15.1595	2.8081	-2.43256	Down	3.05e-30	4.03e-28	transaldolase [Phytophthora infestans]	Zea mays uncharacterized LOC100273141 (LOC100273141), mRNA >gi|194702451|gb|BT040305.1| Zea mays full-length cDNA clone ZM_BFc0080D10 mRNA, complete cds	--	Transaldolase	transaldolase [EC:2.2.1.2]
Unigene20735_All	851	125	24	8.4594	1.572	-2.42795	Down	1.23e-18	8.62e-17	--	--	--	--	--
CL9882.Contig3_All	1262	1071	206	48.8753	9.0987	-2.42537	Down	1.15e-147	1.15e-144	predicted protein [Populus trichocarpa] >gi|222859201|gb|EEE96748.1| predicted protein [Populus trichocarpa]	Populus trichocarpa clone POP040-A04, complete sequence	Guanine nucleotide-binding protein subunit beta-like protein OS=Medicago sativa GN=GB1 PE=2 SV=1	FOG: WD40 repeat	guanine nucleotide-binding protein subunit beta-2-like 1 protein
Unigene38397_All	241	31	6	7.408	1.3877	-2.41639	Down	1.57e-05	0.000224984	--	--	--	--	--
CL228.Contig1_All	651	4432	875	392.083	74.9202	-2.38773	Down	0	0	Cu-Zn superoxide disumtase [Populus alba] >gi|157679085|dbj|BAF80587.1| Cu-Zn superoxide disumtase [Populus alba]	Populus alba chloroplast sod-1 mRNA for Cu-Zn superoxide disumtase, complete cds	Superoxide dismutase [Cu-Zn], chloroplastic OS=Vitis vinifera GN=SODCP PE=2 SV=1	Cu/Zn superoxide dismutase	Cu/Zn superoxide dismutase [EC:1.15.1.1]
Unigene37993_All	232	35	7	8.6884	1.6818	-2.36908	Down	5.51e-06	8.76e-05	predicted protein [Populus trichocarpa] >gi|222861226|gb|EEE98768.1| predicted protein [Populus trichocarpa]	PREDICTED: Glycine max uncharacterized protein LOC100783677 (LOC100783677), mRNA	Leucine-rich repeat extensin-like protein 2 OS=Arabidopsis thaliana GN=LRX2 PE=1 SV=1	--	--
Unigene15181_All	218	140	28	36.9854	7.1593	-2.36907	Down	3.75e-20	2.93e-18	--	Populus trichocarpa predicted protein, mRNA	--	--	--
Unigene36043_All	268	40	8	8.5958	1.6639	-2.36906	Down	1.13e-06	2.09e-05	predicted protein [Populus trichocarpa] >gi|222851994|gb|EEE89541.1| predicted protein [Populus trichocarpa]	PREDICTED: Vitis vinifera uncharacterized LOC100243292 (LOC100243292), mRNA	--	--	--
Unigene22695_All	1532	1007	203	37.8556	7.386	-2.35764	Down	2.14e-134	1.93e-131	Ribosomal protein S10 [Medicago truncatula] >gi|355477385|gb|AES58588.1| Ribosomal protein S10 [Medicago truncatula]	Albugo laibachii Nc14, genomic contig CONTIG_3772_NC14_v4_314_14	--	--	--
Unigene2225_All	456	167	34	21.0917	4.1561	-2.34337	Down	1.81e-23	1.71e-21	DEAD box helicase [Ectocarpus siliculosus]	Oryza sativa Japonica Group cDNA clone:002-126-B07, full insert sequence	DEAD-box ATP-dependent RNA helicase 20 OS=Arabidopsis thaliana GN=RH20 PE=1 SV=1	Superfamily II DNA and RNA helicases	ATP-dependent RNA helicase DDX5/DBP2 [EC:3.6.4.13]
Unigene37619_All	251	49	10	11.243	2.2207	-2.33994	Down	8.28e-08	1.86e-06	peroxidase [Populus alba]	Populus alba mRNA for peroxidase, partial cds, clone: PaPO5	Peroxidase 54 OS=Arabidopsis thaliana GN=PER54 PE=2 SV=1	--	peroxidase [EC:1.11.1.7]
Unigene5498_All	822	142	29	9.9489	1.9665	-2.33891	Down	3.94e-20	3.05e-18	hypothetical protein VOLCADRAFT_63308 [Volvox carteri f. nagariensis] >gi|300261612|gb|EFJ45824.1| hypothetical protein VOLCADRAFT_63308 [Volvox carteri f. nagariensis]	--	Leucine-rich repeat extensin-like protein 5 OS=Arabidopsis thaliana GN=LRX5 PE=2 SV=2	--	--
Unigene11974_All	205	39	8	10.9565	2.1752	-2.33257	Down	1.93e-06	3.4e-05	predicted protein [Populus trichocarpa] >gi|222855912|gb|EEE93459.1| predicted protein [Populus trichocarpa]	Micromonas sp. RCC299 chromosome 8, complete sequence	--	--	--
Unigene37442_All	238	39	8	9.4373	1.8736	-2.33256	Down	1.93e-06	3.4e-05	predicted protein [Populus trichocarpa] >gi|222842591|gb|EEE80138.1| predicted protein [Populus trichocarpa]	Populus EST from leave	--	--	--
Unigene36985_All	481	34	7	4.0709	0.8112	-2.32722	Down	9.44e-06	0.000142672	70 kDa heat shock protein [Leucocryptos marina]	Oryza sativa Japonica Group cDNA clone:002-126-F12, full insert sequence	Heat shock 70 kDa protein 5 OS=Arabidopsis thaliana GN=HSP70-5 PE=2 SV=1	Molecular chaperone	heat shock 70kDa protein 1/8
Unigene36023_All	209	29	6	7.9912	1.6002	-2.32016	Down	4.65e-05	0.000585396	--	--	--	--	--
Unigene22059_All	410	460	96	64.615	13.0515	-2.30765	Down	8.52e-61	2.67e-58	predicted protein [Populus trichocarpa] >gi|222871138|gb|EEF08269.1| predicted protein [Populus trichocarpa]	Populus trichocarpa predicted protein, mRNA	Lipid transfer-like protein VAS OS=Arabidopsis thaliana GN=VAS PE=2 SV=1	--	--
Unigene16852_All	402	344	72	49.2824	9.9834	-2.30347	Down	8.75e-46	1.89e-43	basic 7S globulin 2 precursor small subunit, putative [Ricinus communis] >gi|223543800|gb|EEF45328.1| basic 7S globulin 2 precursor small subunit, putative [Ricinus communis]	Nicotiana benthamiana NbEDGP mRNA for extracellular dermal glycoprotein, complete cds	Basic 7S globulin OS=Glycine max GN=BG PE=1 SV=2	--	--
CL145.Contig2_All	352	128	27	20.9424	4.2756	-2.29223	Down	6.98e-18	4.64e-16	predicted protein [Populus trichocarpa] >gi|222846303|gb|EEE83850.1| predicted protein [Populus trichocarpa]	Populus trichocarpa clone Pop1-109D09, complete sequence	Tetrahydrocannabinolic acid synthase OS=Cannabis sativa PE=1 SV=1	--	--
CL491.Contig13_All	1422	142	30	5.7511	1.176	-2.28995	Down	1.16e-19	8.7e-18	actin [Pythium splendens]	Chara contraria clone 4 actin mRNA, partial cds	Actin OS=Achlya bisexualis PE=3 SV=1	Actin and related proteins	actin, other eukaryote
Unigene38282_All	457	61	13	7.6873	1.5856	-2.27745	Down	3.7e-09	1.02e-07	--	--	--	--	--
Unigene21471_All	233	84	18	20.7626	4.3061	-2.26953	Down	4.47e-12	1.74e-10	--	--	DEAD-box ATP-dependent RNA helicase 12 OS=Arabidopsis thaliana GN=RH12 PE=2 SV=1	--	ATP-dependent RNA helicase DDX6/DHH1 [EC:3.6.4.13]
Unigene37605_All	202	28	6	7.983	1.6557	-2.26949	Down	7.93e-05	0.00093092	predicted protein [Populus trichocarpa] >gi|222872406|gb|EEF09537.1| predicted protein [Populus trichocarpa]	Populus trichocarpa clone POP104-I07, complete sequence	--	--	--
Unigene38832_All	371	28	6	4.3465	0.9015	-2.26945	Down	7.93e-05	0.000930762	--	--	--	--	--
CL2231.Contig3_All	377	763	164	116.558	24.2479	-2.26512	Down	1.73e-97	1.02e-94	predicted protein [Populus trichocarpa] >gi|222833773|gb|EEE72250.1| predicted protein [Populus trichocarpa]	Populus nigra gene for extensin like protein, complete cds	14 kDa proline-rich protein DC2.15 OS=Daucus carota PE=2 SV=1	--	--
Unigene18229_All	909	153	33	9.6936	2.0236	-2.26011	Down	9.25e-21	7.54e-19	--	Picea glauca clone GQ0205_I22 mRNA sequence	--	--	--
Unigene38312_All	216	37	8	9.8652	2.0645	-2.25656	Down	5.59e-06	8.87e-05	--	--	--	--	--
Unigene37079_All	242	32	7	7.6154	1.6123	-2.2398	Down	2.73e-05	0.000364435	NAC domain protein, IPR003441 [Populus trichocarpa] >gi|222844407|gb|EEE81954.1| NAC domain protein, IPR003441 [Populus trichocarpa]	Populus trichocarpa NAC domain protein, IPR003441 (NAC102), mRNA	--	--	--
Unigene10866_All	244	64	14	15.106	3.1982	-2.23979	Down	2.22e-09	6.32e-08	predicted protein [Hordeum vulgare subsp. vulgare]	--	60S ribosomal protein L7-4 OS=Arabidopsis thaliana GN=RPL7D PE=2 SV=1	--	large subunit ribosomal protein L7e
Unigene34727_All	411	32	7	4.484	0.9494	-2.2397	Down	2.73e-05	0.000364364	predicted protein [Populus trichocarpa] >gi|222832952|gb|EEE71429.1| predicted protein [Populus trichocarpa]	Populus trichocarpa clone POP017-A13, complete sequence	6-phosphofructokinase 4, chloroplastic OS=Arabidopsis thaliana GN=PFK4 PE=1 SV=1	--	6-phosphofructokinase [EC:2.7.1.11]
CL4563.Contig3_All	204	41	9	11.5748	2.4591	-2.23478	Down	1.95e-06	3.43e-05	--	Populus trichocarpa tubulin folding cofactor (TFCFA), mRNA	--	--	--
Unigene36074_All	906	95	21	6.0389	1.292	-2.22468	Down	3.44e-13	1.52e-11	predicted protein [Hordeum vulgare subsp. vulgare]	Oryza sativa Japonica Group cDNA clone:002-126-A12, full insert sequence	ABC transporter F family member 4 OS=Arabidopsis thaliana GN=ABCF4 PE=2 SV=1	ATPase components of ABC transporters with duplicated ATPase domains	elongation factor 3
Unigene38715_All	488	45	10	5.3107	1.1422	-2.21709	Down	6.81e-07	1.3e-05	predicted protein [Physcomitrella patens subsp. patens] >gi|162660521|gb|EDQ48415.1| predicted protein [Physcomitrella patens subsp. patens]	--	Cationic amino acid transporter 9, chloroplastic OS=Arabidopsis thaliana GN=CAT9 PE=2 SV=1	Amino acid transporters	basic amino acid/polyamine antiporter, APA family
Unigene15351_All	200	72	16	20.733	4.4592	-2.21707	Down	2.8e-10	8.86e-09	--	--	--	--	--
Unigene28058_All	450	99	22	12.6702	2.7251	-2.21706	Down	1.23e-13	5.68e-12	predicted protein [Populus trichocarpa] >gi|222859101|gb|EEE96648.1| predicted protein [Populus trichocarpa]	Populus EST from severe drought-stressed leaves	--	--	--
CL933.Contig3_All	213	297	66	80.3038	17.2717	-2.21706	Down	5.39e-38	9.27e-36	predicted protein [Populus trichocarpa] >gi|222842741|gb|EEE80288.1| predicted protein [Populus trichocarpa]	Populus trichocarpa clone POP054-B08, complete sequence	Nitrate reductase [NADH] OS=Petunia hybrida GN=NIA PE=2 SV=1	--	nitrate reductase (NADH) [EC:1.7.1.1]
Unigene1623_All	308	63	14	11.7801	2.5337	-2.21703	Down	3.72e-09	1.03e-07	--	--	--	--	--
Unigene35998_All	483	67	15	7.9889	1.7311	-2.20631	Down	1.32e-09	3.87e-08	aspartic proteinase [Cucumis sativus]	--	Phytepsin OS=Hordeum vulgare PE=1 SV=1	Molecular chaperone	phytepsin [EC:3.4.23.40]
CL7135.Contig2_All	488	40	9	4.7206	1.028	-2.19913	Down	3.28e-06	5.45e-05	predicted protein [Populus trichocarpa] >gi|222833952|gb|EEE72429.1| predicted protein [Populus trichocarpa]	PREDICTED: Fragaria vesca subsp. vesca uncharacterized LOC101295033 (LOC101295033), mRNA	--	--	--
Unigene34510_All	285	31	7	6.2643	1.3691	-2.19393	Down	4.61e-05	0.000581015	RecName: Full=Cytochrome c >gi|16177|emb|CAA42069.1| Cytochrome c [Arabidopsis thaliana] >gi|166621|gb|AAA32747.1| cytochrome c [Arabidopsis thaliana]	A.thaliana AtCc-1 gene for cytochrome c	Cytochrome c OS=Arabidopsis thaliana GN=CC-1 PE=3 SV=1	Cytochrome c2	cytochrome c
CL8605.Contig1_All	256	48	11	10.7984	2.3951	-2.17266	Down	4e-07	7.98e-06	--	Populus trichocarpa clone POP079-C10, complete sequence	--	--	--
Unigene37444_All	219	165	38	43.3909	9.6719	-2.16552	Down	3.37e-21	2.83e-19	aquaporin, MIP family, PIP subfamily [Populus trichocarpa] >gi|222865407|gb|EEF02538.1| aquaporin, MIP family, PIP subfamily [Populus trichocarpa]	Populus EST from leave	Aquaporin PIP2-7 OS=Zea mays GN=PIP2-7 PE=2 SV=1	--	aquaporin PIP
CL9847.Contig2_All	586	30	7	2.9484	0.6658	-2.14677	Down	7.75e-05	0.000915291	predicted protein [Populus trichocarpa] >gi|118484384|gb|ABK94069.1| unknown [Populus trichocarpa] >gi|222845170|gb|EEE82717.1| predicted protein [Populus trichocarpa]	Populus EST from mild drought-stressed leaves	--	--	--
Unigene36354_All	299	30	7	5.7784	1.305	-2.14662	Down	7.75e-05	0.000914979	predicted protein [Hordeum vulgare subsp. vulgare]	Phyllostachys edulis cDNA clone: bphyem203d11, full insert sequence	--	--	--
Unigene39889_All	516	30	7	3.3483	0.7562	-2.14659	Down	7.75e-05	0.000915135	hypothetical protein PRUPE_ppa002532mg [Prunus persica]	--	Proline-rich receptor-like protein kinase PERK1 OS=Arabidopsis thaliana GN=PERK1 PE=1 SV=1	Molecular chaperone	phospholipase D [EC:3.1.4.4]
CL933.Contig2_All	2914	3787	888	74.8454	16.9862	-2.13955	Down	0	0	predicted protein [Populus trichocarpa] >gi|222856864|gb|EEE94411.1| predicted protein [Populus trichocarpa]	Populus trichocarpa clone POP054-B08, complete sequence	Nitrate reductase [NADH] OS=Cucurbita maxima PE=2 SV=1	Sulfite oxidase and related enzymes	nitrate reductase (NADH) [EC:1.7.1.1]
Unigene19114_All	241	510	120	121.874	27.7547	-2.13459	Down	3.74e-61	1.18e-58	--	Cyperus rotundus clone Cyr_233 SSR marker genomic sequence	--	--	--
Unigene38524_All	576	51	12	5.0993	1.1613	-2.13456	Down	2.34e-07	4.89e-06	aldehyde dehydrogenase [Chlamydomonas reinhardtii] >gi|158279641|gb|EDP05401.1| aldehyde dehydrogenase [Chlamydomonas reinhardtii]	--	Aldehyde dehydrogenase family 2 member B7, mitochondrial OS=Arabidopsis thaliana GN=ALDH2B7 PE=2 SV=2	NAD-dependent aldehyde dehydrogenases	aldehyde dehydrogenase (NAD+) [EC:1.2.1.3]
Unigene36470_All	201	38	9	10.888	2.4958	-2.12516	Down	9.19e-06	0.000139371	predicted protein [Populus trichocarpa] >gi|222841757|gb|EEE79304.1| predicted protein [Populus trichocarpa]	Populus trichocarpa clone POP071-K11, complete sequence	RING-H2 finger protein ATL5 OS=Arabidopsis thaliana GN=ATL5 PE=2 SV=1	--	phosphatidylinositol glycan, class W [EC:2.3.-.-]
Unigene34162_All	281	38	9	7.7882	1.7853	-2.12512	Down	9.19e-06	0.000139402	predicted protein [Populus trichocarpa] >gi|222832861|gb|EEE71338.1| predicted protein [Populus trichocarpa]	Populus trichocarpa clone ACSB193-J04, complete sequence	--	--	--
Unigene36466_All	219	109	26	28.6643	6.6176	-2.11488	Down	4.21e-14	2.04e-12	hypothetical protein MTR_1g088790 [Medicago truncatula] >gi|355480607|gb|AES61810.1| hypothetical protein MTR_1g088790 [Medicago truncatula]	Millettia pinnata mitochondrion, complete genome	--	--	--
Unigene23575_All	483	88	21	10.4929	2.4235	-2.11425	Down	1.21e-11	4.55e-10	--	--	--	--	--
Unigene38465_All	561	46	11	4.7223	1.093	-2.1112	Down	1.11e-06	2.05e-05	predicted protein [Hordeum vulgare subsp. vulgare]	--	Proline-rich receptor-like protein kinase PERK2 OS=Arabidopsis thaliana GN=PERK2 PE=2 SV=3	--	phospholipase D [EC:3.1.4.4]
Unigene36188_All	740	83	20	6.4596	1.5065	-2.10024	Down	5.63e-11	1.96e-09	predicted protein [Hordeum vulgare subsp. vulgare]	Oryza sativa Japonica Group cDNA clone:002-126-A12, full insert sequence	--	--	elongation factor 3
Unigene38261_All	876	157	38	10.3218	2.418	-2.09381	Down	1.86e-19	1.37e-17	hypothetical protein ZEAMMB73_186177 [Zea mays]	--	--	--	--
Unigene36420_All	305	37	9	6.9865	1.6448	-2.08666	Down	1.53e-05	0.000219131	predicted protein [Populus trichocarpa] >gi|222863919|gb|EEF01050.1| predicted protein [Populus trichocarpa]	PREDICTED: Fragaria vesca subsp. vesca protein PLANT CADMIUM RESISTANCE 12-like (LOC101309927), mRNA	Protein PLANT CADMIUM RESISTANCE 12 OS=Arabidopsis thaliana GN=PCR12 PE=2 SV=2	--	--
CL2600.Contig2_All	1289	2389	582	106.739	25.1676	-2.08445	Down	2.34e-271	4.91e-268	1,3-beta-D-glucanase GH17_101 [Populus tremula x Populus tremuloides]	Populus x canescens beta-1,3 glucanase (BGLUC) mRNA, complete cds	Glucan endo-1,3-beta-glucosidase, basic isoform OS=Prunus persica GN=GNS1 PE=3 SV=1	Exo-beta-1,3-glucanase	--
Unigene26255_All	254	90	22	20.4065	4.8279	-2.07956	Down	1.17e-11	4.4e-10	predicted protein [Populus trichocarpa] >gi|222855496|gb|EEE93043.1| predicted protein [Populus trichocarpa]	Populus trichocarpa predicted protein, mRNA	--	--	--
Unigene37292_All	214	45	11	12.1104	2.8652	-2.07954	Down	1.84e-06	3.25e-05	predicted protein [Populus trichocarpa] >gi|222868357|gb|EEF05488.1| predicted protein [Populus trichocarpa]	Populus EST from severe drought-stressed leaves	60S acidic ribosomal protein P1-3 OS=Arabidopsis thaliana GN=RPP1C PE=1 SV=2	Ribosomal protein L12E/L44/L45/RPP1/RPP2	large subunit ribosomal protein LP1
Unigene16733_All	391	410	102	60.3902	14.541	-2.05419	Down	3.45e-47	7.81e-45	predicted protein [Populus trichocarpa] >gi|222841586|gb|EEE79133.1| predicted protein [Populus trichocarpa]	Poplar cDNA sequences	--	--	--
Unigene988_All	389	32	8	4.7376	1.1463	-2.04717	Down	7.35e-05	0.000873002	PREDICTED: 60S ribosomal protein L10-1-like [Brachypodium distachyon]	Oryza sativa Japonica Group cDNA clone:002-170-G12, full insert sequence	60S ribosomal protein L10-1 OS=Oryza sativa subsp. japonica GN=SC34 PE=2 SV=1	Ribosomal protein L16/L10E	large subunit ribosomal protein L10e
Unigene38377_All	222	40	10	10.3769	2.5108	-2.04716	Down	8.74e-06	0.000133197	--	--	--	--	--
Unigene21182_All	235	56	14	13.724	3.3207	-2.04714	Down	1.3e-07	2.83e-06	predicted protein [Populus trichocarpa] >gi|222854220|gb|EEE91767.1| predicted protein [Populus trichocarpa]	Populus trichocarpa predicted protein, mRNA	Peroxidase 70 OS=Zea mays GN=PER70 PE=1 SV=1	--	peroxidase [EC:1.11.1.7]
Unigene35033_All	400	32	8	4.6073	1.1148	-2.04714	Down	7.35e-05	0.000872853	--	--	--	--	--
CL4801.Contig2_All	424	32	8	4.3465	1.0517	-2.04713	Down	7.35e-05	0.000872703	--	Populus EST from mild drought-stressed leaves	--	--	--
Unigene21414_All	237	59	15	14.3372	3.5279	-2.02288	Down	7.46e-08	1.7e-06	predicted protein [Populus trichocarpa] >gi|222843267|gb|EEE80814.1| predicted protein [Populus trichocarpa]	PREDICTED: Fragaria vesca subsp. vesca tRNA guanosine-2'-O-methyltransferase TRM13 homolog (LOC101314697), mRNA	--	--	tRNA guanosine-2'-O-methyltransferase TRM13 [EC:2.1.1.-]
Unigene37696_All	358	383	98	61.6134	15.2586	-2.01362	Down	4.26e-43	8.44e-41	predicted protein [Populus trichocarpa] >gi|118481855|gb|ABK92864.1| unknown [Populus trichocarpa] >gi|222844241|gb|EEE81788.1| predicted protein [Populus trichocarpa]	Populus EST from severe drought-stressed opposite wood	Protein transport protein Sec61 subunit beta OS=Arabidopsis thaliana GN=At2g45070 PE=3 SV=1	--	protein transport protein SEC61 subunit beta
Unigene36028_All	227	39	10	9.8946	2.4555	-2.01062	Down	1.44e-05	0.000208276	--	--	--	--	--
CL8983.Contig2_All	359	39	10	6.2565	1.5527	-2.01058	Down	1.44e-05	0.000208319	predicted protein [Populus trichocarpa] >gi|222836160|gb|EEE74581.1| predicted protein [Populus trichocarpa]	Populus EST from leave	--	--	--
Unigene37474_All	244	35	9	8.2611	2.056	-2.00649	Down	4.17e-05	0.000529374	predicted protein [Populus trichocarpa] >gi|222857783|gb|EEE95330.1| predicted protein [Populus trichocarpa]	PREDICTED: Glycine max cationic peroxidase 1-like (LOC100818176), mRNA	Cationic peroxidase 1 OS=Arachis hypogaea GN=PNC1 PE=1 SV=2	--	peroxidase [EC:1.11.1.7]
Unigene38417_All	210	35	9	9.5986	2.3889	-2.00648	Down	4.17e-05	0.000529277	--	Populus trichocarpa clone POP024-I22, complete sequence	--	--	--
Unigene36418_All	224	70	18	17.9974	4.4792	-2.00648	Down	5.34e-09	1.44e-07	predicted protein [Populus trichocarpa] >gi|222869841|gb|EEF06972.1| predicted protein [Populus trichocarpa]	Populus trichocarpa predicted protein, mRNA	--	--	--
Unigene38945_All	413	35	9	4.8806	1.2147	-2.00646	Down	4.17e-05	0.00052918	--	--	--	--	--
CL7236.Contig3_All	205	58	15	16.2942	4.0786	-1.99821	Down	1.22e-07	2.67e-06	--	--	--	--	--
Unigene36462_All	235	54	14	13.2338	3.3207	-1.99467	Down	3.48e-07	7.02e-06	ammonium transporter [Populus trichocarpa] >gi|222862665|gb|EEF00172.1| ammonium transporter [Populus trichocarpa]	Populus trichocarpa ammonium transporter (PtrAMT1-2), mRNA	Ammonium transporter 1 member 2 OS=Arabidopsis thaliana GN=AMT1-2 PE=1 SV=1	--	ammonium transporter, Amt family
Unigene37350_All	346	50	13	8.3225	2.0943	-1.99055	Down	9.93e-07	1.85e-05	predicted protein [Populus trichocarpa] >gi|222874157|gb|EEF11288.1| predicted protein [Populus trichocarpa]	Populus trichocarpa clone POP065-C13, complete sequence	Cytosolic sulfotransferase 11 OS=Arabidopsis thaliana GN=SOT11 PE=2 SV=1	--	desulfoglucosinolate sulfotransferase A/B/C [EC:2.8.2.-]
Unigene16392_All	348	119	31	19.6937	4.9654	-1.98775	Down	3.33e-14	1.62e-12	predicted protein [Populus trichocarpa] >gi|222844612|gb|EEE82159.1| predicted protein [Populus trichocarpa]	Solanum nigrum extensin-like mRNA, partial sequence	Extensin OS=Daucus carota PE=2 SV=1	--	--
CL10665.Contig2_All	587	46	12	4.5131	1.1395	-1.98572	Down	2.84e-06	4.79e-05	predicted protein [Populus trichocarpa] >gi|118484350|gb|ABK94052.1| unknown [Populus trichocarpa] >gi|222846343|gb|EEE83890.1| predicted protein [Populus trichocarpa]	Populus trichocarpa clone POP072-L18, complete sequence	--	--	--
CL9494.Contig1_All	258	201	53	44.8679	11.4506	-1.97026	Down	9.57e-23	8.74e-21	--	Populus trichocarpa clone ACSB2137-O19, complete sequence	--	--	--
Unigene5795_All	1495	182	48	7.0112	1.7897	-1.96994	Down	9.85e-21	8e-19	predicted protein [Ostreococcus lucimarinus CCE9901] >gi|144582366|gb|ABP00443.1| predicted protein [Ostreococcus lucimarinus CCE9901]	Picea glauca clone GQ01308_K13 mRNA sequence	Proline-rich receptor-like protein kinase PERK8 OS=Arabidopsis thaliana GN=PERK8 PE=1 SV=1	RNA-binding proteins (RRM domain)	histone arginine demethylase JMJD6 [EC:1.14.11.-]
Unigene37641_All	402	64	17	9.1688	2.3572	-1.95966	Down	4e-08	9.45e-07	predicted protein [Populus trichocarpa] >gi|222842471|gb|EEE80018.1| predicted protein [Populus trichocarpa]	M.annua mRNA for peroxidase	Peroxidase 9 OS=Arabidopsis thaliana GN=PER9 PE=1 SV=1	--	peroxidase [EC:1.11.1.7]
Unigene18078_All	300	60	16	11.5183	2.9728	-1.95403	Down	1.14e-07	2.5e-06	--	--	--	--	--
Unigene7339_All	445	60	16	7.7652	2.0042	-1.954	Down	1.14e-07	2.5e-06	ribosomal protein L25-like protein [Solanum tuberosum]	--	60S ribosomal protein L23a OS=Nicotiana tabacum GN=RPL23A PE=2 SV=1	Ribosomal protein L23	large subunit ribosomal protein L23Ae
Unigene1710_All	237	108	29	26.2443	6.8206	-1.94403	Down	1.1e-12	4.59e-11	--	--	--	--	--
CL4022.Contig4_All	233	491	132	121.363	31.5784	-1.94231	Down	2.65e-52	7.08e-50	predicted protein [Populus trichocarpa]	Zea mays cultivar line T68 16S ribosomal RNA, 16S-23S ribosomal RNA intergenic spacer, partial sequence	--	--	--
Unigene12301_All	866	89	24	5.9188	1.5448	-1.93788	Down	1.19e-10	3.99e-09	hypothetical protein AURANDRAFT_61079 [Aureococcus anophagefferens]	--	--	--	nuclear pore complex protein Nup62
Unigene37310_All	218	37	10	9.7747	2.5569	-1.93466	Down	3.84e-05	0.000494351	conserved hypothetical protein [Ricinus communis] >gi|223533309|gb|EEF35061.1| conserved hypothetical protein [Ricinus communis]	Populus trichocarpa predicted protein, mRNA	--	--	--
Unigene25095_All	539	144	39	15.3863	4.0332	-1.93165	Down	2.57e-16	1.54e-14	--	--	--	--	--
Unigene23843_All	582	48	13	4.7498	1.2451	-1.93161	Down	2.63e-06	4.5e-05	carbonic anhydrase putative [Albugo laibachii Nc14]	--	--	Carbonic anhydrase	--
Unigene3228_All	424	317	86	43.0579	11.3059	-1.9292	Down	4.69e-34	7.2e-32	hypothetical protein PRUPE_ppa010719mg [Prunus persica]	PREDICTED: Fragaria vesca subsp. vesca elongation factor P-like (LOC101292718), mRNA	--	Translation elongation factor P (EF-P)/translation initiation factor 5A (eIF-5A)	elongation factor P
Unigene9697_All	230	291	79	72.8659	19.1457	-1.92822	Down	2.26e-31	3.13e-29	--	--	--	--	--
Unigene19352_All	239	55	15	13.2533	3.4984	-1.92158	Down	5.22e-07	1.03e-05	component of cytosolic 80S ribosome and 60S large subunit [Volvox carteri f. nagariensis] >gi|300264478|gb|EFJ48674.1| component of cytosolic 80S ribosome and 60S large subunit [Volvox carteri f. nagariensis]	--	60S ribosomal protein L29-1 OS=Arabidopsis thaliana GN=RPL29A PE=1 SV=1	--	large subunit ribosomal protein L29e
Unigene4449_All	245	106	29	24.9172	6.5979	-1.91706	Down	2.86e-12	1.14e-10	predicted protein [Populus trichocarpa] >gi|222852684|gb|EEE90231.1| predicted protein [Populus trichocarpa]	Populus trichocarpa clone POP035-K18, complete sequence	--	--	--
CL1071.Contig5_All	1346	190	52	8.1296	2.1534	-1.91657	Down	7.39e-21	6.08e-19	predicted protein [Populus trichocarpa] >gi|222869121|gb|EEF06252.1| predicted protein [Populus trichocarpa]	Populus EST from mild drought-stressed leaves	--	CBS-domain-containing membrane protein	--
Unigene37080_All	328	84	23	14.7491	3.9086	-1.9159	Down	5.38e-10	1.65e-08	--	--	--	--	--
Unigene14903_All	564	91	25	9.2923	2.4708	-1.91106	Down	1.1e-10	3.69e-09	--	--	--	--	--
Unigene36562_All	291	40	11	7.9164	2.107	-1.90965	Down	2.16e-05	0.000299189	--	--	--	--	--
CL2560.Contig1_All	390	40	11	5.9068	1.5722	-1.90959	Down	2.16e-05	0.000299249	hypothetical protein ZEAMMB73_817356, partial [Zea mays]	Oryza sativa Japonica Group Os02g0254800 (Os02g0254800) mRNA, complete cds	Glycine-rich cell wall structural protein 1.0 OS=Phaseolus vulgaris PE=2 SV=1	Endoglucanase	phospholipase D [EC:3.1.4.4]
Unigene17265_All	1004	138	38	7.916	2.1097	-1.90773	Down	1.84e-15	1.01e-13	hypothetical protein SELMODRAFT_269342 [Selaginella moellendorffii] >gi|300144105|gb|EFJ10791.1| hypothetical protein SELMODRAFT_269342 [Selaginella moellendorffii]	TSA: Camelina sativa comp57232_c1_seq1 transcribed RNA sequence	DEAD-box ATP-dependent RNA helicase 30 OS=Arabidopsis thaliana GN=RH30 PE=2 SV=2	Superfamily II DNA and RNA helicases	ATP-dependent RNA helicase DDX5/DBP2 [EC:3.6.4.13]
CL2337.Contig1_All	227	58	16	14.715	3.9289	-1.90509	Down	2.97e-07	6.13e-06	predicted protein [Populus trichocarpa] >gi|222866652|gb|EEF03783.1| predicted protein [Populus trichocarpa]	PREDICTED: Vitis vinifera uncharacterized LOC100243938 (LOC100243938), mRNA	--	--	--
Unigene38266_All	339	65	18	11.0426	2.9597	-1.89956	Down	5.95e-08	1.37e-06	--	--	--	--	--
CL119.Contig1_All	243	2531	702	599.853	161.028	-1.89729	Down	5.86e-254	1.1e-250	predicted protein [Populus trichocarpa] >gi|222836488|gb|EEE74895.1| predicted protein [Populus trichocarpa]	Acacia mangium clone Am341 microsatellite sequences	--	--	--
CL1949.Contig2_All	499	310	86	35.7784	9.6066	-1.89699	Down	1.25e-32	1.83e-30	predicted protein [Populus trichocarpa] >gi|118488408|gb|ABK96020.1| unknown [Populus trichocarpa] >gi|222864704|gb|EEF01835.1| predicted protein [Populus trichocarpa]	Populus EST from leave	--	--	--
CL7402.Contig2_All	224	36	10	9.2558	2.4884	-1.89514	Down	6.23e-05	0.000754634	ribosomal protein L1, partial [Auxenochlorella protothecoides]	--	60S ribosomal protein L10a-3 OS=Arabidopsis thaliana GN=RPL10AC PE=2 SV=1	Ribosomal protein L1	large subunit ribosomal protein L10Ae
CL8507.Contig1_All	914	1705	475	107.433	28.968	-1.8909	Down	5.89e-171	6.8e-168	oxygen-evolving enhancer protein 2 of photosystem II [Chlamydomonas reinhardtii] >gi|158277293|gb|EDP03062.1| oxygen-evolving enhancer protein 2 of photosystem II [Chlamydomonas reinhardtii]	Chlamydomonas reinhardtii oxygen-evolving enhancer protein 2 of photosystem II (PSBP1) mRNA, complete cds	Oxygen-evolving enhancer protein 2, chloroplastic OS=Chlamydomonas reinhardtii GN=PSBP PE=2 SV=1	--	photosystem II oxygen-evolving enhancer protein 2
Unigene1206_All	357	61	17	9.8406	2.6543	-1.89041	Down	1.68e-07	3.6e-06	predicted protein [Chlamydomonas reinhardtii] >gi|158272748|gb|EDO98544.1| predicted protein [Chlamydomonas reinhardtii]	Chlamydomonas reinhardtii predicted protein (CHLREDRAFT_185394) mRNA, complete cds	--	--	--
Unigene26091_All	201	61	17	17.478	4.7144	-1.89039	Down	1.68e-07	3.6e-06	--	--	--	--	--
Unigene23740_All	213	160	45	43.2613	11.7762	-1.8772	Down	2.39e-17	1.52e-15	--	Populus trichocarpa predicted protein, mRNA	--	--	--
Unigene38444_All	348	39	11	6.4542	1.7619	-1.87311	Down	3.49e-05	0.00045277	--	--	--	--	--
Unigene15623_All	238	117	33	28.3118	7.7287	-1.87311	Down	4.94e-13	2.14e-11	--	Populus trichocarpa predicted protein, mRNA	--	--	--
CL1399.Contig3_All	1593	1049	298	37.9244	10.4273	-1.86276	Down	8.2e-104	5.16e-101	predicted protein [Populus trichocarpa] >gi|222869210|gb|EEF06341.1| predicted protein [Populus trichocarpa]	PREDICTED: Fragaria vesca subsp. vesca BTB/POZ and TAZ domain-containing protein 1-like (LOC101296100), mRNA	BTB/POZ and TAZ domain-containing protein 1 OS=Arabidopsis thaliana GN=BT1 PE=1 SV=1	--	[EC:1.14.-.-]
Unigene21435_All	515	42	12	4.6968	1.2988	-1.8545	Down	1.96e-05	0.000273783	--	--	--	--	--
Unigene35018_All	379	42	12	6.3822	1.7649	-1.85447	Down	1.96e-05	0.000273894	predicted protein [Populus trichocarpa] >gi|222859275|gb|EEE96822.1| predicted protein [Populus trichocarpa]	Populus trichocarpa clone POP014-L21, complete sequence	GDSL esterase/lipase At1g74460 OS=Arabidopsis thaliana GN=At1g74460 PE=2 SV=1	--	alpha-L-fucosidase [EC:3.2.1.51]
Unigene36138_All	376	42	12	6.4331	1.779	-1.85445	Down	1.96e-05	0.000273838	40S ribosomal protein S3A isoform 2 [Galdieria sulphuraria] >gi|452823852|gb|EME30859.1| 40S ribosomal protein S3A isoform 1 [Galdieria sulphuraria]	--	40S ribosomal protein S3a OS=Chlamydomonas reinhardtii GN=CHLREDRAFT_168484 PE=3 SV=1	Ribosomal protein S3AE	small subunit ribosomal protein S3Ae
Unigene10625_All	383	101	29	15.1873	4.2206	-1.84735	Down	2.98e-11	1.07e-09	hypothetical protein THAOC_03375 [Thalassiosira oceanica]	--	--	--	--
Unigene4288_All	255	80	23	18.068	5.0276	-1.8455	Down	3.53e-09	9.79e-08	predicted protein [Populus trichocarpa] >gi|222855038|gb|EEE92585.1| predicted protein [Populus trichocarpa]	Populus trichocarpa clone WS01211_M19 unknown mRNA	Ribonuclease II, chloroplastic/mitochondrial OS=Arabidopsis thaliana GN=RNR1 PE=1 SV=1	--	--
CL2662.Contig4_All	769	59	17	4.4186	1.2322	-1.84235	Down	4.32e-07	8.58e-06	TIR-NBS type disease resistance protein [Populus trichocarpa]	Populus trichocarpa clone POP002-K09, complete sequence	TMV resistance protein N OS=Nicotiana glutinosa GN=N PE=1 SV=1	--	--
Unigene34113_All	506	59	17	6.7152	1.8727	-1.84231	Down	4.32e-07	8.58e-06	elongation translation factor 1 alpha [Cyanophora paradoxa]	Hordeum vulgare subsp. vulgare cDNA clone: FLbaf93b09, mRNA sequence	Elongation factor 1-alpha C OS=Porphyra purpurea GN=TEF-C PE=2 SV=1	Translation elongation factor EF-1alpha (GTPase)	elongation factor 1-alpha
Unigene9751_All	215	59	17	15.8042	4.4074	-1.84231	Down	4.32e-07	8.58e-06	hypothetical protein VOLCADRAFT_103294 [Volvox carteri f. nagariensis] >gi|300267612|gb|EFJ51795.1| hypothetical protein VOLCADRAFT_103294 [Volvox carteri f. nagariensis]	--	--	--	cation efflux system protein, CDF family
Unigene21030_All	598	45	13	4.3338	1.2118	-1.83848	Down	1.1e-05	0.000163518	predicted protein [Populus trichocarpa] >gi|222865866|gb|EEF02997.1| predicted protein [Populus trichocarpa]	Populus trichocarpa clone POP018-K04, complete sequence	Probable xyloglucan endotransglucosylase/hydrolase protein 26 OS=Arabidopsis thaliana GN=XTH26 PE=2 SV=1	Beta-glucanase/Beta-glucan synthetase	xyloglucan:xyloglucosyl transferase [EC:2.4.1.207]
CL5641.Contig1_All	453	477	138	60.6428	16.9806	-1.83645	Down	2.87e-47	6.52e-45	predicted protein [Populus trichocarpa] >gi|222842636|gb|EEE80183.1| predicted protein [Populus trichocarpa]	PREDICTED: Solanum lycopersicum uncharacterized LOC101249632 (LOC101249632), mRNA	--	--	--
CL1933.Contig2_All	290	38	11	7.5465	2.1143	-1.83563	Down	5.61e-05	0.000686647	predicted protein [Populus trichocarpa] >gi|222854877|gb|EEE92424.1| predicted protein [Populus trichocarpa]	Poplar cDNA sequences	--	--	--
Unigene904_All	246	113	33	26.4547	7.4774	-1.82292	Down	3.15e-12	1.25e-10	predicted protein [Populus trichocarpa] >gi|222855608|gb|EEE93155.1| predicted protein [Populus trichocarpa]	Populus trichocarpa predicted protein, mRNA	Dynamin-like protein ARC5 OS=Arabidopsis thaliana GN=ARC5 PE=1 SV=2	--	--
Unigene38363_All	242	41	12	9.7573	2.764	-1.81972	Down	3.13e-05	0.00041221	predicted protein [Hordeum vulgare subsp. vulgare]	Picea glauca clone GQ03517_A15 mRNA sequence	Elongation factor 1-alpha OS=Euglena gracilis GN=TEF PE=2 SV=1	Translation elongation factor EF-1alpha (GTPase)	elongation factor 1-alpha
CL5547.Contig2_All	475	232	68	28.129	7.9797	-1.81765	Down	1.69e-23	1.61e-21	predicted protein [Populus trichocarpa] >gi|222851983|gb|EEE89530.1| predicted protein [Populus trichocarpa]	Jatropha curcas chloroplast omega-3 fatty acid desaturase gene, complete cds; nuclear gene for chloroplast product	Omega-3 fatty acid desaturase, chloroplastic OS=Ricinus communis GN=FAD7A-1 PE=2 SV=1	--	omega-3 fatty acid desaturase (delta-15 desaturase) [EC:1.14.19.-]
CL8020.Contig1_All	1076	210	62	11.24	3.2118	-1.80719	Down	2.96e-21	2.49e-19	predicted protein [Populus trichocarpa] >gi|222866188|gb|EEF03319.1| predicted protein [Populus trichocarpa]	Populus EST from mild drought-stressed leaves	--	Lactoylglutathione lyase and related lyases	glyoxylase I family protein
Unigene3557_All	280	64	19	13.1638	3.7824	-1.7992	Down	2.19e-07	4.6e-06	--	--	--	--	--
Unigene25042_All	283	121	36	24.624	7.0907	-1.79607	Down	9.21e-13	3.87e-11	--	--	--	--	--
CL2927.Contig1_All	234	161	48	39.625	11.434	-1.79308	Down	1.77e-16	1.07e-14	predicted protein [Populus trichocarpa] >gi|222847000|gb|EEE84547.1| predicted protein [Populus trichocarpa]	Populus trichocarpa predicted protein, mRNA	--	--	--
Unigene15061_All	379	110	33	16.7152	4.8534	-1.78409	Down	1.24e-11	4.66e-10	--	--	--	--	--
CL398.Contig1_All	540	40	12	4.266	1.2387	-1.78406	Down	4.99e-05	0.000617797	predicted protein [Populus trichocarpa] >gi|222866804|gb|EEF03935.1| predicted protein [Populus trichocarpa]	PREDICTED: Vitis vinifera uncharacterized LOC100262706 (LOC100262706), mRNA	--	--	--
Unigene26821_All	370	63	19	9.8061	2.8624	-1.77645	Down	3.46e-07	7e-06	GRAS family transcription factor [Populus trichocarpa] >gi|222853326|gb|EEE90873.1| GRAS family transcription factor [Populus trichocarpa]	Populus trichocarpa GRAS family transcription factor (GRAS93), mRNA	DELLA protein RGL1 OS=Arabidopsis thaliana GN=RGL1 PE=1 SV=1	--	DELLA protein
Unigene17602_All	218	169	51	44.6467	13.0402	-1.77559	Down	5.18e-17	3.24e-15	--	Populus trichocarpa actin depolymerizing factor 2 (ADF2), mRNA	--	--	--
Unigene37672_All	285	159	48	32.1301	9.3879	-1.77505	Down	4.38e-16	2.53e-14	--	--	--	--	--
Unigene16555_All	327	43	13	7.5732	2.216	-1.77295	Down	2.78e-05	0.000370839	TPA: hypothetical protein ZEAMMB73_338596 [Zea mays]	--	Arginine/serine-rich protein 45 OS=Arabidopsis thaliana GN=SR45 PE=1 SV=1	Membrane carboxypeptidase (penicillin-binding protein)	RNA-binding protein with serine-rich domain 1
Unigene36745_All	220	43	13	11.2565	3.2938	-1.77293	Down	2.78e-05	0.000370767	predicted protein [Populus trichocarpa] >gi|224112637|ref|XP_002316247.1| predicted protein [Populus trichocarpa] >gi|222865287|gb|EEF02418.1| predicted protein [Populus trichocarpa] >gi|222869921|gb|EEF07052.1| predicted protein [Populus trichocarpa]	Populus trichocarpa clone JGIACSB09-H15, complete sequence	UDP-glycosyltransferase 76C3 OS=Arabidopsis thaliana GN=UGT76C3 PE=3 SV=1	--	cytokinin-N-glucosyltransferase [EC:2.4.1.-]
Unigene34082_All	870	165	50	10.9225	3.2035	-1.76958	Down	1.42e-16	8.61e-15	predicted protein [Hordeum vulgare subsp. vulgare] >gi|326530362|dbj|BAJ97607.1| predicted protein [Hordeum vulgare subsp. vulgare]	A.bisexualis gene for actin >gi|78057819|gb|DQ232887.1| Peronospora viciae actin A mRNA, complete cds	Actin OS=Coleochaete scutata PE=2 SV=1	Actin and related proteins	actin, aortic smooth muscle
Unigene27862_All	282	326	99	66.5775	19.5685	-1.7665	Down	3.41e-31	4.68e-29	--	Populus trichocarpa predicted protein, mRNA	--	--	--
CL1236.Contig2_All	590	1316	400	128.459	37.7902	-1.76522	Down	1.31e-120	1.01e-117	unknown [Populus trichocarpa]	PREDICTED: Vitis vinifera uncharacterized LOC100245204 (LOC100245204), mRNA	--	--	--
CL3908.Contig2_All	910	230	70	14.5561	4.2877	-1.76335	Down	2.05e-22	1.84e-20	predicted protein [Populus trichocarpa] >gi|118482006|gb|ABK92934.1| unknown [Populus trichocarpa] >gi|222847640|gb|EEE85187.1| predicted protein [Populus trichocarpa]	PREDICTED: Fragaria vesca subsp. vesca cellulose synthase-like protein E1-like (LOC101291705), mRNA	Transmembrane emp24 domain-containing protein p24beta2 OS=Arabidopsis thaliana GN=At3g07680 PE=1 SV=1	--	--
Unigene13209_All	561	476	145	48.8656	14.4071	-1.76204	Down	1.21e-44	2.54e-42	predicted protein [Populus trichocarpa] >gi|118482351|gb|ABK93099.1| unknown [Populus trichocarpa] >gi|222859405|gb|EEE96952.1| predicted protein [Populus trichocarpa]	Populus EST from severe drought-stressed leaves	Protein transport protein Sec61 subunit gamma-2 OS=Arabidopsis thaliana GN=SEC61G2 PE=3 SV=1	Preprotein translocase subunit Sss1	protein transport protein SEC61 subunit gamma and related proteins
Unigene37104_All	265	49	15	10.649	3.1551	-1.75496	Down	8.69e-06	0.000132616	--	--	--	--	--
Unigene2668_All	633	137	42	12.4645	3.6984	-1.75285	Down	7.72e-14	3.64e-12	predicted protein [Hordeum vulgare subsp. vulgare]	Oryza sativa Japonica Group cDNA clone:002-141-F09, full insert sequence	Elongation factor 1-alpha OS=Oryza sativa subsp. japonica GN=REFA1 PE=2 SV=2	Translation elongation factor EF-1alpha (GTPase)	elongation factor 1-alpha
Unigene3939_All	251	88	27	20.1915	5.996	-1.75168	Down	2.27e-09	6.47e-08	--	Populus trichocarpa clone POP043-L10, complete sequence	--	--	--
CL2979.Contig4_All	1284	384	118	17.2237	5.1226	-1.74945	Down	5.47e-36	8.84e-34	predicted protein [Populus trichocarpa] >gi|222848115|gb|EEE85662.1| predicted protein [Populus trichocarpa]	Populus trichocarpa clone Pop1-72K24, complete sequence	Stem-specific protein TSJT1 OS=Nicotiana tabacum GN=TSJT1 PE=2 SV=1	--	--
Unigene26234_All	221	81	25	21.1082	6.3055	-1.74312	Down	1.12e-08	2.87e-07	--	--	--	--	--
CL3655.Contig1_All	1602	1145	354	41.1625	12.3172	-1.74066	Down	3.58e-103	2.23e-100	predicted protein [Populus trichocarpa] >gi|222847859|gb|EEE85406.1| predicted protein [Populus trichocarpa]	PREDICTED: Fragaria vesca subsp. vesca uncharacterized LOC101302848 (LOC101302848), mRNA	26S protease regulatory subunit 6A homolog B OS=Arabidopsis thaliana GN=RPT5B PE=1 SV=3	ATP-dependent Zn proteases	mitochondrial chaperone BCS1
Unigene38443_All	403	42	13	6.0021	1.7981	-1.73899	Down	4.41e-05	0.000558172	predicted protein [Hordeum vulgare subsp. vulgare]	Aphanomyces euteiches cDNA	ABC transporter F family member 3 OS=Arabidopsis thaliana GN=ABCF3 PE=2 SV=1	ATPase components of ABC transporters with duplicated ATPase domains	elongation factor 3
Unigene6649_All	278	58	18	12.0155	3.6091	-1.73519	Down	1.53e-06	2.73e-05	predicted protein [Populus trichocarpa] >gi|222836365|gb|EEE74772.1| predicted protein [Populus trichocarpa]	Populus trichocarpa predicted protein, mRNA	--	--	--
Unigene11808_All	489	58	18	6.8309	2.0518	-1.73519	Down	1.53e-06	2.73e-05	PREDICTED: uncharacterized protein LOC100257036 [Vitis vinifera]	Populus trichocarpa predicted protein, mRNA	Wound-induced protein 1 OS=Solanum tuberosum GN=WUN1 PE=2 SV=1	--	--
Unigene26731_All	335	74	23	12.7217	3.827	-1.73301	Down	5.49e-08	1.27e-06	predicted protein [Populus trichocarpa] >gi|222833773|gb|EEE72250.1| predicted protein [Populus trichocarpa]	Populus nigra gene for extensin like protein, complete cds	--	--	--
CL6645.Contig2_All	275	45	14	9.4241	2.8377	-1.73163	Down	2.45e-05	0.000331739	predicted protein [Populus trichocarpa] >gi|222868222|gb|EEF05353.1| predicted protein [Populus trichocarpa]	Populus trichocarpa clone WS0127_O13 unknown mRNA	--	--
Unigene24362_All	246	77	24	18.0266	5.4381	-1.72895	Down	3.09e-08	7.47e-07	--	--	--	--	--
CL8231.Contig3_All	1071	64	20	3.4415	1.0409	-1.72521	Down	4.82e-07	9.51e-06	predicted protein [Populus trichocarpa] >gi|118487907|gb|ABK95775.1| unknown [Populus trichocarpa] >gi|222850655|gb|EEE88202.1| predicted protein [Populus trichocarpa]	Populus EST from mild drought-stressed leaves	Somatic embryogenesis receptor kinase 1 OS=Arabidopsis thaliana GN=SERK1 PE=1 SV=2	Leucine-rich repeat (LRR) protein	somatic embryogenesis receptor kinase 1 [EC:2.7.10.1 2.7.11.1]
CL9779.Contig2_All	264	131	41	28.5777	8.6567	-1.723	Down	5.17e-13	2.23e-11	unknown [Populus trichocarpa]	Populus trichocarpa clone POP040-F15, complete sequence	Calmodulin-like protein 5 OS=Arabidopsis thaliana GN=CML5 PE=2 SV=2	--	calcium-binding protein CML
Unigene1460_All	218	83	26	21.9271	6.648	-1.72172	Down	9.86e-09	2.55e-07	--	Populus trichocarpa amino acid transporter, mRNA	--	--	--
CL6939.Contig2_All	347	102	32	16.9289	5.1403	-1.71956	Down	2.07e-10	6.7e-09	predicted protein [Populus trichocarpa] >gi|222854983|gb|EEE92530.1| predicted protein [Populus trichocarpa]	PREDICTED: Fragaria vesca subsp. vesca probable inactive purple acid phosphatase 28-like (LOC101297133), mRNA	Probable inactive purple acid phosphatase 28 OS=Arabidopsis thaliana GN=PAP28 PE=2 SV=1	--	--
Unigene37396_All	465	51	16	6.3165	1.918	-1.71952	Down	7.65e-06	0.000118002	PREDICTED: aldehyde dehydrogenase family 2 member B7, mitochondrial-like [Glycine max]	Oryza sativa Japonica Group cDNA clone:002-161-C04, full insert sequence	Aldehyde dehydrogenase family 2 member B4, mitochondrial OS=Arabidopsis thaliana GN=ALDH2B4 PE=1 SV=1	NAD-dependent aldehyde dehydrogenases	aldehyde dehydrogenase (NAD+) [EC:1.2.1.3]
CL4452.Contig3_All	399	181	57	26.1255	7.9629	-1.71409	Down	2.56e-17	1.63e-15	unknown [Populus trichocarpa]	Populus EST from leave	RING-H2 finger protein ATL48 OS=Arabidopsis thaliana GN=ATL48 PE=2 SV=2	--	--
CL8397.Contig1_All	324	57	18	10.1319	3.0967	-1.7101	Down	2.4e-06	4.14e-05	predicted protein [Populus trichocarpa] >gi|118484433|gb|ABK94093.1| unknown [Populus trichocarpa] >gi|222846252|gb|EEE83799.1| predicted protein [Populus trichocarpa]	Populus trichocarpa clone Pop1-065A01, complete sequence	--	--	--
CL966.Contig1_All	658	6299	1996	551.322	169.085	-1.70514	Down	0	0	predicted protein [Populus trichocarpa] >gi|118482199|gb|ABK93028.1| unknown [Populus trichocarpa] >gi|118482225|gb|ABK93041.1| unknown [Populus trichocarpa] >gi|118483267|gb|ABK93536.1| unknown [Populus trichocarpa] >gi|118484158|gb|ABK93961.1| unknown [Populus trichocarpa] >gi|118485132|gb|ABK94429.1| unknown [Populus trichocarpa] >gi|118485397|gb|ABK94555.1| unknown [Populus trichocarpa] >gi|2…	Populus EST from leave	Defensin-like protein OS=Nelumbo nucifera PE=3 SV=1	--	--
Unigene36155_All	344	41	13	6.8641	2.1065	-1.70422	Down	6.94e-05	0.000829502	predicted protein [Populus trichocarpa] >gi|222867722|gb|EEF04853.1| predicted protein [Populus trichocarpa]	Populus trichocarpa clone Pop1-106E19, complete sequence	Acid phosphatase 1 OS=Solanum lycopersicum GN=APS1 PE=2 SV=1	--	large subunit ribosomal protein L10e
Unigene3764_All	307	296	94	55.5281	17.0672	-1.70199	Down	4.21e-27	4.83e-25	predicted protein [Populus trichocarpa] >gi|222860154|gb|EEE97701.1| predicted protein [Populus trichocarpa]	Populus trichocarpa clone ACSB861-N07, complete sequence	Cannabidiolic acid synthase-like 1 OS=Cannabis sativa GN=CBDAS2 PE=2 SV=1	--	--
CL9979.Contig2_All	400	88	28	12.6702	3.9018	-1.69923	Down	4.9e-09	1.32e-07	uncharacterized LOC100502113 [Zea mays] >gi|195642010|gb|ACG40473.1| histone H3 [Zea mays] >gi|414879551|tpg|DAA56682.1| TPA: histone H3 [Zea mays]	Picea glauca clone GQ03511_B02 mRNA sequence	Histone H3.2 OS=Encephalartos altensteinii PE=1 SV=2	Histones H3 and H4	histone H3
Unigene9079_All	262	176	56	38.6875	11.914	-1.69921	Down	1.08e-16	6.62e-15	predicted protein [Populus trichocarpa] >gi|222865943|gb|EEF03074.1| predicted protein [Populus trichocarpa]	Populus EST from severe drought-stressed opposite wood	--	--	--
CL10753.Contig1_All	608	47	15	4.452	1.3752	-1.69481	Down	2.15e-05	0.000297459	--	--	--	--	--
CL1478.Contig1_All	501	47	15	5.4028	1.6689	-1.69481	Down	2.15e-05	0.000297518	--	Populus trichocarpa serine/threonine protein kinase 3, CTR3, mRNA	--	--	--
Unigene7241_All	212	53	17	14.3979	4.4698	-1.68758	Down	6.69e-06	0.000104332	predicted protein [Populus trichocarpa] >gi|222863597|gb|EEF00728.1| predicted protein [Populus trichocarpa]	Populus trichocarpa predicted protein, mRNA	--	--	thimet oligopeptidase [EC:3.4.24.15]
Unigene16628_All	497	1262	406	146.239	45.5346	-1.68329	Down	2.34e-108	1.55e-105	predicted protein [Populus trichocarpa] >gi|118482477|gb|ABK93161.1| unknown [Populus trichocarpa] >gi|118486685|gb|ABK95179.1| unknown [Populus trichocarpa] >gi|222855495|gb|EEE93042.1| predicted protein [Populus trichocarpa]	Populus trichocarpa predicted protein, mRNA	Arabinogalactan peptide 15 OS=Arabidopsis thaliana GN=AGP15 PE=1 SV=1	--	--
CL9719.Contig1_All	522	59	19	6.5094	2.0289	-1.68183	Down	2.1e-06	3.67e-05	--	Populus EST from severe drought-stressed opposite wood	--	--	--
CL6699.Contig2_All	1332	152	49	6.572	2.0505	-1.68036	Down	2.09e-14	1.04e-12	predicted protein [Populus trichocarpa] >gi|222868551|gb|EEF05682.1| predicted protein [Populus trichocarpa]	Populus trichocarpa clone JGIACSB1089-D20, complete sequence	Probable cytosolic iron-sulfur protein assembly protein CIAO1 homolog OS=Chlamydomonas reinhardtii GN=CHLREDRAFT_130093 PE=3 SV=1	FOG: WD40 repeat	protein transport protein SEC13
CL7228.Contig2_All	270	127	41	27.0894	8.4643	-1.67827	Down	3e-12	1.19e-10	--	Vitis vinifera contig VV78X179731.11, whole genome shotgun sequence	--	--	--
CL10130.Contig1_All	776	68	22	5.0467	1.5803	-1.67514	Down	3.7e-07	7.44e-06	predicted protein [Populus trichocarpa] >gi|222864916|gb|EEF02047.1| predicted protein [Populus trichocarpa]	Populus trichocarpa predicted protein, mRNA	MLP-like protein 28 OS=Arabidopsis thaliana GN=MLP28 PE=1 SV=1	--	--
CL2939.Contig1_All	239	964	313	232.294	72.9992	-1.67	Down	2.72e-82	1.26e-79	ATP/ADP transporter [Populus trichocarpa] >gi|222840700|gb|EEE78247.1| ATP/ADP transporter [Populus trichocarpa]	Populus trichocarpa ATP/ADP transporter (PtrAATP2), mRNA	--	--	ATP:ADP antiporter, AAA family
Unigene36331_All	212	83	27	22.5477	7.099	-1.66729	Down	2.09e-08	5.14e-07	--	--	--	--	--
Unigene38641_All	486	43	14	5.0956	1.6057	-1.66605	Down	6.03e-05	0.000732697	DEAD/DEAH box RNA helicase, putative [Phytophthora infestans T30-4] >gi|262106251|gb|EEY64303.1| DEAD/DEAH box RNA helicase, putative [Phytophthora infestans T30-4]	Oryza sativa Japonica Group cDNA clone:002-161-A04, full insert sequence	DEAD-box ATP-dependent RNA helicase 52C OS=Oryza sativa subsp. japonica GN=Os11g0599500 PE=3 SV=1	Superfamily II DNA and RNA helicases	ATP-dependent RNA helicase [EC:3.6.4.13]
CL5528.Contig1_All	296	43	14	8.3663	2.6364	-1.66602	Down	6.03e-05	0.000732569	transcript antisense to ribosomal rna protein [Nannochloropsis gaditana CCMP526]	Mimulus guttatus strain PanP10561P30CC433 internal transcribed spacer 1, partial sequence; 5.8S ribosomal RNA gene and internal transcribed spacer 2, complete sequence; and 28S ribosomal RNA gene, partial sequence	--	--	--
CL3998.Contig1_All	358	46	15	7.4	2.3355	-1.66379	Down	3.35e-05	0.000437302	predicted protein [Populus trichocarpa] >gi|222841736|gb|EEE79283.1| predicted protein [Populus trichocarpa]	PREDICTED: Glycine max polycomb group protein EMBRYONIC FLOWER 2-like (LOC100807112), mRNA	Polycomb group protein VERNALIZATION 2 OS=Arabidopsis thaliana GN=VRN2 PE=1 SV=2	--	--
Unigene8311_All	363	150	49	23.7982	7.5242	-1.66124	Down	4.98e-14	2.4e-12	--	--	--	--	--
CL10003.Contig2_All	975	250	82	14.7671	4.6879	-1.65537	Down	2.7e-22	2.39e-20	predicted protein [Populus trichocarpa] >gi|222862802|gb|EEF00309.1| predicted protein [Populus trichocarpa]	Populus trichocarpa predicted protein, mRNA	Vegetative cell wall protein gp1 OS=Chlamydomonas reinhardtii GN=GP1 PE=2 SV=1	--	pectinesterase [EC:3.1.1.11]
CL228.Contig2_All	619	943	310	87.7365	27.9153	-1.65212	Down	2.46e-79	1.07e-76	unknown [Populus trichocarpa x Populus deltoides]	Populus alba chloroplast sod-1 mRNA for Cu-Zn superoxide disumtase, complete cds	Superoxide dismutase [Cu-Zn], chloroplastic OS=Solidago canadensis var. scabra GN=SODCP PE=2 SV=1	Cu/Zn superoxide dismutase	Cu/Zn superoxide dismutase [EC:1.15.1.1]
Unigene19445_All	447	4447	1462	572.953	182.31	-1.65202	Down	0	0	60S ribosomal protein L39, partial [Zea mays]	Populus EST from leave	60S ribosomal protein L39 OS=Zea mays GN=RPL39 PE=3 SV=1	Ribosomal protein L39E	large subunit ribosomal protein L39e
CL1098.Contig8_All	580	82	27	8.1423	2.5948	-1.64981	Down	3.23e-08	7.79e-07	predicted protein [Populus trichocarpa] >gi|222862022|gb|EEE99564.1| predicted protein [Populus trichocarpa]	Populus EST from severe drought-stressed leaves	--	--	--
Unigene23131_All	411	194	64	27.1844	8.6798	-1.64705	Down	1.6e-17	1.04e-15	unknown [Populus trichocarpa] >gi|118482150|gb|ABK93005.1| unknown [Populus trichocarpa]	Populus trichocarpa clone POP079-M20, complete sequence	--	--	--
Unigene34377_All	280	124	41	25.5049	8.162	-1.64378	Down	1.1e-11	4.15e-10	predicted protein [Populus trichocarpa] >gi|222868088|gb|EEF05219.1| predicted protein [Populus trichocarpa]	Populus balsamifera isolate WHR03 haplotype B phosphatidic acid phosphatase (PAP2) -related protein gene, partial sequence	--	--	dolichyldiphosphatase [EC:3.6.1.43]
Unigene13409_All	316	217	72	39.5487	12.7004	-1.63876	Down	2.7e-19	1.97e-17	predicted protein [Populus trichocarpa] >gi|222846293|gb|EEE83840.1| predicted protein [Populus trichocarpa]	Populus trichocarpa clone Pop1-037B22, complete sequence	Tetrahydrocannabinolic acid synthase OS=Cannabis sativa PE=1 SV=1	--	--
CL119.Contig3_All	328	3865	1287	678.633	218.714	-1.63359	Down	0	0	predicted protein [Populus trichocarpa] >gi|222836488|gb|EEE74895.1| predicted protein [Populus trichocarpa]	Populus trichocarpa clone POP003-K05, complete sequence	--	--	--
Unigene26703_All	213	57	19	15.4118	4.9722	-1.63208	Down	5.05e-06	8.1e-05	--	--	--	--	--
CL725.Contig2_All	887	48	16	3.1166	1.0055	-1.63206	Down	2.9e-05	0.00038432	predicted protein [Populus trichocarpa] >gi|222844224|gb|EEE81771.1| predicted protein [Populus trichocarpa]	Populus EST from mild drought-stressed leaves	Nucleoside diphosphate kinase 1 OS=Arabidopsis thaliana GN=NDPK1 PE=1 SV=1	Nucleoside diphosphate kinase	nucleoside-diphosphate kinase [EC:2.7.4.6]
Unigene28396_All	924	1560	522	97.2326	31.4898	-1.62656	Down	3.49e-127	2.81e-124	predicted protein [Populus trichocarpa] >gi|222868251|gb|EEF05382.1| predicted protein [Populus trichocarpa]	Populus trichocarpa clone POP049-H01, complete sequence	--	--	phenylpyruvate tautomerase [EC:5.3.2.1]
Unigene18245_All	315	140	47	25.5963	8.3169	-1.62182	Down	8.6e-13	3.63e-11	predicted protein [Populus trichocarpa] >gi|222857978|gb|EEE95525.1| predicted protein [Populus trichocarpa]	Populus trichocarpa clone POP002-D20, complete sequence	Putative defensin-like protein 184 OS=Arabidopsis thaliana GN=LCR18 PE=3 SV=1	--	--
CL4501.Contig2_All	1029	116	39	6.4923	2.1126	-1.61971	Down	8.08e-11	2.76e-09	predicted protein [Populus trichocarpa] >gi|222854490|gb|EEE92037.1| predicted protein [Populus trichocarpa]	Populus trichocarpa predicted protein, mRNA	--	--	--
CL2376.Contig1_All	454	113	38	14.3345	4.6655	-1.61939	Down	1.43e-10	4.72e-09	predicted protein [Populus trichocarpa] >gi|222873904|gb|EEF11035.1| predicted protein [Populus trichocarpa]	Populus trichocarpa clone POP011-C05, complete sequence	F-box/LRR-repeat protein 25 OS=Arabidopsis thaliana GN=FBL25 PE=2 SV=1	--	--
CL10422.Contig2_All	1245	618	208	28.5876	9.3125	-1.61815	Down	4.2e-51	1.09e-48	chloroplast glyceraldehyde-3-phosphate dehydrogenase [Dunaliella viridis] >gi|83271029|gb|ABC00188.1| chloroplast glyceraldehyde-3-phosphate dehydrogenase [Dunaliella viridis]	Chlamydomonas reinhardtii glyceraldehyde-3-phosphate dehydrogenase (GAP3) mRNA, complete cds	Glyceraldehyde-3-phosphate dehydrogenase A, chloroplastic OS=Chlamydomonas reinhardtii GN=GAPA PE=1 SV=1	Glyceraldehyde-3-phosphate dehydrogenase/erythrose-4-phosphate dehydrogenase	glyceraldehyde-3-phosphate dehydrogenase (NADP+) (phosphorylating) [EC:1.2.1.13]
CL811.Contig2_All	260	817	275	180.97	58.9564	-1.61803	Down	5.46e-67	1.89e-64	predicted protein [Populus trichocarpa] >gi|222862785|gb|EEF00292.1| predicted protein [Populus trichocarpa]	Populus trichocarpa clone WS01125_L13 unknown mRNA	--	--	NADH dehydrogenase (ubiquinone) 1 alpha/beta subcomplex 1 [EC:1.6.5.3 1.6.99.3]
Unigene16564_All	312	95	32	17.5359	5.717	-1.61698	Down	4.37e-09	1.19e-07	helicase, putative [Ricinus communis] >gi|223540281|gb|EEF41852.1| helicase, putative [Ricinus communis]	PREDICTED: Glycine max helicase SKI2W-like (LOC100788432), mRNA	--	--	antiviral helicase SKI2 [EC:3.6.4.-]
Unigene6051_All	553	1270	428	132.263	43.141	-1.61628	Down	5.8e-103	3.52e-100	predicted protein [Populus trichocarpa] >gi|118484053|gb|ABK93912.1| unknown [Populus trichocarpa] >gi|222842496|gb|EEE80043.1| predicted protein [Populus trichocarpa]	Populus EST from severe drought-stressed opposite wood	H/ACA ribonucleoprotein complex subunit 3-like protein OS=Arabidopsis thaliana GN=At2g20490 PE=2 SV=2	Predicted Zn-ribbon RNA-binding protein	H/ACA ribonucleoprotein complex subunit 3
CL1130.Contig3_All	1271	83	28	3.7609	1.228	-1.61477	Down	4.32e-08	1.01e-06	predicted protein [Populus trichocarpa] >gi|222847026|gb|EEE84573.1| predicted protein [Populus trichocarpa]	PREDICTED: Vitis vinifera J domain-containing protein spf31-like (LOC100258929), mRNA	Chaperone protein dnaJ 49 OS=Arabidopsis thaliana GN=ATJ49 PE=2 SV=2	DnaJ-class molecular chaperone with C-terminal Zn finger domain	DnaJ homolog subfamily C member 8
Unigene18632_All	210	68	23	18.6487	6.1049	-1.61104	Down	7.67e-07	1.46e-05	--	Populus trichocarpa clone POP015-B22, complete sequence	--	--	--
CL8615.Contig2_All	322	254	86	45.4294	14.8872	-1.60955	Down	8.54e-22	7.4e-20	glycine decarboxylase complex T, partial [Populus nigra] >gi|403325361|gb|AFR40169.1| glycine decarboxylase complex T, partial [Populus nigra] >gi|403325365|gb|AFR40171.1| glycine decarboxylase complex T, partial [Populus nigra] >gi|403325367|gb|AFR40172.1| glycine decarboxylase complex T, partial [Populus nigra]	Populus trichocarpa precursor of carboxylase t-protein 2, glycine decarboxylase complex (gdcT2), mRNA	Aminomethyltransferase, mitochondrial OS=Arabidopsis thaliana GN=GDCST PE=1 SV=1	--	aminomethyltransferase [EC:2.1.2.10]
Unigene36342_All	221	59	20	15.3751	5.0444	-1.60784	Down	4.35e-06	7.07e-05	--	--	--	--	--
Unigene36550_All	376	50	17	7.6585	2.5202	-1.60352	Down	2.5e-05	0.00033699	protein heat shock protein Hsp70 putative [Albugo laibachii Nc14]	--	Heat shock 70 kDa protein OS=Bremia lactucae GN=HSP70 PE=3 SV=1	Molecular chaperone	heat shock 70kDa protein 1/8
Unigene22953_All	584	147	50	14.4965	4.7723	-1.60295	Down	3.67e-13	1.62e-11	hypothetical protein PHYSODRAFT_289025 [Phytophthora sojae] >gi|348667146|gb|EGZ06972.1| hypothetical protein PHYSODRAFT_289026 [Phytophthora sojae]	Arabidopsis lyrata subsp. lyrata hypothetical protein, mRNA	Glutamine synthetase, chloroplastic OS=Zea mays GN=GLN2 PE=2 SV=1	Glutamine synthetase	glutamine synthetase [EC:6.3.1.2]
CL9748.Contig1_All	418	82	28	11.2979	3.7338	-1.59734	Down	6.62e-08	1.52e-06	putative lacasse/diphenol oxidase [Castanea mollissima] >gi|258445203|gb|ACV72175.1| putative laccase/diphenol oxidase [Castanea dentata]	Populus trichocarpa clone POP029-O12, complete sequence	--	--	--
CL10691.Contig1_All	297	76	26	14.7372	4.8796	-1.59463	Down	2.09e-07	4.4e-06	predicted protein [Populus trichocarpa] >gi|222852200|gb|EEE89747.1| predicted protein [Populus trichocarpa]	Populus trichocarpa predicted protein, mRNA	--	--	--
Unigene3974_All	313	110	38	20.2399	6.7672	-1.58057	Down	5.09e-10	1.57e-08	predicted protein [Populus trichocarpa] >gi|222837284|gb|EEE75663.1| predicted protein [Populus trichocarpa]	Populus trichocarpa clone POP050-H13, complete sequence	--	--	--
Unigene37208_All	211	52	18	14.1932	4.7551	-1.57765	Down	2.14e-05	0.000296699	--	--	--	--	--
Unigene17983_All	764	78	27	5.8798	1.9699	-1.57764	Down	1.8e-07	3.8e-06	hypothetical protein GUITHDRAFT_151698 [Guillardia theta CCMP2712]	--	Metal tolerance protein 1 OS=Oryza sativa subsp. japonica GN=MTP1 PE=2 SV=1	Putative GTPases (G3E family)	cation efflux system protein, CDF family
Unigene38310_All	232	49	17	12.1637	4.0844	-1.57439	Down	3.84e-05	0.00049417	--	--	--	--	--
Unigene911_All	228	49	17	12.3771	4.1561	-1.57437	Down	3.84e-05	0.000494262	--	--	--	--	--
CL5204.Contig1_All	311	46	16	8.5184	2.8677	-1.57069	Down	6.9e-05	0.00082587	predicted protein [Populus trichocarpa] >gi|222842400|gb|EEE79947.1| predicted protein [Populus trichocarpa]	Populus trichocarpa predicted protein, mRNA	--	--	--
Unigene13446_All	383	46	16	6.917	2.3286	-1.57068	Down	6.9e-05	0.000826013	proline-rich protein RiP-15 [Oryza sativa]	--	--	--	histone H1/5
Unigene21314_All	285	63	22	12.7308	4.3028	-1.56498	Down	3.21e-06	5.35e-05	conserved hypothetical protein [Ricinus communis] >gi|223534076|gb|EEF35794.1| conserved hypothetical protein [Ricinus communis]	Vitis vinifera strain PN40024 mitochondrion, partial genome	--	--	NADH dehydrogenase (ubiquinone) Fe-S protein 2 [EC:1.6.5.3 1.6.99.3]
Unigene9773_All	262	60	21	13.1889	4.4678	-1.56169	Down	5.73e-06	9.02e-05	--	--	--	--	--
Unigene12737_All	246	117	41	27.3911	9.2901	-1.55994	Down	2.13e-10	6.91e-09	predicted protein [Populus trichocarpa] >gi|222844233|gb|EEE81780.1| predicted protein [Populus trichocarpa]	Populus EST from leave	--	--	--
Unigene16409_All	318	57	20	10.323	3.5057	-1.55809	Down	1.02e-05	0.000153179	PREDICTED: cullin-3A-like [Cucumis sativus] >gi|449509229|ref|XP_004163530.1| PREDICTED: cullin-3A-like [Cucumis sativus]	Dioscorea cayenensis clone PL1_B11 microsatellite sequence	Cullin-4 OS=Arabidopsis thaliana GN=CUL4 PE=1 SV=1	--	cullin 4
Unigene7877_All	317	91	32	16.5326	5.6268	-1.55493	Down	2.37e-08	5.79e-07	--	--	--	--	--
CL3335.Contig1_All	764	54	19	4.0706	1.3862	-1.55411	Down	1.83e-05	0.000257906	predicted protein [Populus trichocarpa] >gi|222833932|gb|EEE72409.1| predicted protein [Populus trichocarpa]	PREDICTED: Fragaria vesca subsp. vesca uncharacterized LOC101296792 (LOC101296792), mRNA	Leucine-rich repeat extensin-like protein 3 OS=Arabidopsis thaliana GN=LRX3 PE=1 SV=1	ATPases involved in chromosome partitioning	splicing factor 1
Unigene37359_All	670	88	31	7.5643	2.579	-1.55239	Down	4.2e-08	9.88e-07	predicted protein [Populus trichocarpa] >gi|222869234|gb|EEF06365.1| predicted protein [Populus trichocarpa]	Populus trichocarpa clone POP033-D24, complete sequence	DEAD-box ATP-dependent RNA helicase 27 OS=Arabidopsis thaliana GN=RH27 PE=2 SV=2	ATPase components of ABC transporters with duplicated ATPase domains	nucleolar protein 56
Unigene31057_All	302	105	37	20.0236	6.8291	-1.55193	Down	2.08e-09	5.93e-08	predicted protein [Populus trichocarpa] >gi|222849482|gb|EEE87029.1| predicted protein [Populus trichocarpa]	Populus tremula x Populus tremuloides non-symbiotic class 1 haemoglobin (Hb1) mRNA, complete cds	Hemoglobin-2 OS=Casuarina glauca GN=HBII PE=3 SV=1	--	--
Unigene37678_All	297	1419	502	275.16	94.2147	-1.54625	Down	9.26e-108	6.06e-105	predicted protein [Populus trichocarpa] >gi|222841415|gb|EEE78962.1| predicted protein [Populus trichocarpa]	Populus trichocarpa predicted protein, mRNA	--	--	--
Unigene5188_All	296	65	23	12.6468	4.3312	-1.54593	Down	2.74e-06	4.67e-05	predicted protein [Populus trichocarpa] >gi|222845152|gb|EEE82699.1| predicted protein [Populus trichocarpa]	Populus trichocarpa predicted protein, mRNA	--	--	--
CL3354.Contig1_All	306	48	17	9.034	3.0967	-1.54463	Down	5.88e-05	0.000715633	zinc finger protein, putative [Ricinus communis] >gi|223537345|gb|EEF38974.1| zinc finger protein, putative [Ricinus communis]	Arabidopsis lyrata subsp. lyrata zinc finger family protein, mRNA	--	--	--
Unigene13415_All	323	386	137	68.8246	23.6423	-1.54155	Down	1.95e-30	2.61e-28	f-box family protein [Populus trichocarpa] >gi|222849780|gb|EEE87327.1| f-box family protein [Populus trichocarpa]	Populus trichocarpa f-box family protein, mRNA	F-box protein At1g22220 OS=Arabidopsis thaliana GN=At1g22220 PE=2 SV=1	--	--
CL4636.Contig2_All	286	76	27	15.3041	5.2622	-1.54018	Down	4.16e-07	8.29e-06	predicted protein [Populus trichocarpa] >gi|222841882|gb|EEE79429.1| predicted protein [Populus trichocarpa]	Populus trichocarpa predicted protein, mRNA	--	--	copper chaperone for superoxide dismutase
Unigene24078_All	370	295	105	45.9176	15.8183	-1.53745	Down	1.51e-23	1.45e-21	predicted protein [Populus trichocarpa] >gi|222858198|gb|EEE95745.1| predicted protein [Populus trichocarpa]	Populus trichocarpa clone POP018-K04, complete sequence	Chloroplast processing peptidase OS=Arabidopsis thaliana GN=PLSP1 PE=2 SV=2	--	signal peptidase I [EC:3.4.21.89]
Unigene30917_All	207	115	41	31.9953	11.0404	-1.53507	Down	4.88e-10	1.51e-08	--	--	--	--	--
Unigene7806_All	331	112	40	19.4872	6.736	-1.53256	Down	8.62e-10	2.59e-08	predicted protein [Populus trichocarpa] >gi|222862444|gb|EEE99950.1| predicted protein [Populus trichocarpa]	PREDICTED: Vitis vinifera uncharacterized LOC100245921 (LOC100245921), mRNA	--	--	--
CL4022.Contig5_All	216	56	20	14.9312	5.1612	-1.53255	Down	1.56e-05	0.000223109	predicted protein [Populus trichocarpa]	Zea mays cultivar line T61 16S ribosomal RNA, 16S-23S ribosomal RNA intergenic spacer, partial sequence	--	--	--
CL3587.Contig2_All	467	2492	891	307.32	106.349	-1.53094	Down	4.51e-185	5.79e-182	predicted protein [Populus trichocarpa] >gi|222850601|gb|EEE88148.1| predicted protein [Populus trichocarpa]	Populus alba x Populus tremula var. glandulosa potato inhibitor I family protein (PI) mRNA, complete cds	Proteinase inhibitor OS=Linum usitatissimum PE=1 SV=1	--	--
Unigene24856_All	356	134	48	21.6777	7.5156	-1.52825	Down	2.1e-11	7.63e-10	predicted protein [Populus trichocarpa] >gi|222835207|gb|EEE73642.1| predicted protein [Populus trichocarpa]	Brassica rapa subsp. pekinensis clone KBrH004M10, complete sequence	Peroxisomal membrane protein 11A OS=Arabidopsis thaliana GN=PEX11A PE=1 SV=1	--	--
Unigene37863_All	595	382	137	36.9748	12.8344	-1.52653	Down	9.94e-30	1.3e-27	metallothionein 1a [Populus trichocarpa x Populus deltoides]	Populus trichocarpa x Populus deltoides metallothionein 1a (MT1a) mRNA, complete cds	Metallothionein-like protein type 2 OS=Actinidia deliciosa GN=pKIWI504 PE=2 SV=1	--	--
Unigene17376_All	381	78	28	11.7904	4.0964	-1.52518	Down	3.55e-07	7.17e-06	--	Populus trichocarpa predicted protein, mRNA	--	--	--
Unigene37770_All	243	50	18	11.8501	4.1289	-1.52107	Down	4.99e-05	0.000617629	hypothetical protein ZEAMMB73_817356, partial [Zea mays]	Medicago truncatula clone mth2-31m16, complete sequence	Glycine-rich cell wall structural protein OS=Arabidopsis thaliana GN=At3g17050 PE=4 SV=2	Endoglucanase	phospholipase D [EC:3.1.4.4]
Unigene24045_All	323	50	18	8.9151	3.1063	-1.52105	Down	4.99e-05	0.000617739	--	Populus trichocarpa clone POP043-I07, complete sequence	--	--	--
CL9363.Contig3_All	280	305	110	62.7337	21.8981	-1.51843	Down	7.03e-24	6.86e-22	predicted protein [Populus trichocarpa] >gi|222866081|gb|EEF03212.1| predicted protein [Populus trichocarpa]	Populus trichocarpa predicted protein, mRNA	--	--	--
Unigene5204_All	722	180	65	14.358	5.0182	-1.51661	Down	1.11e-14	5.7e-13	predicted protein [Populus trichocarpa] >gi|222872118|gb|EEF09249.1| predicted protein [Populus trichocarpa]	Populus trichocarpa clone POP019-E09, complete sequence	Cannabidiolic acid synthase-like 2 OS=Cannabis sativa GN=CBDAS3 PE=2 SV=1	FAD/FMN-containing dehydrogenases	--
Unigene26960_All	252	94	34	21.4826	7.5206	-1.51425	Down	2.62e-08	6.36e-07	--	--	--	--	--
Unigene36953_All	292	69	25	13.609	4.7723	-1.5118	Down	1.99e-06	3.49e-05	--	Populus trichocarpa clone POP062-E04, complete sequence	--	--	--
Unigene34148_All	239	69	25	16.6269	5.8306	-1.5118	Down	1.99e-06	3.49e-05	--	--	--	--	--
Unigene4931_All	1200	1216	441	58.3595	20.4847	-1.51042	Down	1.59e-89	7.96e-87	heavy metal ATPase [Populus trichocarpa] >gi|222841514|gb|EEE79061.1| heavy metal ATPase [Populus trichocarpa]	Populus trichocarpa heavy metal ATPase, mRNA	Copper-transporting ATPase PAA1, chloroplastic OS=Arabidopsis thaliana GN=PAA1 PE=2 SV=1	Cation transport ATPase	vacuolar protein sorting-associated protein VTA1
CL2029.Contig1_All	1078	99	36	5.289	1.8615	-1.50653	Down	1.26e-08	3.23e-07	amino acid transmembrane transporter [Coccomyxa subellipsoidea C-169]	--	Lysine histidine transporter-like 1 OS=Arabidopsis thaliana GN=At1g48640 PE=3 SV=2	DNA-directed RNA polymerase, beta' subunit/160 kD subunit	DNA-directed RNA polymerase II subunit RPB1 [EC:2.7.7.6]
Unigene37663_All	342	1314	478	221.273	77.9064	-1.50601	Down	3.5e-96	2.04e-93	--	Populus trichocarpa actin depolymerizing factor 1 (ADF1), mRNA	--	--	--
CL5547.Contig1_All	1203	244	89	11.6811	4.1238	-1.50213	Down	3.98e-19	2.86e-17	predicted protein [Populus trichocarpa] >gi|222864194|gb|EEF01325.1| predicted protein [Populus trichocarpa]	Jatropha curcas chloroplast omega-3 fatty acid desaturase mRNA, complete cds; nuclear gene for chloroplast product	Omega-3 fatty acid desaturase, chloroplastic OS=Ricinus communis GN=FAD7A-1 PE=2 SV=1	Fatty acid desaturase	omega-3 fatty acid desaturase (delta-15 desaturase) [EC:1.14.19.-]
CL1465.Contig1_All	381	82	30	12.395	4.389	-1.49779	Down	2.57e-07	5.35e-06	cellulose synthase-like protein [Populus tomentosa]	Populus tomentosa clone G5 cellulose synthase-like protein gene, complete cds	Cellulose synthase-like protein G3 OS=Arabidopsis thaliana GN=CSLG3 PE=2 SV=2	--	cellulose synthase A [EC:2.4.1.12]
Unigene21005_All	240	92	34	22.0768	7.8966	-1.48323	Down	5.92e-08	1.37e-06	--	Populus trichocarpa clone Pop1-41G18, complete sequence	--	--	--
Unigene38273_All	243	54	20	12.7981	4.5877	-1.48009	Down	3.57e-05	0.000462727	--	--	--	--	--
CL7246.Contig1_All	350	54	20	8.8856	3.1852	-1.48009	Down	3.57e-05	0.000462641	predicted protein [Populus trichocarpa] >gi|222855424|gb|EEE92971.1| predicted protein [Populus trichocarpa]	Vitis vinifera clone SS0AEB17YI14	--	--	--
Unigene13694_All	357	81	30	13.067	4.6841	-1.48008	Down	3.86e-07	7.73e-06	predicted protein [Populus trichocarpa] >gi|222858380|gb|EEE95927.1| predicted protein [Populus trichocarpa]	PREDICTED: Vitis vinifera peroxidase 3-like, transcript variant 2 (LOC100247634), mRNA	Peroxidase 27 OS=Arabidopsis thaliana GN=PER27 PE=1 SV=1	--	peroxidase [EC:1.11.1.7]
Unigene16027_All	795	4957	1840	359.096	129.01	-1.47689	Down	0	0	predicted protein [Populus trichocarpa] >gi|222849482|gb|EEE87029.1| predicted protein [Populus trichocarpa]	Populus tremula x Populus tremuloides non-symbiotic class 1 haemoglobin (Hb1) mRNA, complete cds	Hemoglobin-2 OS=Casuarina glauca GN=HBII PE=3 SV=1	--	--
Unigene26280_All	227	132	49	33.4894	12.0321	-1.47682	Down	9.07e-11	3.09e-09	--	Poplar cDNA sequences	--	--	--
Unigene23077_All	379	132	49	20.0583	7.2066	-1.47681	Down	9.07e-11	3.08e-09	hypothetical protein GUITHDRAFT_133350 [Guillardia theta CCMP2712]	--	Protein HAPLESS 2-A OS=Oryza sativa subsp. japonica GN=HAP2A PE=2 SV=1	Cobalamin biosynthesis protein CobN and related Mg-chelatases	solute carrier family 30 (zinc transporter), member 2
Unigene15652_All	214	113	42	30.4105	10.9397	-1.475	Down	2.12e-09	6.05e-08	predicted protein [Populus trichocarpa] >gi|222835426|gb|EEE73861.1| predicted protein [Populus trichocarpa]	Populus trichocarpa predicted protein, mRNA	--	--	uroporphyrinogen-III synthase [EC:4.2.1.75]
CL3792.Contig3_All	351	67	25	10.9933	3.9701	-1.46938	Down	4.51e-06	7.3e-05	nutrient reservoir, putative [Ricinus communis] >gi|223527259|gb|EEF29417.1| nutrient reservoir, putative [Ricinus communis]	Ricinus communis nutrient reservoir, putative, mRNA	Leucine-rich repeat extensin-like protein 6 OS=Arabidopsis thaliana GN=LRX6 PE=2 SV=1	Predicted membrane protein/domain	RNA polymerase II-associated factor 1
Unigene19454_All	515	1079	403	120.663	43.6184	-1.46797	Down	2.05e-76	8.53e-74	predicted protein [Populus trichocarpa] >gi|118483538|gb|ABK93667.1| unknown [Populus trichocarpa] >gi|118485122|gb|ABK94424.1| unknown [Populus trichocarpa] >gi|222835095|gb|EEE73544.1| predicted protein [Populus trichocarpa]	Populus EST from mild drought-stressed leaves	--	--	[EC:1.-.-.-]
Unigene7989_All	355	155	58	25.1456	9.1069	-1.46527	Down	2.83e-12	1.13e-10	unknown [Populus trichocarpa]	Populus trichocarpa clone WS01229_J01 unknown mRNA	Non-specific lipid-transfer protein-like protein At5g64080 OS=Arabidopsis thaliana GN=At5g64080 PE=1 SV=1	--	--
Unigene11045_All	272	104	39	22.0203	7.9922	-1.46217	Down	1.16e-08	2.98e-07	cytochrome P450 [Populus trichocarpa] >gi|222835405|gb|EEE73840.1| cytochrome P450 [Populus trichocarpa]	Populus trichocarpa clone POP004-G08, complete sequence	Cytochrome P450 82A3 OS=Glycine max GN=CYP82A3 PE=2 SV=1	--	--
Unigene7881_All	310	112	42	20.8073	7.552	-1.46216	Down	3.16e-09	8.82e-08	predicted protein [Populus trichocarpa] >gi|222872167|gb|EEF09298.1| predicted protein [Populus trichocarpa]	Poplar cDNA sequences	Inactive tetrahydrocannabinolic acid synthase OS=Cannabis sativa PE=3 SV=1	--	--
Unigene24971_All	298	77	29	14.8811	5.4244	-1.45595	Down	1.02e-06	1.91e-05	pho1-like protein [Populus trichocarpa] >gi|222864612|gb|EEF01743.1| pho1-like protein [Populus trichocarpa]	Populus trichocarpa pho1-like protein, mRNA	Phosphate transporter PHO1 OS=Arabidopsis thaliana GN=PHO1 PE=2 SV=1	--	--
Unigene34442_All	416	77	29	10.66	3.8858	-1.45592	Down	1.02e-06	1.91e-05	predicted protein [Populus trichocarpa] >gi|118486413|gb|ABK95046.1| unknown [Populus trichocarpa] >gi|118487094|gb|ABK95377.1| unknown [Populus trichocarpa] >gi|222864347|gb|EEF01478.1| predicted protein [Populus trichocarpa]	Populus EST from severe drought-stressed opposite wood	--	--	--
CL145.Contig1_All	1719	273	103	9.1463	3.3399	-1.45338	Down	2.82e-20	2.22e-18	predicted protein [Populus trichocarpa] >gi|222834634|gb|EEE73097.1| predicted protein [Populus trichocarpa]	Populus trichocarpa clone Pop1-109D09, complete sequence	Tetrahydrocannabinolic acid synthase OS=Cannabis sativa PE=1 SV=1	FAD/FMN-containing dehydrogenases	D-lactate dehydrogenase (cytochrome) [EC:1.1.2.4]
Unigene20592_All	240	53	20	12.7181	4.645	-1.45313	Down	5.37e-05	0.00066006	--	--	--	--	--
Unigene788_All	228	103	39	26.0173	9.5346	-1.44823	Down	1.73e-08	4.34e-07	putative arginine/serine-rich splicing factor [Medicago sativa subsp. x varia]	--	--	--	splicing factor, arginine/serine-rich 2
Unigene25490_All	266	87	33	18.8364	6.9152	-1.44568	Down	2.34e-07	4.89e-06	predicted protein [Populus trichocarpa] >gi|222849024|gb|EEE86571.1| predicted protein [Populus trichocarpa]	PREDICTED: Vitis vinifera probable N(2),N(2)-dimethylguanosine tRNA methyltransferase 2-like (LOC100242902), mRNA	Probable tRNA (guanine(26)-N(2))-dimethyltransferase 2 OS=Arabidopsis thaliana GN=At3g02320 PE=2 SV=3	--	tRNA (guanine26-N2/guanine27-N2)-dimethyltransferase [EC:2.1.1.215 2.1.1.216]
Unigene37766_All	287	58	22	11.6387	4.2728	-1.44568	Down	2.54e-05	0.000341493	--	Populus trichocarpa clone POP080-D18, complete sequence	--	--	--
CL3485.Contig1_All	798	71	27	5.1241	1.886	-1.44197	Down	3.21e-06	5.35e-05	predicted protein [Populus trichocarpa] >gi|222847463|gb|EEE85010.1| predicted protein [Populus trichocarpa]	Populus trichocarpa clone POP004-K18, complete sequence	Probable LRR receptor-like serine/threonine-protein kinase At1g07650 OS=Arabidopsis thaliana GN=At1g07650 PE=1 SV=1	--	--
Unigene3874_All	263	134	51	29.3433	10.809	-1.4408	Down	1.44e-10	4.77e-09	predicted protein [Populus trichocarpa] >gi|222855604|gb|EEE93151.1| predicted protein [Populus trichocarpa]	Populus trichocarpa predicted protein, mRNA	--	--	L-ascorbate peroxidase [EC:1.11.1.11]
Unigene23317_All	262	73	28	16.0465	5.957	-1.4296	Down	2.7e-06	4.6e-05	predicted protein [Populus trichocarpa] >gi|222859813|gb|EEE97360.1| predicted protein [Populus trichocarpa]	Populus trichocarpa predicted protein, mRNA	--	--	--
Unigene9971_All	234	164	63	40.3633	15.0071	-1.4274	Down	1.83e-12	7.42e-11	--	Populus trichocarpa iaa-amino acid hydrolase 11 (ILL11), mRNA	--	--	--
Unigene6593_All	430	78	30	10.4468	3.8889	-1.42563	Down	1.29e-06	2.35e-05	--	Populus trichocarpa predicted protein, mRNA	--	--	--
Unigene38305_All	486	70	27	8.2951	3.0967	-1.42153	Down	4.78e-06	7.71e-05	--	--	--	--	--
CL10055.Contig2_All	578	114	44	11.3589	4.2432	-1.4206	Down	4.98e-09	1.34e-07	unknown [Populus trichocarpa x Populus deltoides]	Populus EST from leave	50S ribosomal protein L28, chloroplastic OS=Arabidopsis thaliana GN=RPL28 PE=2 SV=2	Ribosomal protein L28	--
CL10388.Contig5_All	372	557	215	86.2326	32.2157	-1.42047	Down	2e-38	3.48e-36	TPA: histone H3.2 [Zea mays]	Euphorbia esula histone H3 mRNA, complete cds	Histone H3.2 OS=Nicotiana tabacum GN=B34 PE=1 SV=1	Histones H3 and H4	histone H3
Unigene19323_All	442	75	29	9.7723	3.6572	-1.41796	Down	2.27e-06	3.93e-05	40S ribosomal protein S15-like protein [Forsythia suspensa]	Chroomonas mesostigmatica CCMP1168 chromosome 1 nucleomorph, complete sequence	40S ribosomal protein S15-5 OS=Arabidopsis thaliana GN=RPS15E PE=3 SV=1	Ribosomal protein S19	small subunit ribosomal protein S15e
Unigene28412_All	265	137	53	29.7738	11.1481	-1.41725	Down	1.52e-10	5.02e-09	hypothetical protein PRUPE_ppa008371mg [Prunus persica]	Populus EST from leave	GTP-binding nuclear protein Ran/TC4 OS=Vicia faba PE=2 SV=1	GTPase SAR1 and related small G proteins	GTP-binding nuclear protein Ran
CL5238.Contig3_All	425	147	57	19.9199	7.4758	-1.41391	Down	3.54e-11	1.25e-09	predicted protein [Populus trichocarpa] >gi|222850012|gb|EEE87559.1| predicted protein [Populus trichocarpa]	Populus trichocarpa f-box family protein, mRNA	F-box protein At2g27310 OS=Arabidopsis thaliana GN=At2g27310 PE=2 SV=1	--	--
CL3241.Contig3_All	680	67	26	5.6745	2.1313	-1.41276	Down	8.46e-06	0.00012929	predicted protein [Populus trichocarpa] >gi|222847341|gb|EEE84888.1| predicted protein [Populus trichocarpa]	Populus trichocarpa clone POP093-D16, complete sequence	--	--	--
Unigene27471_All	1043	731	284	40.3638	15.1777	-1.41111	Down	2.02e-49	4.88e-47	predicted protein [Populus trichocarpa] >gi|222856815|gb|EEE94362.1| predicted protein [Populus trichocarpa]	PREDICTED: Solanum lycopersicum uncharacterized LOC101261513 (LOC101261513), mRNA	--	--	--
Unigene12476_All	236	90	35	21.9629	8.2666	-1.4097	Down	2.46e-07	5.13e-06	--	Populus trichocarpa predicted protein, mRNA	--	--	--
Unigene13548_All	417	90	35	12.4298	4.6785	-1.40969	Down	2.46e-07	5.13e-06	hypothetical protein PRUPE_ppa012656mg [Prunus persica]	Chlamydomonas reinhardtii ribosomal protein S11, component of cytosolic 80S ribosome and 40S small subunit (RPS11) mRNA, complete cds	40S ribosomal protein S11-1 OS=Arabidopsis thaliana GN=RPS11A PE=2 SV=1	Ribosomal protein S17	small subunit ribosomal protein S11e
Unigene24826_All	395	59	23	8.6023	3.2457	-1.40619	Down	3.17e-05	0.0004168	predicted protein [Populus trichocarpa] >gi|222850533|gb|EEE88080.1| predicted protein [Populus trichocarpa]	Populus trichocarpa clone WS01116_J05	--	--	--
Unigene37117_All	220	82	32	21.466	8.1077	-1.40469	Down	9.08e-07	1.71e-05	--	--	--	--	--
Unigene2467_All	304	164	64	31.0692	11.7349	-1.40468	Down	3.35e-12	1.33e-10	predicted protein [Populus trichocarpa] >gi|222837893|gb|EEE76258.1| predicted protein [Populus trichocarpa]	Populus trichocarpa predicted protein, mRNA	--	--	--
CL8876.Contig2_All	679	69	27	5.8525	2.2165	-1.40077	Down	7.09e-06	0.000109968	predicted protein [Populus trichocarpa] >gi|222875228|gb|EEF12359.1| predicted protein [Populus trichocarpa]	Populus trichocarpa clone POP096-D06, complete sequence	Polygalacturonase OS=Prunus persica PE=2 SV=1	Endopolygalacturonase	polygalacturonase [EC:3.2.1.15]
CL5295.Contig2_All	341	138	54	23.3069	8.827	-1.40076	Down	1.89e-10	6.17e-09	--	Populus EST from severe drought-stressed opposite wood	--	--	--
Unigene18189_All	219	79	31	20.7751	7.8902	-1.39672	Down	1.6e-06	2.85e-05	--	--	--	--	--
CL2348.Contig2_All	742	79	31	6.1317	2.3288	-1.3967	Down	1.6e-06	2.85e-05	predicted protein [Populus trichocarpa] >gi|222854202|gb|EEE91749.1| predicted protein [Populus trichocarpa]	Populus EST from leave	--	--	--
Unigene18463_All	223	61	24	15.7538	5.999	-1.39291	Down	2.65e-05	0.000355519	--	Populus trichocarpa predicted protein, mRNA	--	--	--
CL1120.Contig2_All	1166	1766	696	87.2271	33.2723	-1.39045	Down	2.74e-114	1.98e-111	predicted protein [Populus trichocarpa] >gi|222866377|gb|EEF03508.1| predicted protein [Populus trichocarpa]	PREDICTED: Fragaria vesca subsp. vesca serine/arginine-rich splicing factor RSZ22-like (LOC101309791), mRNA	Serine/arginine-rich splicing factor RSZ22A OS=Arabidopsis thaliana GN=RSZ22A PE=1 SV=1	RNA-binding proteins (RRM domain)	splicing factor, arginine/serine-rich 7
CL1891.Contig1_All	511	157	62	17.6945	6.763	-1.38757	Down	1.5e-11	5.58e-10	predicted protein [Populus trichocarpa] >gi|222849791|gb|EEE87338.1| predicted protein [Populus trichocarpa]	Populus EST from severe drought-stressed leaves	Dehydrodolichyl diphosphate synthase 2 OS=Arabidopsis thaliana GN=At5g58770 PE=2 SV=2	Undecaprenyl pyrophosphate synthase	ditrans,polycis-polyprenyl diphosphate synthase [EC:2.5.1.87]
Unigene36066_All	247	106	42	24.7154	9.4782	-1.38273	Down	3.33e-08	8e-07	--	Populus EST from severe drought-stressed leaves	--	--	--
Unigene3517_All	245	179	71	42.0771	16.1534	-1.3812	Down	6.85e-13	2.92e-11	predicted protein [Populus trichocarpa] >gi|222854082|gb|EEE91629.1| predicted protein [Populus trichocarpa]	Populus trichocarpa predicted protein, mRNA	--	--	--
Unigene36057_All	243	191	76	45.2675	17.4333	-1.37663	Down	1.35e-13	6.2e-12	PREDICTED: 40S ribosomal protein S29-like [Vitis vinifera] >gi|470106904|ref|XP_004289795.1| PREDICTED: 40S ribosomal protein S29-like [Fragaria vesca subsp. vesca] >gi|470109340|ref|XP_004290957.1| PREDICTED: 40S ribosomal protein S29-like [Fragaria vesca subsp. vesca]	TSA: Camelina sativa comp45437_c0_seq1 transcribed RNA sequence	40S ribosomal protein S29 OS=Arabidopsis thaliana GN=RPS29A PE=3 SV=2	Ribosomal protein S14	small subunit ribosomal protein S29e
Unigene19653_All	340	572	228	96.8894	37.379	-1.37411	Down	1.46e-37	2.49e-35	hypothetical protein MTR_5g051170 [Medicago truncatula] >gi|355515733|gb|AES97356.1| hypothetical protein MTR_5g051170 [Medicago truncatula]	Heterocapsa sp. HZS-2011 28S ribosomal RNA gene, partial sequence	--	--	--
CL3096.Contig1_All	751	8613	3443	660.501	255.546	-1.36998	Down	0	0	predicted protein [Populus trichocarpa] >gi|118489307|gb|ABK96458.1| unknown [Populus trichocarpa x Populus deltoides] >gi|222855602|gb|EEE93149.1| predicted protein [Populus trichocarpa]	Populus EST from leave	Photosystem I reaction center subunit psaK, chloroplastic OS=Arabidopsis thaliana GN=PSAK PE=2 SV=2	--	photosystem I subunit X
Unigene27220_All	886	335	134	21.7756	8.4303	-1.36906	Down	1.51e-22	1.36e-20	hypothetical protein CHLNCDRAFT_56005 [Chlorella variabilis]	--	Glutamine synthetase, chloroplastic OS=Chlamydomonas reinhardtii GN=GLN2 PE=2 SV=1	Glutamine synthetase	glutamine synthetase [EC:6.3.1.2]
CL10388.Contig2_All	439	420	168	55.099	21.3313	-1.36905	Down	7.24e-28	8.65e-26	histone H3.2 [Zea mays]	Populus trichocarpa histone H3 (HTR910), mRNA	Histone H3.2 OS=Nicotiana tabacum GN=B34 PE=1 SV=1	Histones H3 and H4	histone H3
Unigene10812_All	562	90	36	9.2229	3.5706	-1.36905	Down	4.48e-07	8.88e-06	Nitric oxide dioxygenase (Pi-NOD1) [Phytophthora infestans T30-4] >gi|262099932|gb|EEY57984.1| Nitric oxide dioxygenase (Pi-NOD1) [Phytophthora infestans T30-4]	--	--	Flavodoxin reductases (ferredoxin-NADPH reductases) family 1	--
Unigene9401_All	261	483	194	106.578	41.4317	-1.3631	Down	1.33e-31	1.87e-29	predicted protein [Populus trichocarpa] >gi|222870631|gb|EEF07762.1| predicted protein [Populus trichocarpa]	Populus trichocarpa clone POP014-E15, complete sequence	Reticulon-like protein B4 OS=Arabidopsis thaliana GN=RTNLB4 PE=1 SV=1	--	--
Unigene34659_All	212	92	37	24.9926	9.7283	-1.36124	Down	3.75e-07	7.52e-06	--	Populus trichocarpa predicted protein, mRNA	--	--	--
Unigene19135_All	332	343	138	59.4998	23.1693	-1.36067	Down	7.58e-23	6.94e-21	predicted protein [Populus trichocarpa] >gi|222844269|gb|EEE81816.1| predicted protein [Populus trichocarpa]	PREDICTED: Fragaria vesca subsp. vesca ankyrin repeat and zinc finger domain-containing protein 1-like (LOC101313737), mRNA	--	--	--
Unigene10143_All	219	62	25	16.3045	6.3631	-1.35747	Down	3.27e-05	0.000428152	--	Populus trichocarpa predicted protein, mRNA	--	--	--
Unigene38081_All	669	57	23	4.9069	1.9163	-1.35649	Down	6.94e-05	0.000829484	--	Populus trichocarpa clone POP044-P04, complete sequence	--	--	--
Unigene24059_All	218	57	23	15.0584	5.8809	-1.35646	Down	6.94e-05	0.000829341	--	--	--	--	--
Unigene11999_All	750	178	72	13.6684	5.3511	-1.35294	Down	1.79e-12	7.28e-11	chalcone isomerase-like protein [Populus trichocarpa] >gi|222873911|gb|EEF11042.1| chalcone isomerase-like protein [Populus trichocarpa]	Populus trichocarpa chalcone isomerase-like protein (CHIL3), mRNA	Chalcone--flavonone isomerase OS=Canna generalis GN=CHI PE=2 SV=1	--	ATP-dependent RNA helicase DHX36 [EC:3.6.4.13]
CL8988.Contig1_All	286	195	79	39.267	15.3969	-1.35068	Down	1.69e-13	7.76e-12	predicted protein [Populus trichocarpa] >gi|222870456|gb|EEF07587.1| predicted protein [Populus trichocarpa]	Populus trichocarpa clone POP091-C08, complete sequence	--	--	--
CL2677.Contig2_All	688	264	107	22.0991	8.669	-1.35005	Down	9.65e-18	6.38e-16	unknown [Zea mays]	--	Guanine nucleotide-binding protein subunit gamma 3 OS=Arabidopsis thaliana GN=GG3 PE=2 SV=1	--	NF-X1-type zinc finger protein NFXL1
CL3708.Contig1_All	272	69	28	14.6096	5.738	-1.3483	Down	1.29e-05	0.000188173	unknown [Populus trichocarpa]	Aucoumea klaineana clone ak15 microsatellite sequence	--	--	--
Unigene16295_All	397	91	37	13.2011	5.195	-1.34546	Down	5.48e-07	1.07e-05	predicted protein [Populus trichocarpa] >gi|222853158|gb|EEE90705.1| predicted protein [Populus trichocarpa]	Populus trichocarpa predicted protein, mRNA	--	--	--
Unigene37349_All	288	59	24	11.7983	4.645	-1.34483	Down	5.78e-05	0.000704567	--	Populus trichocarpa predicted protein, mRNA	--	--	--
Unigene37580_All	260	59	24	13.0689	5.1453	-1.34481	Down	5.78e-05	0.000704691	--	Populus trichocarpa predicted protein, mRNA	--	--	--
CL4080.Contig1_All	1294	125	51	5.5633	2.1969	-1.34047	Down	4.62e-09	1.26e-07	predicted protein [Populus trichocarpa] >gi|222866844|gb|EEF03975.1| predicted protein [Populus trichocarpa]	Medicago truncatula Aldose 1-epimerase (MTR_7g009930) mRNA, complete cds	--	Galactose mutarotase and related enzymes	aldose 1-epimerase [EC:5.1.3.3]
CL68.Contig2_All	1504	1195	488	45.7593	18.086	-1.33919	Down	1.1e-73	4.31e-71	RecName: Full=Plastocyanin A, chloroplastic; Flags: Precursor >gi|929813|emb|CAA90564.1| plastocyanin a [Populus nigra]	P.nigra mRNA for plastocyanin a	Plastocyanin A, chloroplastic OS=Populus nigra GN=PETE PE=1 SV=2	Plastocyanin	plastocyanin
CL6407.Contig2_All	706	213	87	17.3754	6.8689	-1.3389	Down	1.96e-14	9.83e-13	predicted protein [Populus trichocarpa] >gi|118483939|gb|ABK93858.1| unknown [Populus trichocarpa] >gi|222851202|gb|EEE88749.1| predicted protein [Populus trichocarpa]	Medicago truncatula Huntingtin-interacting protein K (MTR_2g034010) mRNA, complete cds	--	--	--
Unigene16393_All	331	88	36	15.3114	6.0624	-1.33665	Down	9.6e-07	1.8e-05	Kunitz-type trypsin inhibitor C1 [Populus nigra]	Populus nigra clone C1 Kunitz-type trypsin inhibitor mRNA, complete cds	Alpha-amylase/subtilisin inhibitor OS=Oryza sativa subsp. japonica GN=RASI PE=1 SV=2	--	--
Unigene23815_All	370	66	27	10.2731	4.0676	-1.33662	Down	2.27e-05	0.000311591	predicted protein [Populus trichocarpa] >gi|222847249|gb|EEE84796.1| predicted protein [Populus trichocarpa]	Poplar cDNA sequences	--	--	asparagine synthase (glutamine-hydrolysing) [EC:6.3.5.4]
CL4131.Contig1_All	941	809	331	49.5129	19.6069	-1.33644	Down	2.64e-50	6.6e-48	predicted protein [Populus trichocarpa] >gi|222864913|gb|EEF02044.1| predicted protein [Populus trichocarpa]	Populus trichocarpa clone JGIACSB1085-H10, complete sequence	--	--	--
CL4716.Contig1_All	1241	188	77	8.7246	3.4585	-1.33494	Down	7.4e-13	3.14e-11	predicted protein [Populus trichocarpa] >gi|222856014|gb|EEE93561.1| predicted protein [Populus trichocarpa]	Populus EST from mild drought-stressed leaves	Thylakoid lumenal 29 kDa protein, chloroplastic OS=Solanum lycopersicum GN=CLEB3J9 PE=3 SV=1	--	L-ascorbate peroxidase [EC:1.11.1.11]
Unigene26565_All	278	61	25	12.637	5.0126	-1.33402	Down	4.8e-05	0.000596994	mitochondrial F1F0 ATP synthase associated 10.0 kDa protein [Chlamydomonas reinhardtii] >gi|158276156|gb|EDP01930.1| mitochondrial F1F0 ATP synthase associated 10.0 kDa protein [Chlamydomonas reinhardtii]	--	--	--	--
Unigene8271_All	315	68	28	12.4325	4.9547	-1.32725	Down	1.89e-05	0.000265094	PREDICTED: zinc transporter 2-like [Fragaria vesca subsp. vesca]	Populus trichocarpa ZIP transporter, mRNA	Zinc transporter 1 OS=Oryza sativa subsp. japonica GN=ZIP1 PE=1 SV=1	--	solute carrier family 39 (zinc transporter), member 1/2/3
Unigene12950_All	238	80	33	19.3585	7.7287	-1.32467	Down	3.53e-06	5.83e-05	--	Populus trichocarpa clone Pop1-71J23, complete sequence	--	--	--
Unigene8251_All	374	145	60	22.3283	8.9423	-1.32016	Down	4.36e-10	1.35e-08	predicted protein [Populus trichocarpa] >gi|222866312|gb|EEF03443.1| predicted protein [Populus trichocarpa]	PREDICTED: Vitis vinifera heparanase-like protein 3-like (LOC100259360), mRNA	Heparanase-like protein 3 OS=Arabidopsis thaliana GN=At5g34940 PE=2 SV=2	--	heparanase 1 [EC:3.2.1.166]
Unigene25363_All	290	77	32	15.2916	6.1507	-1.31392	Down	6.18e-06	9.67e-05	predicted protein [Populus trichocarpa] >gi|222856822|gb|EEE94369.1| predicted protein [Populus trichocarpa]	Populus trichocarpa clone ACSB2121-B05, complete sequence	--	--	--
Unigene14772_All	239	77	32	18.5546	7.4632	-1.31391	Down	6.18e-06	9.67e-05	--	Populus trichocarpa x Populus deltoides clone WS01313_H19 unknown mRNA	--	--	--
Unigene26919_All	309	101	42	18.8244	7.5764	-1.31302	Down	2.21e-07	4.65e-06	--	--	--	--	--
Unigene9986_All	222	1379	574	357.742	144.122	-1.31163	Down	3.94e-82	1.81e-79	predicted protein [Populus trichocarpa] >gi|222838688|gb|EEE77053.1| predicted protein [Populus trichocarpa]	Populus trichocarpa clone Pop1-37K2, complete sequence	--	--	--
CL4902.Contig1_All	664	1548	645	134.265	54.1456	-1.31017	Down	8.2e-92	4.47e-89	predicted protein [Populus trichocarpa] >gi|222846770|gb|EEE84317.1| predicted protein [Populus trichocarpa]	PREDICTED: Vitis vinifera uncharacterized LOC100250191 (LOC100250191), mRNA	Protein SPIRAL1-like 5 OS=Arabidopsis thaliana GN=SP1L5 PE=2 SV=1	--	--
Unigene7322_All	215	72	30	19.2865	7.7778	-1.31016	Down	1.3e-05	0.000190017	--	Populus trichocarpa predicted protein, mRNA	--	--	--
CL4785.Contig1_All	481	67	28	8.0221	3.2448	-1.30585	Down	2.75e-05	0.000366391	predicted protein [Populus trichocarpa] >gi|222853332|gb|EEE90879.1| predicted protein [Populus trichocarpa]	PREDICTED: Vitis vinifera protein YIF1B-like (LOC100262723), mRNA	--	Predicted membrane protein	--
CL5461.Contig1_All	573	317	133	31.8613	12.938	-1.30019	Down	6.68e-20	5.11e-18	predicted protein [Populus trichocarpa] >gi|222850996|gb|EEE88543.1| predicted protein [Populus trichocarpa]	Populus trichocarpa predicted protein, mRNA	--	--	--
Unigene4768_All	757	405	170	30.8119	12.5177	-1.29952	Down	5.63e-25	5.78e-23	predicted protein [Populus trichocarpa] >gi|222858861|gb|EEE96408.1| predicted protein [Populus trichocarpa]	Populus EST from severe drought-stressed leaves	--	--	--
Unigene2084_All	1100	338	142	17.6963	7.1956	-1.29826	Down	4.5e-21	3.76e-19	predicted protein [Populus trichocarpa] >gi|222863899|gb|EEF01030.1| predicted protein [Populus trichocarpa]	Populus trichocarpa predicted protein, mRNA	--	--	--
Unigene3686_All	268	138	58	29.6554	12.0633	-1.29767	Down	1.89e-09	5.42e-08	--	Populus trichocarpa clone WS0114_E22 unknown mRNA	--	--	--
CL10003.Contig1_All	1007	159	67	9.0934	3.7087	-1.29391	Down	1.23e-10	4.12e-09	predicted protein [Populus trichocarpa] >gi|222862802|gb|EEF00309.1| predicted protein [Populus trichocarpa]	Populus trichocarpa predicted protein, mRNA	Vegetative cell wall protein gp1 OS=Chlamydomonas reinhardtii GN=GP1 PE=2 SV=1	--	pectinesterase [EC:3.1.1.11]
CL6868.Contig2_All	358	161	68	25.9001	10.5876	-1.29058	Down	1.02e-10	3.46e-09	predicted protein [Populus trichocarpa] >gi|222859829|gb|EEE97376.1| predicted protein [Populus trichocarpa]	PREDICTED: Solanum lycopersicum mitochondrial import inner membrane translocase subunit TIM22-2-like (LOC101256690), mRNA	Mitochondrial import inner membrane translocase subunit TIM22-3 OS=Arabidopsis thaliana GN=TIM22-3 PE=2 SV=1	--	--
Unigene5416_All	370	123	52	19.1453	7.8338	-1.28921	Down	1.7e-08	4.27e-07	predicted protein [Populus trichocarpa] >gi|222845575|gb|EEE83122.1| predicted protein [Populus trichocarpa]	Bathycoccus prasinos genomic : Chromosome_2	Legumin B (Fragment) OS=Pisum sativum GN=LEGB PE=2 SV=1	Protein implicated in ribosomal biogenesis, Nop56p homolog	ATP-dependent RNA helicase DDX18/HAS1 [EC:3.6.4.13]
Unigene26425_All	292	66	28	13.0173	5.345	-1.28417	Down	3.99e-05	0.000509705	--	--	--	--	--
Unigene1192_All	363	80	34	12.6924	5.2209	-1.28159	Down	6.18e-06	9.67e-05	tRNA (guanine-n(7)-)-methyltransferase, putative [Ricinus communis] >gi|223536702|gb|EEF38343.1| tRNA (guanine-n(7)-)-methyltransferase, putative [Ricinus communis]	Arabidopsis thaliana chromosome 5, complete sequence	--	--	tRNA (guanine-N7-)-methyltransferase [EC:2.1.1.33]
CL2144.Contig2_All	567	141	60	14.3217	5.8985	-1.27978	Down	1.89e-09	5.42e-08	predicted protein [Populus trichocarpa] >gi|222843770|gb|EEE81317.1| predicted protein [Populus trichocarpa]	Populus EST from leave	--	--	--
CL2704.Contig2_All	967	108	46	6.4322	2.6516	-1.27845	Down	1.53e-07	3.32e-06	predicted protein [Populus trichocarpa] >gi|118483375|gb|ABK93588.1| unknown [Populus trichocarpa] >gi|222864514|gb|EEF01645.1| predicted protein [Populus trichocarpa]	PREDICTED: Glycine max guanine deaminase-like (LOC100816644), mRNA	tRNA-specific adenosine deaminase, chloroplastic OS=Arabidopsis thaliana GN=TADA PE=1 SV=1	Cytosine/adenosine deaminases	tRNA-specific adenosine deaminase 2 [EC:3.5.4.-]
CL91.Contig1_All	295	61	26	11.9088	4.9127	-1.27744	Down	8.45e-05	0.000988322	5-methyltetrahydropteroyltriglutamate--homocysteine methyltransferase, putative [Ricinus communis] >gi|223545007|gb|EEF46521.1| 5-methyltetrahydropteroyltriglutamate--homocysteine methyltransferase, putative [Ricinus communis]	Populus trichocarpa vitamin-b12 independent methionine synthase, 5-methyltetrahydropteroyltriglutamate-homocysteine (MS1), mRNA	5-methyltetrahydropteroyltriglutamate--homocysteine methyltransferase OS=Solenostemon scutellarioides GN=MET PE=1 SV=2	--	5-methyltetrahydropteroyltriglutamate--homocysteine methyltransferase [EC:2.1.1.14]
Unigene2551_All	583	1600	682	158.056	65.206	-1.27736	Down	3.07e-91	1.66e-88	unnamed protein product [Vitis vinifera]	Populus EST from severe drought-stressed leaves	40S ribosomal protein S30 OS=Arabidopsis thaliana GN=RPS30A PE=1 SV=3	--	small subunit ribosomal protein S30e
CL9402.Contig1_All	554	68	29	7.069	2.9178	-1.27663	Down	3.31e-05	0.000432451	unknown [Populus trichocarpa]	Populus trichocarpa predicted protein, mRNA	Glycine-rich RNA-binding protein 2, mitochondrial OS=Arabidopsis thaliana GN=RBG2 PE=1 SV=1	RNA-binding proteins (RRM domain)	small subunit ribosomal protein S19
CL716.Contig10_All	1447	180	77	7.1641	2.9662	-1.27217	Down	1.38e-11	5.16e-10	predicted protein [Populus trichocarpa] >gi|222844326|gb|EEE81873.1| predicted protein [Populus trichocarpa]	Populus trichocarpa clone JGIACSB269-L05, complete sequence	Protein BPS1, chloroplastic OS=Arabidopsis thaliana GN=BPS1 PE=2 SV=1	--	--
CL8060.Contig1_All	342	70	30	11.7878	4.8895	-1.26954	Down	2.74e-05	0.000364906	hypothetical protein PRUPE_ppa008111mg [Prunus persica]	Populus trichocarpa clone POP023-N18, complete sequence	Mitochondrial outer membrane protein porin of 34 kDa OS=Solanum tuberosum PE=1 SV=2	--	voltage-dependent anion channel protein 2
CL9628.Contig2_All	279	84	36	17.3394	7.1923	-1.26953	Down	4.25e-06	6.92e-05	--	Arabidopsis thaliana chromosome 1, complete sequence	--	--	--
Unigene6340_All	200	70	30	20.1571	8.3611	-1.26952	Down	2.74e-05	0.000364835	--	Populus EST from severe drought-stressed opposite wood	--	--	--
CL6057.Contig2_All	780	100	43	7.3835	3.0729	-1.2647	Down	5.54e-07	1.08e-05	hypothetical protein GUITHDRAFT_101478 [Guillardia theta CCMP2712]	--	Probable methyltransferase PMT26 OS=Arabidopsis thaliana GN=At5g64030 PE=1 SV=1	--	ribosome biogenesis protein BMS1
CL8020.Contig2_All	1101	158	68	8.2647	3.4427	-1.26342	Down	3.03e-10	9.57e-09	predicted protein [Populus trichocarpa] >gi|222866188|gb|EEF03319.1| predicted protein [Populus trichocarpa]	Populus EST from mild drought-stressed leaves	--	Lactoylglutathione lyase and related lyases	glyoxylase I family protein
CL2606.Contig2_All	270	95	41	20.2637	8.4643	-1.25943	Down	1.16e-06	2.13e-05	predicted protein [Populus trichocarpa] >gi|222857169|gb|EEE94716.1| predicted protein [Populus trichocarpa]	Populus EST from severe drought-stressed leaves	--	--	--
Unigene13198_All	652	743	321	65.6297	27.4428	-1.25792	Down	2.45e-42	4.74e-40	histone H3 [Zea mays]	Populus EST from severe drought-stressed leaves	Histone H3.3 OS=Vitis vinifera PE=2 SV=3	Histones H3 and H4	histone H3
Unigene4897_All	1177	324	140	15.8536	6.6301	-1.25771	Down	2.32e-19	1.7e-17	--	--	--	Rhs family protein	--
Unigene14018_All	399	90	39	12.9906	5.4483	-1.25359	Down	2.42e-06	4.17e-05	hypothetical protein VOLCADRAFT_72419 [Volvox carteri f. nagariensis] >gi|300268618|gb|EFJ52798.1| hypothetical protein VOLCADRAFT_72419 [Volvox carteri f. nagariensis]	--	FACT complex subunit SSRP1 OS=Zea mays GN=SSRP1 PE=1 SV=1	Chromatin-associated proteins containing the HMG domain	high mobility group protein B1
CL9290.Contig2_All	699	106	46	8.7335	3.6682	-1.25149	Down	3.16e-07	6.5e-06	Si:dkey-18f23.10 protein [Ectocarpus siliculosus]	Populus trichocarpa clone POP011-J18, complete sequence	Leucine-rich repeat extensin-like protein 5 OS=Arabidopsis thaliana GN=LRX5 PE=2 SV=2	--	--
CL5850.Contig1_All	266	69	30	14.9392	6.2865	-1.24877	Down	3.95e-05	0.000505841	--	Populus trichocarpa clone POP043-P14, complete sequence	--	--	--
Unigene15690_All	243	69	30	16.3532	6.8816	-1.24876	Down	3.95e-05	0.000505935	predicted protein [Populus trichocarpa] >gi|222836261|gb|EEE74682.1| predicted protein [Populus trichocarpa]	Populus trichocarpa clone POP009-N05, complete sequence	--	--	--
Unigene23647_All	306	92	40	17.3151	7.2864	-1.24875	Down	2e-06	3.51e-05	--	Populus trichocarpa clone POP027-K15, complete sequence	--	--	--
CL744.Contig2_All	220	101	44	26.4398	11.1481	-1.24591	Down	6.59e-07	1.27e-05	predicted protein [Populus trichocarpa] >gi|222854142|gb|EEE91689.1| predicted protein [Populus trichocarpa]	Populus EST from leave	40S ribosomal protein S7 OS=Avicennia marina GN=RPS7 PE=2 SV=1	--	small subunit ribosomal protein S7e
CL1398.Contig1_All	233	126	55	31.144	13.1577	-1.24305	Down	2.87e-08	6.95e-07	predicted protein [Populus trichocarpa] >gi|222849678|gb|EEE87225.1| predicted protein [Populus trichocarpa]	Gracilaria gracilis microsatellite Gg220R sequence	--	--	dihydropyrimidinase [EC:3.5.2.2]
CL4006.Contig2_All	1504	357	156	13.6703	5.7816	-1.2415	Down	8.79e-21	7.19e-19	predicted protein [Populus trichocarpa] >gi|222852976|gb|EEE90523.1| predicted protein [Populus trichocarpa]	Vitis vinifera clone SS0ACG9YC12	Porphobilinogen deaminase, chloroplastic OS=Pisum sativum GN=HEMC PE=1 SV=1	Porphobilinogen deaminase	hydroxymethylbilane synthase [EC:2.5.1.61]
Unigene12332_All	281	254	111	52.0579	22.0185	-1.2414	Down	3.21e-15	1.75e-13	--	Populus EST from mild drought-stressed leaves	--	--	--
Unigene34229_All	490	1276	558	149.973	63.476	-1.24042	Down	6.21e-70	2.26e-67	high mobility group family [Populus trichocarpa] >gi|222844674|gb|EEE82221.1| high mobility group family [Populus trichocarpa]	Populus trichocarpa high mobility group family (HMGA901), mRNA	HMG-Y-related protein A OS=Glycine max PE=2 SV=1	--	histone H1/5
Unigene29787_All	215	194	85	51.9664	22.037	-1.23765	Down	6.46e-12	2.49e-10	predicted protein [Populus trichocarpa] >gi|222849331|gb|EEE86878.1| predicted protein [Populus trichocarpa]	Populus x canadensis chitinase 1 mRNA, complete cds	Endochitinase 1 OS=Theobroma cacao GN=CHIA1 PE=2 SV=1	--	chitinase [EC:3.2.1.14]
Unigene37486_All	205	107	47	30.06	12.7796	-1.234	Down	3.75e-07	7.52e-06	--	--	--	--	--
Unigene2752_All	317	364	160	66.1304	28.1341	-1.23299	Down	5.99e-21	4.97e-19	predicted protein [Populus trichocarpa] >gi|222852766|gb|EEE90313.1| predicted protein [Populus trichocarpa]	Populus EST from leave	--	--	--
Unigene22058_All	321	184	81	33.012	14.0654	-1.23084	Down	2.74e-11	9.87e-10	predicted protein [Populus trichocarpa] >gi|222848983|gb|EEE86530.1| predicted protein [Populus trichocarpa]	Populus trichocarpa clone Pop1-37K2, complete sequence	Dehydration-responsive protein RD22 OS=Arabidopsis thaliana GN=RD22 PE=2 SV=1	--	--
CL4711.Contig1_All	721	109	48	8.7066	3.7109	-1.23034	Down	3.1e-07	6.4e-06	--	--	--	--	--
CL5487.Contig1_All	301	84	37	16.0721	6.8518	-1.23	Down	7.25e-06	0.00011213	--	Populus trichocarpa f-box family protein (FBL8), mRNA	--	--	--
Unigene23745_All	244	86	38	20.2987	8.6809	-1.22547	Down	5.99e-06	9.4e-05	--	Solanum tuberosum chromosome 1 clone RH165C24, complete sequence	--	--	--
Unigene11961_All	256	86	38	19.3472	8.274	-1.22547	Down	5.99e-06	9.41e-05	predicted protein [Populus trichocarpa] >gi|222833435|gb|EEE71912.1| predicted protein [Populus trichocarpa]	Populus trichocarpa predicted protein, mRNA	Delta(14)-sterol reductase OS=Arabidopsis thaliana GN=FK PE=1 SV=2	--	delta14-sterol reductase [EC:1.3.1.70]
CL2600.Contig1_All	347	86	38	14.2734	6.1042	-1.22545	Down	5.99e-06	9.4e-05	predicted protein [Populus trichocarpa] >gi|222853994|gb|EEE91541.1| predicted protein [Populus trichocarpa]	Poplar cDNA sequences	Glucan endo-1,3-beta-glucosidase OS=Glycine max PE=1 SV=1	--	--
Unigene6337_All	338	95	42	16.187	6.9263	-1.22468	Down	1.96e-06	3.45e-05	--	--	--	--	--
CL7228.Contig1_All	281	104	46	21.315	9.1248	-1.224	Down	6.45e-07	1.25e-05	--	Vitis vinifera contig VV78X179731.11, whole genome shotgun sequence	--	--	--
CL3755.Contig2_All	486	1711	757	202.756	86.8223	-1.2236	Down	3.34e-91	1.78e-88	predicted protein [Populus trichocarpa] >gi|222863937|gb|EEF01068.1| predicted protein [Populus trichocarpa]	Populus EST from severe drought-stressed leaves	--	--	--
CL3289.Contig2_All	600	122	54	11.7103	5.0167	-1.22297	Down	7.04e-08	1.61e-06	predicted protein [Populus trichocarpa] >gi|118483757|gb|ABK93771.1| unknown [Populus trichocarpa] >gi|118483804|gb|ABK93794.1| unknown [Populus trichocarpa] >gi|118484325|gb|ABK94040.1| unknown [Populus trichocarpa] >gi|222850766|gb|EEE88313.1| predicted protein [Populus trichocarpa]	Populus EST from leave	ATP synthase subunit epsilon, mitochondrial OS=Ipomoea batatas PE=1 SV=2	--	F-type H+-transporting ATPase subunit epsilon [EC:3.6.3.14]
Unigene24496_All	529	2175	963	236.79	101.471	-1.22254	Down	2.9e-115	2.14e-112	predicted protein [Populus trichocarpa] >gi|118488364|gb|ABK96000.1| unknown [Populus trichocarpa] >gi|222835448|gb|EEE73883.1| predicted protein [Populus trichocarpa]	Populus EST from mild drought-stressed leaves	--	--	--
Unigene13832_All	519	79	35	8.7664	3.759	-1.22164	Down	1.52e-05	0.000218151	--	--	--	--	--
Unigene23118_All	574	230	102	23.0768	9.9051	-1.2202	Down	1.38e-13	6.33e-12	predicted protein [Populus trichocarpa] >gi|222848080|gb|EEE85627.1| predicted protein [Populus trichocarpa]	PREDICTED: Vitis vinifera uncharacterized LOC100253865 (LOC100253865), mRNA	--	--	--
CL8279.Contig1_All	1190	460	204	22.2623	9.5555	-1.2202	Down	1.16e-25	1.22e-23	predicted protein [Populus trichocarpa] >gi|222857893|gb|EEE95440.1| predicted protein [Populus trichocarpa]	Populus trichocarpa clone POP021-P07, complete sequence	F-actin-capping protein subunit alpha OS=Arabidopsis thaliana GN=At3g05520 PE=2 SV=2	--	capping protein (actin filament) muscle Z-line, alpha
Unigene13024_All	896	1896	841	121.868	52.319	-1.21991	Down	2.18e-100	1.3e-97	predicted protein [Populus trichocarpa] >gi|118481356|gb|ABK92621.1| unknown [Populus trichocarpa] >gi|118482177|gb|ABK93018.1| unknown [Populus trichocarpa] >gi|118483546|gb|ABK93671.1| unknown [Populus trichocarpa] >gi|222872964|gb|EEF10095.1| predicted protein [Populus trichocarpa]	Populus EST from severe drought-stressed opposite wood	--	--	--
CL2719.Contig2_All	241	72	32	17.2058	7.4012	-1.21706	Down	3.86e-05	0.000495989	--	--	--	--	--
CL7664.Contig1_All	1068	90	40	4.8532	2.0877	-1.21702	Down	4.09e-06	6.68e-05	predicted protein [Populus trichocarpa] >gi|222842355|gb|EEE79902.1| predicted protein [Populus trichocarpa]	PREDICTED: Vitis vinifera hexose transporter-like (HT6), mRNA	Monosaccharide-sensing protein 2 OS=Arabidopsis thaliana GN=MSSP2 PE=2 SV=2	Permeases of the major facilitator superfamily	MFS transporter, SP family, solute carrier family 2 (myo-inositol transporter), member 13
Unigene7731_All	1193	2512	1117	121.266	52.1896	-1.21634	Down	8.94e-132	7.84e-129	predicted protein [Populus trichocarpa] >gi|222861467|gb|EEE99009.1| predicted protein [Populus trichocarpa]	Populus EST from leave	Adenine phosphoribosyltransferase 1, chloroplastic OS=Arabidopsis thaliana GN=APT1 PE=1 SV=2	Adenine/guanine phosphoribosyltransferases and related PRPP-binding proteins	adenine phosphoribosyltransferase [EC:2.4.2.7]
CL8318.Contig3_All	714	146	65	11.7764	5.0744	-1.21459	Down	4.42e-09	1.21e-07	GRAS family transcription factor [Populus trichocarpa] >gi|222853129|gb|EEE90676.1| GRAS family transcription factor [Populus trichocarpa]	Populus trichocarpa GRAS family transcription factor (GRAS17), mRNA	Scarecrow-like protein 4 OS=Arabidopsis thaliana GN=SCL4 PE=2 SV=1	--	--
CL744.Contig3_All	209	110	49	30.3114	13.0684	-1.21378	Down	3.66e-07	7.37e-06	predicted protein [Populus trichocarpa] >gi|222867546|gb|EEF04677.1| predicted protein [Populus trichocarpa]	Populus EST from leave	40S ribosomal protein S7 OS=Avicennia marina GN=RPS7 PE=2 SV=1	--	small subunit ribosomal protein S7e
CL119.Contig4_All	278	1603	715	332.084	143.362	-1.21189	Down	2.67e-84	1.27e-81	predicted protein [Populus trichocarpa] >gi|222836488|gb|EEE74895.1| predicted protein [Populus trichocarpa]	Populus trichocarpa clone POP003-K05, complete sequence	--	--	--
Unigene22612_All	1254	204	91	9.369	4.045	-1.21176	Down	4.26e-12	1.67e-10	minor chlorophyll a-b binding protein of photosystem II [Chlamydomonas reinhardtii] >gi|12060444|dbj|BAB20613.1| CP26 [Chlamydomonas reinhardtii] >gi|158275487|gb|EDP01264.1| minor chlorophyll a-b binding protein of photosystem II [Chlamydomonas reinhardtii]	Chlamydomonas incerta light-harvesting chlorophyll-a/b binding protein Lhcb5 mRNA, partial cds	Chlorophyll a-b binding protein CP26, chloroplastic OS=Arabidopsis thaliana GN=LHCB5 PE=2 SV=1	Uncharacterized protein conserved in bacteria with the myosin-like domain	light-harvesting complex II chlorophyll a/b binding protein 5
Unigene7002_All	225	1686	753	431.553	186.545	-1.21001	Down	2.34e-88	1.14e-85	predicted protein [Populus trichocarpa] >gi|222838688|gb|EEE77053.1| predicted protein [Populus trichocarpa]	Populus trichocarpa clone Pop1-37K2, complete sequence	--	--	--
Unigene22460_All	359	308	138	49.4101	21.4267	-1.2054	Down	2.2e-17	1.41e-15	nucleosome/chromatin assembly factor group [Populus trichocarpa] >gi|222854259|gb|EEE91806.1| nucleosome/chromatin assembly factor group [Populus trichocarpa]	Populus trichocarpa nucleosome/chromatin assembly factor group (NFA902), mRNA	--	--	nucleosome assembly protein 1-like 1
Unigene37921_All	600	87	39	8.3508	3.6231	-1.20469	Down	7.05e-06	0.000109339	predicted protein [Populus trichocarpa] >gi|222835433|gb|EEE73868.1| predicted protein [Populus trichocarpa]	Populus trichocarpa clone POP009-N17, complete sequence	Patatin group J-1 OS=Solanum tuberosum PE=2 SV=1	--	--
CL4976.Contig2_All	1056	1192	535	65.0087	28.2398	-1.2029	Down	1.95e-62	6.27e-60	light harvesting-like protein 3 [Populus trichocarpa] >gi|222833802|gb|EEE72279.1| light harvesting-like protein 3 [Populus trichocarpa]	Populus trichocarpa light harvesting-like protein 3 (Lil3_3), mRNA	--	--	--
Unigene21255_All	251	3636	1632	834.275	362.425	-1.20284	Down	1.48e-186	1.94e-183	hypothetical protein POPTRDRAFT_744851 [Populus trichocarpa] >gi|118486126|gb|ABK94906.1| unknown [Populus trichocarpa] >gi|222872129|gb|EEF09260.1| hypothetical protein POPTRDRAFT_744851 [Populus trichocarpa]	Populus EST from leave	--	--	photosystem I subunit V
CL4267.Contig1_All	1533	138	62	5.1844	2.2543	-1.2015	Down	1.56e-08	3.95e-07	predicted protein [Populus trichocarpa] >gi|222833825|gb|EEE72302.1| predicted protein [Populus trichocarpa]	Populus EST from leave	Tetraspanin-18 OS=Arabidopsis thaliana GN=At2g20230 PE=2 SV=1	--	transcription initiation factor TFIIH subunit 4
CL763.Contig1_All	245	160	72	37.6108	16.3809	-1.19913	Down	1.19e-09	3.49e-08	xyloglucan endotransglycosylase/hydrolase precursor XTH-3 [Populus tremula x Populus tremuloides]	Populus tremula x Populus tremuloides xyloglucan endotransglycosylase/hydrolase precursor XTH-3 mRNA, complete cds	--	--	--
Unigene19228_All	350	202	91	33.2386	14.4926	-1.19754	Down	8.5e-12	3.23e-10	predicted protein [Populus trichocarpa] >gi|222838195|gb|EEE76560.1| predicted protein [Populus trichocarpa]	Populus EST from severe drought-stressed leaves	--	--	hypothetical protein
Unigene19405_All	337	71	32	12.1335	5.2929	-1.19687	Down	5.5e-05	0.000674109	--	Populus trichocarpa clone WS0118_O21	--	--	--
Unigene12167_All	264	348	157	75.9162	33.1488	-1.19545	Down	3.27e-19	2.38e-17	--	--	--	--	--
Unigene14203_All	360	82	37	13.1181	5.7289	-1.19523	Down	1.47e-05	0.000212499	predicted protein [Populus trichocarpa] >gi|222872123|gb|EEF09254.1| predicted protein [Populus trichocarpa]	Populus trichocarpa clone POP019-E09, complete sequence	Cannabidiolic acid synthase-like 2 OS=Cannabis sativa GN=CBDAS3 PE=2 SV=1	--	--
Unigene37640_All	243	239	108	56.6436	24.7736	-1.19311	Down	1.27e-13	5.85e-12	--	Populus trichocarpa predicted protein, mRNA	--	--	--
Unigene12487_All	473	104	47	12.6628	5.5387	-1.19298	Down	1.08e-06	2e-05	cytochrome P450 [Populus trichocarpa] >gi|222865050|gb|EEF02181.1| cytochrome P450 [Populus trichocarpa]	Populus trichocarpa cytochrome P450 (CYP749A9), mRNA	Cytochrome P450 734A1 OS=Arabidopsis thaliana GN=CYP734A1 PE=2 SV=1	--	cytochrome P450, family 734, subfamily A, polypeptide 1 (PHYB activation tagged suppressor 1) [EC:1.14.-.-]
CL2768.Contig1_All	587	73	33	7.1622	3.1336	-1.19258	Down	4.53e-05	0.000572295	--	Populus trichocarpa clone POP019-I06, complete sequence	--	--	--
Unigene30706_All	230	292	132	73.1163	31.9903	-1.19256	Down	2.63e-16	1.57e-14	--	Populus trichocarpa clone POP049-I09, complete sequence	--	--	--
Unigene16709_All	532	179	81	19.3776	8.4868	-1.1911	Down	1.55e-10	5.11e-09	histone H2B [Chlamydomonas reinhardtii] >gi|158277750|gb|EDP03517.1| histone H2B [Chlamydomonas reinhardtii]	Populus EST from severe drought-stressed leaves	Histone H2B.4 OS=Chlamydomonas reinhardtii PE=1 SV=3	--	histone H2B
CL1004.Contig4_All	1277	179	81	8.0727	3.5356	-1.1911	Down	1.55e-10	5.11e-09	predicted protein [Populus trichocarpa] >gi|222872433|gb|EEF09564.1| predicted protein [Populus trichocarpa]	PREDICTED: Vitis vinifera probable inositol oxygenase-like (LOC100254212), mRNA	Inositol oxygenase 2 OS=Arabidopsis thaliana GN=MIOX2 PE=2 SV=2	--	inositol oxygenase [EC:1.13.99.1]
CL686.Contig3_All	1606	95	43	3.4067	1.4924	-1.19074	Down	3.28e-06	5.44e-05	predicted protein [Populus trichocarpa] >gi|222854607|gb|EEE92154.1| predicted protein [Populus trichocarpa]	PREDICTED: Vitis vinifera uncharacterized LOC100250909 (LOC100250909), mRNA	Molybdate transporter 1 OS=Arabidopsis thaliana GN=MOT1 PE=1 SV=1	--	--
CL6480.Contig1_All	1102	148	67	7.7346	3.3889	-1.19051	Down	6.07e-09	1.61e-07	predicted protein [Populus trichocarpa] >gi|222833963|gb|EEE72440.1| predicted protein [Populus trichocarpa]	Vitis vinifera clone SS0AEB32YB01	Peroxisome biogenesis protein 19-2 OS=Arabidopsis thaliana GN=PEX19-2 PE=1 SV=1	--	peroxin-19
CL1398.Contig4_All	1755	139	63	4.5614	2.0009	-1.18883	Down	1.82e-08	4.56e-07	predicted protein [Populus trichocarpa] >gi|222849678|gb|EEE87225.1| predicted protein [Populus trichocarpa]	Populus EST from severe drought-stressed leaves	--	Dihydroorotase and related cyclic amidohydrolases	dihydropyrimidinase [EC:3.5.2.2]
CL3267.Contig1_All	219	86	39	22.6159	9.9264	-1.18799	Down	1e-05	0.000150643	predicted protein [Populus trichocarpa] >gi|222847198|gb|EEE84745.1| predicted protein [Populus trichocarpa]	Glycine max protein FRA10AC1-like (LOC100782621), mRNA	--	--	protein FRA10AC1
CL6898.Contig1_All	501	86	39	9.886	4.3391	-1.18799	Down	1e-05	0.000150611	predicted protein [Populus trichocarpa] >gi|222857773|gb|EEE95320.1| predicted protein [Populus trichocarpa]	Populus trichocarpa clone POP024-B10, complete sequence	Calcium-binding protein PBP1 OS=Arabidopsis thaliana GN=PBP1 PE=1 SV=1	Ca2+-binding protein (EF-Hand superfamily)	calmodulin
Unigene17146_All	1143	97	44	4.8875	2.1457	-1.18765	Down	2.7e-06	4.61e-05	--	--	--	--	--
CL157.Contig2_All	1832	216	98	6.7903	2.9818	-1.18729	Down	2.29e-12	9.2e-11	Cell division protein ftsH, putative [Ricinus communis] >gi|223547264|gb|EEF48759.1| Cell division protein ftsH, putative [Ricinus communis]	PREDICTED: Fragaria vesca subsp. vesca ATP-dependent zinc metalloprotease FTSH 12, chloroplastic-like (LOC101306556), mRNA	ATP-dependent zinc metalloprotease FTSH 12, chloroplastic OS=Arabidopsis thaliana GN=FTSH12 PE=2 SV=2	ATP-dependent Zn proteases	cell division protease FtsH [EC:3.4.24.-]
CL1677.Contig3_All	726	152	69	12.0577	5.2977	-1.18652	Down	4.16e-09	1.14e-07	cholesterol transport protein [Populus trichocarpa] >gi|222849212|gb|EEE86759.1| cholesterol transport protein [Populus trichocarpa]	Populus trichocarpa cholesterol transport protein, mRNA	--	--	Niemann-Pick C1 protein
CL5827.Contig1_All	2665	88	40	1.9017	0.8366	-1.18468	Down	8.26e-06	0.000126279	predicted protein [Populus trichocarpa] >gi|222850253|gb|EEE87800.1| predicted protein [Populus trichocarpa]	PREDICTED: Vitis vinifera zinc-binding alcohol dehydrogenase domain-containing protein 2-like (LOC100258817), mRNA	NADP-dependent alkenal double bond reductase P1 OS=Arabidopsis thaliana GN=P1 PE=1 SV=1	Putative NADP-dependent oxidoreductases
Unigene17154_All	1008	156	71	8.913	3.9262	-1.18278	Down	2.85e-09	8e-08	--	Oryza sativa Japonica Group cDNA clone:001-208-A11, full insert sequence	--	--	--
Unigene20216_All	681	123	56	10.402	4.5837	-1.18228	Down	1.37e-07	2.98e-06	--	--	--	--	--
CL4027.Contig1_All	658	90	41	7.8773	3.4732	-1.18144	Down	6.81e-06	0.000105934	Protein MLO, putative [Ricinus communis] >gi|223534329|gb|EEF36041.1| Protein MLO, putative [Ricinus communis]	PREDICTED: Vitis vinifera MLO12 protein (MLO12), mRNA	MLO-like protein 3 OS=Arabidopsis thaliana GN=MLO3 PE=2 SV=1	--	mlo protein
CL8486.Contig3_All	1054	450	205	24.5884	10.8414	-1.18143	Down	5.8e-24	5.67e-22	predicted protein [Populus trichocarpa] >gi|222856538|gb|EEE94085.1| predicted protein [Populus trichocarpa]	Populus EST from severe drought-stressed leaves	--	--	--
CL4901.Contig1_All	729	92	42	7.2681	3.2114	-1.17838	Down	5.62e-06	8.91e-05	predicted protein [Populus trichocarpa] >gi|118486413|gb|ABK95046.1| unknown [Populus trichocarpa] >gi|118487094|gb|ABK95377.1| unknown [Populus trichocarpa] >gi|222864347|gb|EEF01478.1| predicted protein [Populus trichocarpa]	Populus EST from severe drought-stressed opposite wood	--	--	--
Unigene25057_All	299	127	58	24.462	10.8126	-1.17783	Down	9.37e-08	2.08e-06	--	Populus trichocarpa clone POP062-A12, complete sequence	--	--	--
CL8616.Contig2_All	630	532	243	48.6329	21.4999	-1.1776	Down	6.67e-28	7.99e-26	predicted protein [Populus trichocarpa] >gi|222842916|gb|EEE80463.1| predicted protein [Populus trichocarpa]	Populus trichocarpa predicted protein, mRNA	--	--	--
Unigene10192_All	789	162	74	11.8249	5.2279	-1.17752	Down	1.62e-09	4.68e-08	predicted protein [Populus trichocarpa] >gi|222849230|gb|EEE86777.1| predicted protein [Populus trichocarpa]	Glycine max uncharacterized LOC100500340 (LOC100500340), mRNA	Uncharacterized protein At2g27730, mitochondrial OS=Arabidopsis thaliana GN=At2g27730 PE=1 SV=1	--	--
CL7100.Contig2_All	273	70	32	14.7671	6.5337	-1.17641	Down	7.81e-05	0.000919307	predicted protein [Populus trichocarpa] >gi|222833380|gb|EEE71857.1| predicted protein [Populus trichocarpa]	Populus trichocarpa clone JGIACSB05-D10, complete sequence	Isocitrate dehydrogenase [NAD] catalytic subunit 5, mitochondrial OS=Arabidopsis thaliana GN=IDH5 PE=1 SV=1	--	isocitrate dehydrogenase (NAD+) [EC:1.1.1.41]
Unigene20610_All	356	70	32	11.3242	5.0104	-1.17641	Down	7.81e-05	0.00091962	predicted protein [Populus trichocarpa] >gi|222856805|gb|EEE94352.1| predicted protein [Populus trichocarpa]	Populus trichocarpa predicted protein, mRNA	--	--	--
Unigene19406_All	378	70	32	10.6651	4.7188	-1.17641	Down	7.81e-05	0.000919464	--	--	--	--	--
CL7166.Contig2_All	319	188	86	33.9411	15.0272	-1.17546	Down	8.52e-11	2.91e-09	predicted protein [Populus trichocarpa] >gi|222860092|gb|EEE97639.1| predicted protein [Populus trichocarpa]	Populus trichocarpa clone Pop1-065A01, complete sequence	Serine/threonine-protein phosphatase 7 OS=Arabidopsis thaliana GN=PP7 PE=1 SV=1	--	calcium-dependent protein kinase [EC:2.7.11.1]
Unigene8063_All	278	135	62	27.9671	12.4314	-1.16974	Down	4.38e-08	1.03e-06	hypothetical protein CHLPROCp009, partial [Auxenochlorella protothecoides]	Chlamydomonas agloeformis chloroplast large subunit ribosomal RNA (rrnL) gene	--	--	--
Unigene23638_All	425	74	34	10.0277	4.4592	-1.16913	Down	5.29e-05	0.000651541	predicted protein [Populus trichocarpa] >gi|222853016|gb|EEE90563.1| predicted protein [Populus trichocarpa]	Populus trichocarpa clone Pop1-41F08, complete sequence	--	--	--
Unigene3200_All	689	87	40	7.2721	3.236	-1.16816	Down	1.17e-05	0.00017159	predicted protein [Populus trichocarpa]	--	Cinnamyl alcohol dehydrogenase 2 OS=Arabidopsis thaliana GN=CAD2 PE=1 SV=1	Zn-dependent alcohol dehydrogenases	alcohol dehydrogenase, propanol-preferring [EC:1.1.1.1]
Unigene22560_All	436	165	76	21.795	9.7163	-1.16552	Down	1.56e-09	4.51e-08	predicted protein [Populus trichocarpa] >gi|118488006|gb|ABK95824.1| unknown [Populus trichocarpa] >gi|222866431|gb|EEF03562.1| predicted protein [Populus trichocarpa]	Populus trichocarpa clone POP019-C15, complete sequence	Aspartate aminotransferase, cytoplasmic isozyme 1 OS=Arabidopsis thaliana GN=ASP2 PE=1 SV=2	Aspartate/tyrosine/aromatic aminotransferase	aspartate aminotransferase, cytoplasmic [EC:2.6.1.1]
CL5694.Contig2_All	242	102	47	24.2741	10.8257	-1.16496	Down	2.15e-06	3.75e-05	predicted protein [Populus trichocarpa] >gi|222866633|gb|EEF03764.1| predicted protein [Populus trichocarpa]	Populus trichocarpa clone POP112-N15, complete sequence	--	--	CCR4-NOT transcription complex subunit 10
CL9857.Contig1_All	611	2889	1334	272.311	121.699	-1.16194	Down	8.92e-141	8.24e-138	predicted protein [Populus trichocarpa] >gi|118487902|gb|ABK95773.1| unknown [Populus trichocarpa] >gi|222844723|gb|EEE82270.1| predicted protein [Populus trichocarpa]	Populus EST from severe drought-stressed leaves	--	--	--
CL8140.Contig2_All	1162	3060	1413	151.661	67.7809	-1.1619	Down	5.54e-149	5.64e-146	hypothetical protein POPTRDRAFT_818640 [Populus trichocarpa] >gi|118488107|gb|ABK95873.1| unknown [Populus trichocarpa] >gi|222857019|gb|EEE94566.1| hypothetical protein POPTRDRAFT_818640 [Populus trichocarpa]	Populus EST from severe drought-stressed leaves	Oxygen-evolving enhancer protein 2, chloroplastic OS=Cucumis sativus GN=PSBP PE=2 SV=1	--	photosystem II oxygen-evolving enhancer protein 2
CL5128.Contig2_All	947	158	73	9.6087	4.2968	-1.16108	Down	3.85e-09	1.06e-07	predicted protein [Populus trichocarpa] >gi|222853792|gb|EEE91339.1| predicted protein [Populus trichocarpa]	Populus trichocarpa clone POP074-P16, complete sequence	--	--	--
CL1514.Contig1_All	863	145	67	9.6765	4.3275	-1.16095	Down	1.69e-08	4.25e-07	predicted protein [Populus trichocarpa] >gi|222861789|gb|EEE99331.1| predicted protein [Populus trichocarpa]	Populus trichocarpa clone POP019-I06, complete sequence	Rhodanese-like domain-containing protein 19, mitochondrial OS=Arabidopsis thaliana GN=STR19 PE=2 SV=1	Rhodanese-related sulfurtransferase	--
CL2319.Contig4_All	409	870	402	122.505	54.7866	-1.16095	Down	1.31e-43	2.66e-41	predicted protein [Populus trichocarpa] >gi|222832515|gb|EEE70992.1| predicted protein [Populus trichocarpa]	PREDICTED: Solanum lycopersicum uncharacterized LOC101248442, transcript variant 2 (LOC101248442), mRNA	Uncharacterized protein At5g39570 OS=Arabidopsis thaliana GN=At5g39570 PE=1 SV=1	--	--
Unigene20784_All	363	257	119	40.7742	18.2731	-1.15794	Down	6.24e-14	2.96e-12	predicted protein [Populus trichocarpa] >gi|222840900|gb|EEE78447.1| predicted protein [Populus trichocarpa]	Populus EST from leave	--	--	--
Unigene11094_All	290	313	145	62.1592	27.8703	-1.15724	Down	1.25e-16	7.59e-15	predicted protein [Populus trichocarpa] >gi|222852352|gb|EEE89899.1| predicted protein [Populus trichocarpa]	Populus EST from leave	--	--	--
CL4328.Contig1_All	1362	82	38	3.4673	1.5552	-1.15671	Down	2.43e-05	0.000328432	predicted protein [Populus trichocarpa] >gi|222859171|gb|EEE96718.1| predicted protein [Populus trichocarpa]	Poplar cDNA sequences	Flavanone 3-dioxygenase OS=Petroselinum crispum GN=FHT PE=1 SV=1	Isopenicillin N synthase and related dioxygenases
CL4139.Contig1_All	813	84	39	5.9504	2.6739	-1.15404	Down	2e-05	0.000279156	predicted protein [Populus trichocarpa] >gi|222870840|gb|EEF07971.1| predicted protein [Populus trichocarpa]	PREDICTED: Vitis vinifera probable phosphoglycerate mutase gpmB-like (LOC100256763), partial mRNA	--	Fructose-2,6-bisphosphatase	serine/threonine-protein phosphatase PGAM5 [EC:3.1.3.16]
CL687.Contig3_All	369	254	118	39.643	17.8249	-1.15317	Down	1.05e-13	4.91e-12	50S ribosomal protein L11 [Arabidopsis thaliana] >gi|38605500|sp|Q9MAP3.1|RK11_ARATH RecName: Full=50S ribosomal protein L11, chloroplastic; AltName: Full=CL11; Flags: Precursor >gi|6910575|gb|AAF31280.1|AC006424_9 Very similar to Spinacia oleracea 50S ribosomal p> [Arabidopsis thaliana] >gi|11762194|gb|AAG40375.1|AF325023_1 At1g32990 [Arabidopsis thaliana] >gi|15724330|gb|AAL06558.1|AF412105_1 A…	Populus EST from severe drought-stressed leaves	50S ribosomal protein L11, chloroplastic OS=Arabidopsis thaliana GN=RPL11 PE=1 SV=1	--	large subunit ribosomal protein L11
CL6553.Contig1_All	936	241	112	14.8286	6.6698	-1.15267	Down	4.54e-13	1.99e-11	predicted protein [Populus trichocarpa] >gi|222842335|gb|EEE79882.1| predicted protein [Populus trichocarpa]	Populus trichocarpa predicted protein, mRNA	Calcium-binding protein CML37 OS=Arabidopsis thaliana GN=CML37 PE=2 SV=1	Ca2+-binding protein (EF-Hand superfamily)	calcium-binding protein CML
Unigene7578_All	730	348	162	27.4546	12.3698	-1.15023	Down	3.7e-18	2.5e-16	predicted protein [Populus trichocarpa] >gi|222862405|gb|EEE99911.1| predicted protein [Populus trichocarpa]	PREDICTED: Vitis vinifera uncharacterized LOC100854818, transcript variant 2 (LOC100854818), mRNA	--	--	--
CL7861.Contig2_All	1172	1038	484	51.0069	23.0192	-1.14785	Down	8.53e-51	2.18e-48	predicted protein [Populus trichocarpa] >gi|222860785|gb|EEE98327.1| predicted protein [Populus trichocarpa]	Populus trichocarpa clone POP104-J03, complete sequence	Thioredoxin-like protein AAED1, chloroplastic OS=Arabidopsis thaliana GN=At2g37240 PE=2 SV=2	--	galactonate dehydratase [EC:4.2.1.6]
Unigene5922_All	930	431	201	26.6903	12.0472	-1.14762	Down	4.79e-22	4.19e-20	predicted protein [Populus trichocarpa] >gi|222861224|gb|EEE98766.1| predicted protein [Populus trichocarpa]	PREDICTED: Fragaria vesca subsp. vesca protein CMSS1-like (LOC101313501), mRNA	--	--	--
Unigene8758_All	394	75	35	10.9629	4.9516	-1.14666	Down	6.14e-05	0.000744068	predicted protein [Populus trichocarpa] >gi|222854953|gb|EEE92500.1| predicted protein [Populus trichocarpa]	Populus EST from leave	Blue copper protein OS=Arabidopsis thaliana GN=BCB PE=1 SV=2	--	--
Unigene19515_All	641	308	144	27.6727	12.5221	-1.14399	Down	4.07e-16	2.36e-14	predicted protein [Populus trichocarpa] >gi|222872628|gb|EEF09759.1| predicted protein [Populus trichocarpa]	PREDICTED: Fragaria vesca subsp. vesca uncharacterized LOC101315200 (LOC101315200), mRNA	--	--	--
Unigene19469_All	458	94	44	11.8201	5.355	-1.14228	Down	7.56e-06	0.000116801	predicted protein [Populus trichocarpa] >gi|222837737|gb|EEE76102.1| predicted protein [Populus trichocarpa]	Populus trichocarpa predicted protein, mRNA	--	--	--
Unigene17810_All	238	318	149	76.9501	34.8964	-1.14084	Down	1.59e-16	9.62e-15	--	Populus trichocarpa predicted protein, mRNA	--	--	--
Unigene23409_All	283	145	68	29.5081	13.3935	-1.13958	Down	2.73e-08	6.62e-07	--	--	--	--	--
CL10417.Contig2_All	290	87	41	17.2775	7.8806	-1.13252	Down	1.9e-05	0.000266962	--	Populus trichocarpa clone Pop1-72K24, complete sequence	--	--	--
Unigene8081_All	282	123	58	25.1197	11.4644	-1.13166	Down	3.62e-07	7.3e-06	--	--	--	--	--
CL4901.Contig2_All	737	110	52	8.5958	3.9329	-1.12804	Down	1.61e-06	2.86e-05	predicted protein [Populus trichocarpa] >gi|118486413|gb|ABK95046.1| unknown [Populus trichocarpa] >gi|118487094|gb|ABK95377.1| unknown [Populus trichocarpa] >gi|222864347|gb|EEF01478.1| predicted protein [Populus trichocarpa]	Populus EST from severe drought-stressed opposite wood	--	--	--
CL10248.Contig1_All	807	95	45	6.7797	3.1082	-1.12514	Down	8.72e-06	0.000132952	predicted protein [Populus trichocarpa] >gi|222846456|gb|EEE84003.1| predicted protein [Populus trichocarpa]	Populus trichocarpa clone POP088-K11, complete sequence	Thioredoxin-like protein CITRX, chloroplastic OS=Arabidopsis thaliana GN=At3g06730 PE=1 SV=1	Thiol-disulfide isomerase and thioredoxins	thioredoxin 1
Unigene21653_All	602	895	424	85.6221	39.2592	-1.12495	Down	1.09e-42	2.15e-40	metallothionein 1a [Populus trichocarpa x Populus deltoides]	Populus trichocarpa x Populus deltoides metallothionein 1a (MT1a) mRNA, complete cds	Metallothionein-like protein type 2 OS=Actinidia deliciosa GN=pKIWI504 PE=2 SV=1	--	--
Unigene13764_All	555	728	345	75.5436	34.6496	-1.12447	Down	5.15e-35	8.14e-33	predicted protein [Populus trichocarpa] >gi|118481945|gb|ABK92905.1| unknown [Populus trichocarpa] >gi|222852490|gb|EEE90037.1| predicted protein [Populus trichocarpa]	Populus EST from severe drought-stressed leaves	--	--	--
CL7868.Contig1_All	568	495	235	50.1899	23.0617	-1.1219	Down	3.03e-24	3.01e-22	conserved hypothetical protein [Ricinus communis] >gi|223547167|gb|EEF48663.1| conserved hypothetical protein [Ricinus communis]	PREDICTED: Cucumis sativus transcription factor LHW-like (LOC101220429), mRNA >gi|449476327|ref|XM_004154659.1| PREDICTED: Cucumis sativus transcription factor LHW-like (LOC101220429), mRNA	--	--	--
CL5042.Contig1_All	856	488	232	32.8326	15.1073	-1.11988	Down	7.35e-24	7.15e-22	predicted protein [Populus trichocarpa] >gi|222863553|gb|EEF00684.1| predicted protein [Populus trichocarpa]	Populus EST from leave	--	--	--
Unigene28508_All	335	225	107	38.6809	17.8037	-1.11944	Down	8.44e-12	3.21e-10	predicted protein [Populus trichocarpa] >gi|222868020|gb|EEF05151.1| predicted protein [Populus trichocarpa]	Populus trichocarpa clone Pop1-100B1, complete sequence	Nudix hydrolase 26, chloroplastic OS=Arabidopsis thaliana GN=NUDT26 PE=1 SV=1	--	--
CL298.Contig1_All	1019	473	225	26.7329	12.3078	-1.11904	Down	3.78e-23	3.51e-21	predicted protein [Populus trichocarpa] >gi|222851025|gb|EEE88572.1| predicted protein [Populus trichocarpa]	Erythroxylum coca BAHD acyltransferase (BAHD2) mRNA, complete cds	Uncharacterized acetyltransferase At3g50280 OS=Arabidopsis thaliana GN=At3g50280 PE=1 SV=1	--	shikimate O-hydroxycinnamoyltransferase [EC:2.3.1.133]
Unigene19506_All	545	323	154	34.1323	15.7506	-1.11573	Down	3.18e-16	1.88e-14	predicted protein [Populus trichocarpa] >gi|222850455|gb|EEE88002.1| predicted protein [Populus trichocarpa]	Populus trichocarpa clone POP031-F05, complete sequence	--	--	--
CL686.Contig1_All	1590	283	135	10.2506	4.7327	-1.11497	Down	2.19e-14	1.1e-12	predicted protein [Populus trichocarpa] >gi|222855558|gb|EEE93105.1| predicted protein [Populus trichocarpa]	Lotus japonicus genomic DNA, chromosome 1, clone: LjB24D20, BM1404b, complete sequence	Molybdate transporter 1 OS=Arabidopsis thaliana GN=MOT1 PE=1 SV=1	--	--
Unigene18459_All	314	109	52	19.992	9.2309	-1.11488	Down	2.24e-06	3.89e-05	--	Populus trichocarpa predicted protein, mRNA	--	--	--
Unigene19485_All	418	88	42	12.1245	5.6007	-1.11425	Down	2.19e-05	0.000301894	predicted protein [Populus trichocarpa] >gi|222852551|gb|EEE90098.1| predicted protein [Populus trichocarpa]	PREDICTED: Vitis vinifera protein ABCI12, chloroplastic-like (LOC100240872), mRNA	Protein ABCI12, chloroplastic OS=Arabidopsis thaliana GN=ABCI12 PE=1 SV=1	--	general transcription factor 3C polypeptide 2
CL1008.Contig2_All	746	335	160	25.8622	11.9551	-1.11322	Down	1.02e-16	6.26e-15	stress-enhanced protein 1 [Populus trichocarpa] >gi|222850277|gb|EEE87824.1| stress-enhanced protein 1 [Populus trichocarpa]	Populus trichocarpa stress-enhanced protein 1 (Lil4_2), mRNA	--	--	--
Unigene17185_All	578	92	44	9.1668	4.2432	-1.11127	Down	1.48e-05	0.00021339	ORF124 [Pinus koraiensis] >gi|145048839|gb|ABP35456.1| ORF124 [Pinus koraiensis]	Oryza sativa clone RRlibB00557 mRNA sequence	--	--	--
CL9055.Contig2_All	219	338	162	88.8857	41.2328	-1.10816	Down	9.69e-17	5.95e-15	predicted protein [Populus trichocarpa] >gi|222839351|gb|EEE77688.1| predicted protein [Populus trichocarpa]	Populus trichocarpa clone POP018-D02, complete sequence	Formin-like protein 20 OS=Arabidopsis thaliana GN=FH20 PE=2 SV=3	--	RNA polymerase II-associated factor 1
Unigene30059_All	216	121	58	32.262	14.9674	-1.10801	Down	7.02e-07	1.34e-05	beta-glucosidase [Populus tomentosa]	Populus tomentosa clone B beta-glucosidase gene, complete cds	Vicianin hydrolase (Fragment) OS=Vicia sativa subsp. nigra PE=1 SV=1	--	beta-glucosidase [EC:3.2.1.21]
Unigene4543_All	207	102	49	28.3785	13.1946	-1.10485	Down	5.58e-06	8.86e-05	--	Populus trichocarpa predicted protein, mRNA	--	--	--
CL10496.Contig1_All	706	158	76	12.8888	6.0004	-1.10299	Down	1.59e-08	4.01e-07	unknown [Populus trichocarpa]	Populus trichocarpa clone POP072-L18, complete sequence	--	--	--
Unigene870_All	262	247	119	54.2944	25.3173	-1.10068	Down	1.65e-12	6.74e-11	Cell wall-associated hydrolase, partial [Medicago truncatula] >gi|355503009|gb|AES84212.1| Cell wall-associated hydrolase, partial [Medicago truncatula]	Chlamydomonas humicola chloroplast large-subunit ribosomal RNA (rrnL), site-specific DNA endonuclease I-ChuI gene	--	--	--
Unigene9402_All	383	110	53	16.5407	7.7135	-1.10056	Down	2.57e-06	4.4e-05	predicted protein [Populus trichocarpa] >gi|222832033|gb|EEE70510.1| predicted protein [Populus trichocarpa]	Populus trichocarpa clone POP044-P08, complete sequence	--	--	--
Unigene6610_All	265	85	41	18.4728	8.624	-1.09897	Down	3.7e-05	0.000478425	--	Populus trichocarpa predicted protein, mRNA	--	--	--
Unigene25199_All	505	85	41	9.6936	4.5255	-1.09896	Down	3.7e-05	0.000478336	eukaryotic translation initiation factor 5A-2 [Solanum lycopersicum] >gi|20138707|sp|Q9AXQ5.1|IF5A2_SOLLC RecName: Full=Eukaryotic translation initiation factor 5A-2; Short=eIF-5A-2 >gi|12407789|gb|AAG53648.1|AF296084_1 eukaryotic translation initiation factor 5A-2 [Solanum lycopersicum]	PREDICTED: Cucumis sativus eukaryotic translation initiation factor 5A-2-like (LOC101226023), mRNA	Eukaryotic translation initiation factor 5A-2 OS=Solanum lycopersicum PE=2 SV=1	Translation elongation factor P (EF-P)/translation initiation factor 5A (eIF-5A)	translation initiation factor 5A
Unigene15163_All	270	228	110	48.6329	22.7091	-1.09866	Down	1.26e-11	4.73e-10	--	Populus EST from leave	--	--	--
CL386.Contig1_All	1577	1807	872	65.9911	30.8217	-1.09833	Down	3.09e-81	1.37e-78	predicted protein [Populus trichocarpa] >gi|222862716|gb|EEF00223.1| predicted protein [Populus trichocarpa]	Populus EST from leave	--	--	--
Unigene15700_All	205	420	203	117.993	55.1968	-1.09604	Down	4.25e-20	3.29e-18	Senescence-associated protein [Medicago truncatula] >gi|355497249|gb|AES78452.1| Senescence-associated protein [Medicago truncatula]	Medicago truncatula Senescence-associated protein (MTR_7g031850) mRNA, complete cds	--	--	--
Unigene16814_All	434	188	91	24.9475	11.6875	-1.09393	Down	8.98e-10	2.69e-08	--	Populus trichocarpa predicted protein, mRNA	--	--	--
Unigene24088_All	218	101	49	26.6823	12.5288	-1.09063	Down	7.75e-06	0.000119398	--	Populus trichocarpa predicted protein, mRNA	--	--	--
Unigene5220_All	240	575	279	137.98	64.7984	-1.09043	Down	1.01e-26	1.13e-24	predicted protein [Populus trichocarpa] >gi|222864412|gb|EEF01543.1| predicted protein [Populus trichocarpa]	Populus EST from severe drought-stressed leaves	Mediator of RNA polymerase II transcription subunit 8 OS=Arabidopsis thaliana GN=MED8 PE=1 SV=1	--	--
Unigene7534_All	694	1850	898	153.522	72.1254	-1.08987	Down	4.12e-82	1.86e-79	predicted protein [Populus trichocarpa] >gi|222852780|gb|EEE90327.1| predicted protein [Populus trichocarpa]	Populus EST from severe drought-stressed leaves	Peptidyl-prolyl cis-trans isomerase FKBP12 OS=Vicia faba GN=FKBP12 PE=1 SV=1	FKBP-type peptidyl-prolyl cis-trans isomerases 1	peptidylprolyl isomerase [EC:5.2.1.8]
Unigene1524_All	502	142	69	16.2909	7.6616	-1.08835	Down	1.16e-07	2.55e-06	predicted protein [Populus trichocarpa] >gi|222838282|gb|EEE76647.1| predicted protein [Populus trichocarpa]	PREDICTED: Fragaria vesca subsp. vesca probable linoleate 9S-lipoxygenase 5-like (LOC101293406), mRNA	Probable linoleate 9S-lipoxygenase 5 OS=Solanum tuberosum GN=LOX1.5 PE=2 SV=1	--	linoleate 9S-lipoxygenase [EC:1.13.11.58]
CL1106.Contig3_All	665	579	282	50.1437	23.6374	-1.085	Down	1.08e-26	1.21e-24	predicted protein [Populus trichocarpa] >gi|222861689|gb|EEE99231.1| predicted protein [Populus trichocarpa]	Populus trichocarpa predicted protein, mRNA	--	--	--
CL7857.Contig1_All	1315	607	296	26.5841	12.5469	-1.08323	Down	7.77e-28	9.27e-26	predicted protein [Populus trichocarpa] >gi|222860276|gb|EEE97823.1| predicted protein [Populus trichocarpa]	Populus EST from severe drought-stressed leaves	Transcription factor CPC OS=Arabidopsis thaliana GN=CPC PE=1 SV=1	--	myb proto-oncogene protein, plant
CL3761.Contig3_All	448	123	60	15.812	7.4653	-1.08275	Down	9.14e-07	1.72e-05	predicted protein [Populus trichocarpa] >gi|222860841|gb|EEE98383.1| predicted protein [Populus trichocarpa]	P.deltoides/trichocarpa mRNA for dihydrodipicolinate synthase	--	--	dihydrodipicolinate synthase [EC:4.2.1.52]
Unigene1221_All	250	170	83	39.1623	18.5059	-1.08148	Down	7.89e-09	2.07e-07	--	--	--	--	--
Unigene19703_All	301	92	45	17.6027	8.3333	-1.07884	Down	2.35e-05	0.000318443	predicted protein [Populus trichocarpa] >gi|222870969|gb|EEF08100.1| predicted protein [Populus trichocarpa]	Populus trichocarpa predicted protein, mRNA	--	--	--
Unigene26527_All	210	102	50	27.9731	13.2716	-1.0757	Down	8.82e-06	0.000134227	--	Populus trichocarpa clone WS0123_M18 unknown mRNA	--	--	--
CL7668.Contig2_All	567	336	165	34.1284	16.2208	-1.07313	Down	7e-16	3.98e-14	predicted protein [Populus trichocarpa] >gi|222844809|gb|EEE82356.1| predicted protein [Populus trichocarpa]	Populus trichocarpa predicted protein, mRNA	--	Beta-glucanase/Beta-glucan synthetase	histone arginine demethylase JMJD6 [EC:1.14.11.-]
CL4142.Contig2_All	660	114	56	9.9476	4.7295	-1.07266	Down	2.74e-06	4.66e-05	predicted protein [Populus trichocarpa] >gi|222847352|gb|EEE84899.1| predicted protein [Populus trichocarpa]	Populus trichocarpa clone ACSB2173-E05, complete sequence	--	--	--
Unigene15984_All	512	195	96	21.9343	10.4514	-1.06949	Down	8.98e-10	2.69e-08	predicted protein [Chlamydomonas reinhardtii] >gi|158284234|gb|EDP09984.1| predicted protein [Chlamydomonas reinhardtii]	Chlamydomonas reinhardtii predicted protein (CHLREDRAFT_190138) mRNA, complete cds	--	--	--
Unigene27483_All	1220	2068	1019	97.6225	46.5571	-1.06821	Down	1.1e-88	5.42e-86	predicted protein [Populus trichocarpa] >gi|222871653|gb|EEF08784.1| predicted protein [Populus trichocarpa]	PREDICTED: Vitis vinifera nicotianamine synthase-like (LOC100254544), mRNA	Nicotianamine synthase OS=Solanum lycopersicum GN=CHLN PE=2 SV=1	SAM-dependent methyltransferases	nicotianamine synthase [EC:2.5.1.43]
CL6264.Contig2_All	1100	916	452	47.9581	22.9043	-1.06616	Down	3.75e-40	6.86e-38	predicted protein [Populus trichocarpa] >gi|118485783|gb|ABK94740.1| unknown [Populus trichocarpa] >gi|222863657|gb|EEF00788.1| predicted protein [Populus trichocarpa]	Populus EST from leave	Carbonic anhydrase, chloroplastic OS=Nicotiana tabacum PE=2 SV=1	Carbonic anhydrase	carbonic anhydrase [EC:4.2.1.1]
Unigene7291_All	230	83	41	20.7831	9.9364	-1.06462	Down	7.12e-05	0.000849099	--	Zea mays clone 1710390 mRNA sequence	--	--	--
Unigene5289_All	606	91	45	8.6482	4.1392	-1.06305	Down	3.24e-05	0.0004248	ZIP transporter [Populus trichocarpa] >gi|222849831|gb|EEE87378.1| ZIP transporter [Populus trichocarpa]	Populus trichocarpa ZIP transporter, mRNA	Zinc transporter 1 OS=Oryza sativa subsp. japonica GN=ZIP1 PE=1 SV=1	--	solute carrier family 39 (zinc transporter), member 1/2/3
CL4425.Contig1_All	1041	2227	1102	123.205	59.0069	-1.06211	Down	1.74e-94	9.95e-92	predicted protein [Populus trichocarpa] >gi|222870618|gb|EEF07749.1| predicted protein [Populus trichocarpa]	Populus EST from severe drought-stressed leaves	40S ribosomal protein S4-3 OS=Arabidopsis thaliana GN=RPS4D PE=2 SV=2	Ribosomal protein S4E	small subunit ribosomal protein S4e
Unigene20672_All	354	97	48	15.7808	7.558	-1.06209	Down	1.8e-05	0.000254309	--	--	--	--	--
Unigene8060_All	281	103	51	21.1101	10.1166	-1.06121	Down	1e-05	0.00015059	predicted protein [Populus trichocarpa] >gi|222855808|gb|EEE93355.1| predicted protein [Populus trichocarpa]	Populus trichocarpa predicted protein, mRNA	--	--	--
Unigene37835_All	347	103	51	17.0949	8.1924	-1.06121	Down	1e-05	0.000150622	--	Populus EST from severe drought-stressed opposite wood	--	--	--
CL4862.Contig2_All	1493	107	53	4.1275	1.9787	-1.06072	Down	6.77e-06	0.000105387	predicted protein [Populus trichocarpa] >gi|222860265|gb|EEE97812.1| predicted protein [Populus trichocarpa]	PREDICTED: Vitis vinifera probable 2-oxoglutarate/Fe(II)-dependent dioxygenase-like (LOC100248395), mRNA	Leucoanthocyanidin dioxygenase OS=Malus domestica GN=ANS PE=2 SV=1	Isopenicillin N synthase and related dioxygenases	leucoanthocyanidin dioxygenase [EC:1.14.11.19]
Unigene5084_All	416	121	60	16.7514	8.0395	-1.0591	Down	1.73e-06	3.07e-05	--	--	--	--	--
CL3618.Contig2_All	520	5159	2566	571.375	275.058	-1.0547	Down	7.52e-214	1.18e-210	predicted protein [Populus trichocarpa] >gi|222868790|gb|EEF05921.1| predicted protein [Populus trichocarpa]	Populus trichocarpa clone POP088-K16, complete sequence	--	--	--
CL1510.Contig1_All	690	289	144	24.1217	11.6328	-1.05213	Down	1.79e-13	8.16e-12	predicted protein [Populus trichocarpa] >gi|118488437|gb|ABK96033.1| unknown [Populus trichocarpa] >gi|222858148|gb|EEE95695.1| predicted protein [Populus trichocarpa]	Populus EST from severe drought-stressed opposite wood	--	--	DNA polymerase delta subunit 4
Unigene24651_All	2269	5877	2931	149.17	72.0034	-1.05082	Down	7.19e-242	1.31e-238	predicted protein [Populus trichocarpa] >gi|222871363|gb|EEF08494.1| predicted protein [Populus trichocarpa]	B.pendula mRNA for nitrite reductase	Ferredoxin--nitrite reductase, chloroplastic OS=Betula pendula GN=NIR1 PE=2 SV=1	Sulfite reductase, beta subunit (hemoprotein)	ferredoxin-nitrite reductase [EC:1.7.7.1]
CL7275.Contig1_All	1004	1149	574	65.9091	31.8676	-1.04839	Down	1.28e-48	3.03e-46	predicted protein [Populus trichocarpa] >gi|222857824|gb|EEE95371.1| predicted protein [Populus trichocarpa]	Populus trichocarpa clone PX0015_N19	Germin-like protein 5-1 OS=Oryza sativa subsp. japonica GN=Os05g0277500 PE=2 SV=1	Thermophilic glucose-6-phosphate isomerase and related metalloenzymes	--
Unigene11488_All	1294	266	133	11.8388	5.7291	-1.04714	Down	1.97e-12	7.95e-11	endopolygalacturonase 9 [Phytophthora parasitica]	--	Probable polygalacturonase At3g15720 OS=Arabidopsis thaliana GN=At3g15720 PE=1 SV=1	Endopolygalacturonase	polygalacturonase [EC:3.2.1.15]
Unigene2359_All	357	90	45	14.5189	7.0261	-1.04714	Down	4.46e-05	0.000564768	predicted protein [Populus trichocarpa] >gi|222853957|gb|EEE91504.1| predicted protein [Populus trichocarpa]	PREDICTED: Vitis vinifera ubiquitin-associated domain-containing protein 2-like, transcript variant 1 (LOC100261953), mRNA	--	--	--
Unigene21076_All	300	130	65	24.9564	12.0771	-1.04714	Down	9.01e-07	1.69e-05	predicted protein [Populus trichocarpa] >gi|224162089|ref|XP_002338412.1| predicted protein [Populus trichocarpa] >gi|222863708|gb|EEF00839.1| predicted protein [Populus trichocarpa] >gi|222872189|gb|EEF09320.1| predicted protein [Populus trichocarpa]	Populus trichocarpa clone POP025-M11, complete sequence	--	--	--
Unigene7907_All	427	116	58	15.6455	7.5713	-1.04713	Down	3.51e-06	5.8e-05	PREDICTED: uncharacterized protein LOC100809118 [Glycine max]	Populus EST from mild drought-stressed leaves	Ubiquitin carboxyl-terminal hydrolase 12 OS=Arabidopsis thaliana GN=UBP12 PE=1 SV=2	--	ubiquitin carboxyl-terminal hydrolase 7 [EC:3.1.2.15]
CL4614.Contig1_All	422	286	143	39.0313	18.8884	-1.04713	Down	2.95e-13	1.31e-11	2-cys peroxiredoxin [Populus trichocarpa] >gi|222855371|gb|EEE92918.1| 2-cys peroxiredoxin [Populus trichocarpa]	Populus trichocarpa 2-cys peroxiredoxin (PtrcPrx2cysB), mRNA	2-Cys peroxiredoxin BAS1, chloroplastic OS=Spinacia oleracea GN=BAS1 PE=2 SV=1	Peroxiredoxin	peroxiredoxin (alkyl hydroperoxide reductase subunit C) [EC:1.11.1.15]
Unigene28036_All	375	230	115	35.3229	17.0938	-1.04713	Down	6.09e-11	2.12e-09	syntaxin, plant, putative [Ricinus communis] >gi|223527729|gb|EEF29834.1| syntaxin, plant, putative [Ricinus communis]	Populus trichocarpa predicted protein, mRNA	--	--	--
CL6407.Contig1_All	732	94	47	7.3956	3.579	-1.04711	Down	3.01e-05	0.000398205	predicted protein [Populus trichocarpa] >gi|222865085|gb|EEF02216.1| predicted protein [Populus trichocarpa]	Medicago truncatula Huntingtin-interacting protein K (MTR_2g034010) mRNA, complete cds	--	--	--
Unigene2094_All	1049	1815	910	99.6461	48.3546	-1.04316	Down	3.69e-75	1.5e-72	predicted protein [Populus trichocarpa] >gi|222868971|gb|EEF06102.1| predicted protein [Populus trichocarpa]	Populus EST from leave	Rhodanese-like domain-containing protein 14, chloroplastic OS=Arabidopsis thaliana GN=At4g27700 PE=2 SV=1	Rhodanese-related sulfurtransferase	--
Unigene12886_All	213	141	71	38.124	18.5802	-1.03693	Down	3.86e-07	7.72e-06	methyl binding domain protein [Populus trichocarpa] >gi|222847130|gb|EEE84677.1| methyl binding domain protein [Populus trichocarpa]	Populus trichocarpa methyl binding domain protein (MBD905), mRNA	--	--	--
CL2067.Contig1_All	1951	417	210	12.3094	5.9998	-1.03677	Down	2.27e-18	1.57e-16	predicted protein [Populus trichocarpa] >gi|222865922|gb|EEF03053.1| predicted protein [Populus trichocarpa]	Populus EST from severe drought-stressed leaves	Xylose isomerase OS=Arabidopsis thaliana GN=XYLA PE=2 SV=2	Xylose isomerase	xylose isomerase [EC:5.3.1.5]
Unigene23370_All	229	133	67	33.4484	16.3084	-1.03632	Down	8.37e-07	1.58e-05	predicted protein [Populus trichocarpa] >gi|222846214|gb|EEE83761.1| predicted protein [Populus trichocarpa]	Populus trichocarpa hydroxycinnamoyl CoA shikimate/quinate hydroxycinnamoyltransferase-like protein (HCQL7), mRNA	Benzyl alcohol O-benzoyltransferase OS=Clarkia breweri PE=1 SV=1	--	--
Unigene8119_All	443	129	65	16.7705	8.1786	-1.036	Down	1.23e-06	2.26e-05	predicted protein [Populus trichocarpa] >gi|222869760|gb|EEF06891.1| predicted protein [Populus trichocarpa]	Paspalum vaginatum clone StvSingle_HKZDOCN01BOCTK microsatellite sequence	Polycomb group protein FERTILIZATION-INDEPENDENT SEED 2 OS=Arabidopsis thaliana GN=FIS2 PE=1 SV=3	Phosphopantothenoylcysteine synthetase/decarboxylase	histone arginine demethylase JMJD6 [EC:1.14.11.-]
CL7459.Contig3_All	920	119	60	7.4493	3.6353	-1.03503	Down	3.26e-06	5.41e-05	predicted protein [Populus trichocarpa] >gi|222846214|gb|EEE83761.1| predicted protein [Populus trichocarpa]	Populus trichocarpa hydroxycinnamoyl CoA shikimate/quinate hydroxycinnamoyltransferase-like protein (HCQL7), mRNA	Benzyl alcohol O-benzoyltransferase OS=Nicotiana tabacum GN=HSR201 PE=1 SV=1	--	omega-hydroxypalmitate O-feruloyl transferase [EC:2.3.1.188]
Unigene34561_All	981	236	119	13.8549	6.7616	-1.03496	Down	5.26e-11	1.84e-09	predicted protein [Populus trichocarpa] >gi|224138624|ref|XP_002326649.1| predicted protein [Populus trichocarpa] >gi|118484142|gb|ABK93954.1| unknown [Populus trichocarpa] >gi|222833971|gb|EEE72448.1| predicted protein [Populus trichocarpa] >gi|222841717|gb|EEE79264.1| predicted protein [Populus trichocarpa]	Vitis vinifera clone SS0AEB15YM14	60S ribosomal protein L15 OS=Petunia hybrida GN=RPL15 PE=2 SV=1	Ribosomal protein L15E	large subunit ribosomal protein L15e
Unigene28106_All	343	297	150	49.8679	24.3764	-1.03263	Down	1.96e-13	8.9e-12	conserved unknown protein [Ectocarpus siliculosus]	--	60S acidic ribosomal protein P1 OS=Chlamydomonas reinhardtii PE=3 SV=1	Ribosomal protein L12E/L44/L45/RPP1/RPP2	large subunit ribosomal protein LP1
Unigene25865_All	676	287	145	24.4509	11.9562	-1.03213	Down	5.07e-13	2.19e-11	predicted protein [Populus trichocarpa] >gi|222839189|gb|EEE77540.1| predicted protein [Populus trichocarpa]	Populus trichocarpa predicted protein, mRNA	--	--	--
CL7877.Contig2_All	851	134	68	9.0685	4.454	-1.02576	Down	9.4e-07	1.76e-05	predicted protein [Populus trichocarpa] >gi|118482915|gb|ABK93371.1| unknown [Populus trichocarpa] >gi|222865208|gb|EEF02339.1| predicted protein [Populus trichocarpa]	Populus EST from severe drought-stressed leaves	Probable small nuclear ribonucleoprotein F OS=Arabidopsis thaliana GN=At4g30220 PE=2 SV=1	Small nuclear ribonucleoprotein (snRNP) homolog	U6 snRNA-associated Sm-like protein LSm6
Unigene25210_All	443	128	65	16.6405	8.1786	-1.02477	Down	1.68e-06	2.99e-05	predicted protein [Populus trichocarpa] >gi|222875189|gb|EEF12320.1| predicted protein [Populus trichocarpa]	Populus trichocarpa clone POP002-I22, complete sequence	--	--	--
CL3550.Contig2_All	1222	316	161	14.8928	7.3439	-1.02	Down	6.05e-14	2.87e-12	unknown [Populus trichocarpa x Populus deltoides]	Vitis vinifera clone SS0AEB9YK06	--	Uncharacterized protein involved in cation transport	cation transport protein ChaC
CL4438.Contig3_All	1035	900	459	50.0797	24.7197	-1.01856	Down	9.38e-37	1.56e-34	predicted protein [Populus trichocarpa] >gi|222857708|gb|EEE95255.1| predicted protein [Populus trichocarpa]	Populus EST from leave	Superoxide dismutase [Mn], mitochondrial OS=Hevea brasiliensis GN=SODA PE=2 SV=1	Superoxide dismutase	superoxide dismutase, Fe-Mn family [EC:1.15.1.1]
CL6433.Contig1_All	402	145	74	20.7731	10.2607	-1.01759	Down	4.01e-07	7.99e-06	hypothetical protein POPTRDRAFT_244590 [Populus trichocarpa] >gi|222860917|gb|EEE98459.1| hypothetical protein POPTRDRAFT_244590 [Populus trichocarpa]	Populus trichocarpa chromatin remodeling complex subunit (CHR958), mRNA	ATP-dependent helicase BRM OS=Arabidopsis thaliana GN=BRM PE=1 SV=1	--	SWI/SNF-related matrix-associated actin-dependent regulator of chromatin subfamily A member 2/4 [EC:3.6.4.-]
Unigene18673_All	1000	143	73	8.2356	4.0691	-1.01716	Down	4.86e-07	9.59e-06	hexose transporter [Coccomyxa subellipsoidea C-169]	Zea mays sugar carrier protein C (LOC100281616), mRNA >gi|195615087|gb|EU957256.1| Zea mays clone 1587224 sugar carrier protein C mRNA, complete cds	H(+)/hexose cotransporter 2 OS=Parachlorella kessleri GN=HUP2 PE=2 SV=1	Permeases of the major facilitator superfamily	MFS transporter, SP family, solute carrier family 2 (facilitated glucose transporter), member 8
CL2438.Contig2_All	1505	327	167	12.5133	6.1852	-1.01657	Down	2.62e-14	1.3e-12	predicted membrane protein [Populus trichocarpa] >gi|222845088|gb|EEE82635.1| predicted membrane protein [Populus trichocarpa]	Populus trichocarpa clone Pop1-69G3, complete sequence	GDT1-like protein 2, chloroplastic OS=Arabidopsis thaliana GN=At4g13590 PE=1 SV=2	Predicted membrane protein	--
CL8549.Contig4_All	390	90	46	13.2904	6.5745	-1.01543	Down	6.88e-05	0.000825019	predicted protein [Populus trichocarpa] >gi|222862438|gb|EEE99944.1| predicted protein [Populus trichocarpa]	Populus trichocarpa clone POP042-P09, complete sequence	Protein SENSITIVE TO PROTON RHIZOTOXICITY 1 OS=Arabidopsis thaliana GN=STOP1 PE=2 SV=1	--	--
Unigene3102_All	1196	483	247	23.2581	11.5116	-1.01464	Down	2.36e-20	1.87e-18	hypothetical protein GUITHDRAFT_119564 [Guillardia theta CCMP2712]	--	Vegetative cell wall protein gp1 OS=Chlamydomonas reinhardtii GN=GP1 PE=2 SV=1	Uncharacterized protein conserved in bacteria with the myosin-like domain	histone H1/5
Unigene26316_All	347	303	155	50.2889	24.8985	-1.01418	Down	2.55e-13	1.14e-11	predicted protein [Populus trichocarpa] >gi|222844822|gb|EEE82369.1| predicted protein [Populus trichocarpa]	Populus trichocarpa predicted protein, mRNA	--	--	--
Unigene7535_All	774	256	131	19.0484	9.4341	-1.01371	Down	1.81e-11	6.62e-10	unknown [Populus trichocarpa]	PREDICTED: Fragaria vesca subsp. vesca uncharacterized LOC101291641 (LOC101291641), mRNA	--	--	--
Unigene16809_All	343	591	303	99.2322	49.2402	-1.01097	Down	2.05e-24	2.04e-22	predicted protein [Populus trichocarpa] >gi|222857484|gb|EEE95031.1| predicted protein [Populus trichocarpa]	PREDICTED: Vitis vinifera CUGBP Elav-like family member 5 (LOC100241581), mRNA	--	--	--
CL3146.Contig3_All	579	475	244	47.247	23.49	-1.00818	Down	7.56e-20	5.76e-18	predicted protein [Populus trichocarpa] >gi|222858696|gb|EEE96243.1| predicted protein [Populus trichocarpa]	Populus EST from mild drought-stressed leaves	--	--	--
CL4438.Contig2_All	1066	1031	530	55.7007	27.7134	-1.00711	Down	4.1e-41	7.77e-39	predicted protein [Populus trichocarpa] >gi|222857708|gb|EEE95255.1| predicted protein [Populus trichocarpa]	Populus EST from severe drought-stressed leaves	Superoxide dismutase [Mn], mitochondrial OS=Hevea brasiliensis GN=SODA PE=2 SV=1	Superoxide dismutase	superoxide dismutase, Fe-Mn family [EC:1.15.1.1]
CL2917.Contig1_All	234	95	49	23.3812	11.6722	-1.00227	Down	5.2e-05	0.000641405	predicted protein [Populus trichocarpa] >gi|222850762|gb|EEE88309.1| predicted protein [Populus trichocarpa]	Poplar cDNA sequences	--	--	--
Unigene25742_All	653	155	80	13.6703	6.8289	-1.00132	Down	2.31e-07	4.85e-06	--	Populus trichocarpa clone Pop1-041G20, complete sequence	--	--	--
CL1060.Contig1_All	345	91	47	15.1908	7.5936	-1.00034	Down	7.7e-05	0.000910926	unknown [Populus trichocarpa]	Populus EST from severe drought-stressed opposite wood	--	--	--
Unigene14549_All	1099	59	122	3.0918	6.1878	1.00098	Up	6.86e-06	0.000106564	xanthine/uracil/vitamin C permease-like protein [Chlamydomonas reinhardtii] >gi|158282551|gb|EDP08303.1| xanthine/uracil/vitamin C permease-like protein [Chlamydomonas reinhardtii]	Chlamydomonas reinhardtii xanthine/uracil/vitamin C permease-like protein (XUV1) mRNA, complete cds	Adenine/guanine permease AZG1 OS=Arabidopsis thaliana GN=AZG1 PE=2 SV=1	Permeases	putative MFS transporter, AGZA family, xanthine/uracil permease
CL5746.Contig3_All	440	57	118	7.4607	14.9486	1.00263	Up	9.46e-06	0.000142939	predicted protein [Populus trichocarpa] >gi|222863660|gb|EEF00791.1| predicted protein [Populus trichocarpa]	Populus trichocarpa predicted protein, mRNA	Probable polygalacturonase non-catalytic subunit JP650 OS=Arabidopsis thaliana GN=JP650 PE=2 SV=2	--	--
Unigene22453_All	607	70	145	6.6415	13.3153	1.0035	Up	8.79e-07	1.65e-05	cytochrome P450 [Populus trichocarpa] >gi|222873316|gb|EEF10447.1| cytochrome P450 [Populus trichocarpa]	Populus trichocarpa cytochrome P450 (CYP92A18), mRNA	Cytochrome P450 76C1 OS=Arabidopsis thaliana GN=CYP76C1 PE=2 SV=1	Cytochrome P450	coumaroylquinate(coumaroylshikimate) 3'-monooxygenase [EC:1.14.13.36]
CL1112.Contig3_All	1363	83	172	3.507	7.034	1.00411	Up	8.3e-08	1.86e-06	predicted protein [Populus trichocarpa] >gi|224151966|ref|XP_002337173.1| predicted protein [Populus trichocarpa] >gi|222838406|gb|EEE76771.1| predicted protein [Populus trichocarpa] >gi|222844892|gb|EEE82439.1| predicted protein [Populus trichocarpa]	Malus x domestica MYB domain class transcription factor (MYB12) mRNA, complete cds	Transcription repressor MYB5 OS=Arabidopsis thaliana GN=MYB5 PE=1 SV=1	Myb superfamily proteins, including transcription factors and mRNA splicing factors	myb proto-oncogene protein, plant
CL8349.Contig2_All	631	96	199	8.762	17.579	1.00452	Up	7.93e-09	2.08e-07	unknown [Populus trichocarpa]	Populus trichocarpa clone POP002-I03, complete sequence	Uncharacterized protein At1g04910 OS=Arabidopsis thaliana GN=At1g04910 PE=1 SV=1	--	--
CL5111.Contig1_All	400	67	139	9.6466	19.3699	1.00572	Up	1.42e-06	2.55e-05	predicted protein [Populus trichocarpa] >gi|222835728|gb|EEE74163.1| predicted protein [Populus trichocarpa]	PREDICTED: Vitis vinifera transcription factor bHLH80-like (LOC100252707), mRNA	Transcription factor bHLH80 OS=Arabidopsis thaliana GN=BHLH80 PE=1 SV=1	--	--
CL4026.Contig2_All	2099	80	166	2.195	4.4083	1.006	Up	1.34e-07	2.91e-06	predicted protein [Populus trichocarpa] >gi|222833949|gb|EEE72426.1| predicted protein [Populus trichocarpa]	PREDICTED: Vitis vinifera tyrosine-sulfated glycopeptide receptor 1-like (LOC100256619), mRNA	Tyrosine-sulfated glycopeptide receptor 1 OS=Arabidopsis thaliana GN=PSYR1 PE=2 SV=1	Serine/threonine protein kinase	protein brassinosteroid insensitive 1 [EC:2.7.10.1 2.7.11.1]
Unigene24798_All	271	143	297	30.3897	61.0884	1.00732	Up	1.54e-12	6.33e-11	predicted protein [Populus trichocarpa] >gi|222843676|gb|EEE81223.1| predicted protein [Populus trichocarpa]	Populus trichocarpa predicted protein, mRNA	Eukaryotic translation initiation factor 3 subunit C OS=Medicago truncatula GN=TIF3C1 PE=2 SV=1	--	translation initiation factor 3 subunit C
Unigene22328_All	487	96	200	11.3528	22.8914	1.01176	Up	5.92e-09	1.58e-07	PREDICTED: uncharacterized protein LOC100233117 [Vitis vinifera]	--	--	--	--
Unigene28238_All	569	72	150	7.2875	14.6944	1.01177	Up	4.77e-07	9.41e-06	caffeic acid 3-O-methyltransferase [Populus trichocarpa] >gi|222847771|gb|EEE85318.1| caffeic acid 3-O-methyltransferase [Populus trichocarpa]	Populus trichocarpa caffeic acid 3-O-methyltransferase (COMTL2), mRNA	Quercetin 3-O-methyltransferase 2 OS=Chrysosplenium americanum GN=OMT2 PE=1 SV=1	--	flavonol 3-O-methyltransferase [EC:2.1.1.76]
CL4868.Contig1_All	1667	47	98	1.6238	3.2769	1.01296	Up	4.75e-05	0.000596871	predicted protein [Populus trichocarpa] >gi|222862713|gb|EEF00220.1| predicted protein [Populus trichocarpa]	Populus EST from leave	Glutamate dehydrogenase 1 OS=Arabidopsis thaliana GN=GDH1 PE=1 SV=1	Glutamate dehydrogenase/leucine dehydrogenase	glutamate dehydrogenase (NAD(P)+) [EC:1.4.1.3]
CL458.Contig6_All	3548	47	98	0.7629	1.5396	1.01299	Up	4.75e-05	0.000596762	predicted protein [Populus trichocarpa] >gi|222852292|gb|EEE89839.1| predicted protein [Populus trichocarpa]	Populus EST from leave	Alpha,alpha-trehalose-phosphate synthase [UDP-forming] 6 OS=Arabidopsis thaliana GN=TPS6 PE=1 SV=2	Trehalose-6-phosphate synthase	trehalose 6-phosphate synthase/phosphatase [EC:2.4.1.15 3.1.3.12]
CL6124.Contig2_All	902	70	146	4.4694	9.0223	1.01341	Up	6.55e-07	1.27e-05	RecName: Full=Proline-rich receptor-like protein kinase PERK2; AltName: Full=Proline-rich extensin-like receptor kinase 2; Short=AtPERK2; AltName: Full=Somatic embryogenesis receptor kinase-like protein	Populus trichocarpa clone POP027-N14, complete sequence	Proline-rich receptor-like protein kinase PERK2 OS=Arabidopsis thaliana GN=PERK2 PE=2 SV=3	--	--
Unigene25496_All	1303	112	234	4.9503	10.0102	1.01588	Up	2.66e-10	8.53e-09	predicted protein [Populus trichocarpa] >gi|222861704|gb|EEE99246.1| predicted protein [Populus trichocarpa]	Populus EST from mild drought-stressed leaves	Transcription factor PIL1 OS=Arabidopsis thaliana GN=PIL1 PE=1 SV=1	--	phytochrome-interacting factor 3
Unigene25229_All	391	77	161	11.3416	22.952	1.017	Up	1.6e-07	3.46e-06	--	--	--	--	--
Unigene34218_All	3001	444	930	8.5207	17.2738	1.01954	Up	1.12e-36	1.84e-34	Ribosomal protein S10 [Medicago truncatula] >gi|355477385|gb|AES58588.1| Ribosomal protein S10 [Medicago truncatula]	TSA: Camelina sativa comp46762_c0_seq1 transcribed RNA sequence	--	--	--
CL5845.Contig3_All	722	137	287	10.928	22.1573	1.01975	Up	2.21e-12	8.87e-11	integrase [Populus trichocarpa]	Populus trichocarpa clone POP056-H06, complete sequence	--	--	--
Unigene28529_All	2062	52	109	1.4524	2.9465	1.02056	Up	1.57e-05	0.000224798	predicted protein [Populus trichocarpa] >gi|222852878|gb|EEE90425.1| predicted protein [Populus trichocarpa]	PREDICTED: Vitis vinifera glutamate-rich WD repeat-containing protein 1-like (LOC100243951), mRNA	DEAD-box ATP-dependent RNA helicase 32 OS=Arabidopsis thaliana GN=RH32 PE=2 SV=1	FOG: WD40 repeat	ribosome assembly protein RRB1
CL10411.Contig1_All	1415	114	239	4.6399	9.4148	1.02084	Up	1.45e-10	4.8e-09	predicted protein [Phaeodactylum tricornutum CCAP 1055/1] >gi|217409404|gb|EEC49336.1| predicted protein [Phaeodactylum tricornutum CCAP 1055/1]	--	--	--	--
Unigene2891_All	358	55	116	8.8479	18.0612	1.02949	Up	7.19e-06	0.000111431	--	--	--	--	--
CL5522.Contig1_All	850	45	95	3.049	6.2298	1.03085	Up	4.86e-05	0.000603725	dehydration responsive protein [Corchorus olitorius]	Corchorus olitorius drp mRNA for dehydration responsive protein, partial cds	--	--	--
Unigene8775_All	631	45	95	4.1072	8.392	1.03086	Up	4.86e-05	0.000603617	hypothetical protein PHYSODRAFT_319613 [Phytophthora sojae]	--	Probable mannose-1-phosphate guanylyltransferase 3 OS=Oryza sativa subsp. japonica GN=Os08g0237200 PE=2 SV=1	Nucleoside-diphosphate-sugar pyrophosphorylase involved in lipopolysaccharide biosynthesis/translation initiation factor 2B, gamma/epsilon subunits (eIF-2Bgamma/eIF-2Bepsilon)	mannose-1-phosphate guanylyltransferase [EC:2.7.7.13]
CL2632.Contig1_All	267	123	260	26.531	54.2792	1.03272	Up	1.47e-11	5.48e-10	predicted protein [Populus trichocarpa] >gi|222863679|gb|EEF00810.1| predicted protein [Populus trichocarpa]	Populus trichocarpa predicted protein, mRNA	Uncharacterized protein At4g14450, chloroplastic OS=Arabidopsis thaliana GN=At4g14450 PE=2 SV=1	--	--
Unigene22567_All	417	66	140	9.1152	18.7139	1.03776	Up	6.83e-07	1.31e-05	predicted protein [Populus trichocarpa] >gi|222850979|gb|EEE88526.1| predicted protein [Populus trichocarpa]	Vitis vinifera contig VV78X106674.10, whole genome shotgun sequence	Dolichyl-diphosphooligosaccharide--protein glycosyltransferase subunit 4A OS=Oryza sativa subsp. japonica GN=OST4A PE=3 SV=1	--	--
Unigene20500_All	222	64	136	16.603	34.1474	1.04033	Up	9.39e-07	1.76e-05	--	Populus trichocarpa clone POP025-N09, complete sequence	--	--	--
CL1986.Contig1_All	1885	47	100	1.436	2.9571	1.04213	Up	2.6e-05	0.000348696	predicted protein [Populus trichocarpa] >gi|222863645|gb|EEF00776.1| predicted protein [Populus trichocarpa]	Populus EST from severe drought-stressed leaves	Probable disease resistance RPP8-like protein 2 OS=Arabidopsis thaliana GN=RPP8L2 PE=1 SV=1	Leucine-rich repeat (LRR) protein	disease resistance protein RPM1
Unigene13594_All	506	47	100	5.3494	11.0159	1.04214	Up	2.6e-05	0.000348764	predicted protein [Populus trichocarpa] >gi|222850799|gb|EEE88346.1| predicted protein [Populus trichocarpa]	Populus trichocarpa predicted protein, mRNA	--	--	--
Unigene20656_All	459	54	115	6.7755	13.9655	1.04347	Up	6.24e-06	9.76e-05	predicted protein [Populus trichocarpa] >gi|222857635|gb|EEE95182.1| predicted protein [Populus trichocarpa]	Populus trichocarpa predicted protein, mRNA	Extensin OS=Sorghum bicolor GN=HRGP PE=3 SV=1	--	--
Unigene16357_All	340	293	624	49.6304	102.3	1.04352	Up	4.63e-26	4.98e-24	predicted protein [Populus trichocarpa] >gi|222869798|gb|EEF06929.1| predicted protein [Populus trichocarpa]	Populus trichocarpa clone POP033-H19, complete sequence	--	--	--
Unigene1003_All	259	43	92	9.5615	19.7997	1.05017	Up	4.95e-05	0.000613627	--	--	--	--	--
[truncated: 1,071 more rows]

## Sheet: Sheet2
Supplementary Table S8b. Annotation of 1017 DEGs (FPKMs of KK and DN > 1) in P. tomentosa under nitrogen deficiency.
[truncated: 1,018 more rows]
