# Supplementary material for: Metabolomics and Transcriptomics Integration of Early Response of Populus tomentosa to Reduced Nitrogen Availability
Source: Front Plant Sci. 2021 Dec 8;12:769748. doi: 10.3389/fpls.2021.769748 (PMC8692568; doi:10.3389/fpls.2021.769748)
Supplement: Supplementary file 14 [file Table_9.XLSX]

## Sheet: Sheet1
Supplementary Table S9. GO annotation of DEGs in Populus tomentos under low nitrogen stress.
Ontology	Class	Number_of_PTRKK-vs-PTRDN.All-Unigene	Genes_of_KK-vs-DN.All-Unigene
biological_process	biological adhesion	1	Unigene17009_All
biological_process	biological regulation	169	Unigene28615_All;Unigene29840_All;Unigene31590_All;CL4292.Contig3_All;Unigene29823_All;Unigene38403_All;Unigene38683_All;CL2662.Contig4_All;CL6875.Contig1_All;CL8231.Contig3_All;Unigene30641_All;Unigene31731_All;Unigene34458_All;Unigene36183_All;Unigene37575_All;Unigene39029_All;CL10279.Contig1_All;Unigene28058_All;CL990.Contig4_All;Unigene19485_All;CL1399.Contig3_All;CL6433.Contig1_All;CL10633.C…
biological_process	cellular component organization or biogenesis	242	Unigene28615_All;Unigene29840_All;Unigene31590_All;Unigene31599_All;CL1608.Contig2_All;Unigene30059_All;Unigene31626_All;Unigene9401_All;Unigene36205_All;Unigene37380_All;Unigene38400_All;CL10388.Contig2_All;CL10388.Contig5_All;CL1899.Contig4_All;CL1938.Contig4_All;CL2193.Contig2_All;CL9979.Contig2_All;Unigene13198_All;Unigene22460_All;Unigene30775_All;Unigene34229_All;Unigene34921_All;Unigene361…
biological_process	cellular process	889	Unigene28615_All;Unigene29840_All;Unigene31590_All;CL1718.Contig2_All;CL4292.Contig3_All;CL4328.Contig1_All;CL5827.Contig1_All;CL6434.Contig1_All;Unigene29823_All;Unigene38403_All;Unigene20602_All;Unigene28058_All;Unigene5220_All;Unigene31599_All;CL1608.Contig2_All;Unigene30059_All;CL10050.Contig2_All;CL3908.Contig2_All;CL6631.Contig2_All;CL8231.Contig3_All;Unigene12675_All;Unigene13209_All;Unige…
biological_process	developmental process	171	CL2560.Contig1_All;CL6434.Contig1_All;Unigene21573_All;Unigene5220_All;Unigene30002_All;CL1008.Contig2_All;CL7402.Contig1_All;CL7402.Contig2_All;CL9263.Contig1_All;Unigene30912_All;Unigene31541_All;Unigene39403_All;CL5641.Contig1_All;CL6645.Contig2_All;CL716.Contig10_All;Unigene36290_All;CL892.Contig2_All;CL6975.Contig1_All;CL6975.Contig2_All;Unigene30408_All;Unigene34520_All;Unigene20650_All;CL1…
biological_process	establishment of localization	160	CL1718.Contig2_All;CL4292.Contig3_All;CL4328.Contig1_All;CL5827.Contig1_All;CL6434.Contig1_All;Unigene29823_All;Unigene38403_All;Unigene38683_All;Unigene25490_All;Unigene28412_All;Unigene28979_All;Unigene28901_All;Unigene36462_All;Unigene30353_All;Unigene34986_All;Unigene36944_All;Unigene9691_All;CL10215.Contig2_All;CL7664.Contig1_All;CL8869.Contig1_All;Unigene12675_All;Unigene1317_All;Unigene186…
biological_process	growth	34	Unigene34082_All;Unigene35984_All;CL10782.Contig2_All;CL2621.Contig1_All;Unigene28552_All;Unigene29888_All;Unigene31209_All;CL1514.Contig1_All;CL491.Contig14_All;CL5746.Contig3_All;CL7100.Contig2_All;CL8869.Contig1_All;Unigene30646_All;Unigene31757_All;Unigene36043_All;Unigene38683_All;CL1709.Contig1_All;CL8561.Contig2_All;CL866.Contig3_All;Unigene31541_All;Unigene35594_All;CL1008.Contig2_All;CL6…
biological_process	immune system process	34	CL5640.Contig1_All;Unigene29941_All;CL7883.Contig2_All;CL9988.Contig1_All;Unigene1524_All;CL4006.Contig2_All;Unigene28058_All;Unigene30758_All;Unigene24194_All;Unigene30912_All;Unigene31573_All;CL8231.Contig3_All;Unigene12675_All;Unigene13209_All;Unigene16295_All;Unigene18034_All;Unigene36818_All;Unigene37696_All;Unigene29787_All;CL1718.Contig2_All;CL4292.Contig3_All;CL4328.Contig1_All;CL5827.Con…
biological_process	localization	170	CL1718.Contig2_All;CL4292.Contig3_All;CL4328.Contig1_All;CL5827.Contig1_All;CL6434.Contig1_All;Unigene29823_All;Unigene38403_All;CL1608.Contig2_All;Unigene30059_All;Unigene38683_All;Unigene25490_All;Unigene28412_All;Unigene28979_All;Unigene28901_All;Unigene36462_All;Unigene30353_All;Unigene34986_All;Unigene36944_All;Unigene9691_All;CL10215.Contig2_All;CL7664.Contig1_All;CL8869.Contig1_All;Unigene…
biological_process	metabolic process	874	CL1831.Contig2_All;CL2704.Contig2_All;CL4201.Contig1_All;CL6010.Contig1_All;CL6363.Contig2_All;CL8020.Contig1_All;CL8020.Contig2_All;CL9965.Contig2_All;Unigene16393_All;Unigene16973_All;Unigene28477_All;Unigene30153_All;Unigene30503_All;Unigene31527_All;Unigene31549_All;Unigene32079_All;Unigene32232_All;Unigene34690_All;Unigene36117_All;Unigene36819_All;Unigene37396_All;Unigene38326_All;Unigene28…
biological_process	multi-organism process	92	CL5640.Contig1_All;Unigene29941_All;CL9988.Contig1_All;Unigene1524_All;CL3373.Contig2_All;CL3373.Contig3_All;CL3373.Contig4_All;CL3791.Contig1_All;CL3791.Contig2_All;Unigene19506_All;CL1608.Contig2_All;CL933.Contig1_All;CL933.Contig2_All;CL933.Contig3_All;Unigene18435_All;Unigene30059_All;CL4328.Contig1_All;CL5827.Contig1_All;Unigene17009_All;CL4006.Contig2_All;Unigene28058_All;Unigene30758_All;C…
biological_process	multicellular organismal process	161	CL6434.Contig1_All;Unigene21573_All;Unigene5220_All;Unigene30002_All;Unigene26821_All;CL1008.Contig2_All;CL7402.Contig1_All;CL7402.Contig2_All;CL9263.Contig1_All;Unigene30912_All;Unigene31541_All;Unigene39403_All;CL5641.Contig1_All;CL3021.Contig1_All;CL5746.Contig3_All;Unigene30646_All;Unigene31757_All;Unigene38683_All;CL2560.Contig1_All;CL6645.Contig2_All;CL716.Contig10_All;Unigene36290_All;CL89…
biological_process	negative regulation of biological process	40	CL10633.Contig1_All;Unigene29403_All;Unigene33254_All;CL4252.Contig1_All;Unigene28058_All;Unigene34144_All;Unigene15170_All;Unigene30758_All;CL4292.Contig3_All;CL6434.Contig1_All;Unigene28809_All;Unigene29823_All;Unigene32752_All;Unigene38403_All;CL10772.Contig1_All;CL8897.Contig1_All;Unigene4703_All;CL8279.Contig1_All;Unigene29720_All;CL68.Contig2_All;Unigene35440_All;CL4328.Contig1_All;CL5827.C…
biological_process	positive regulation of biological process	24	Unigene28615_All;Unigene29840_All;Unigene31590_All;CL7319.Contig2_All;CL4434.Contig2_All;Unigene29801_All;Unigene29802_All;CL10248.Contig1_All;CL3373.Contig2_All;CL3373.Contig3_All;CL3373.Contig4_All;CL4006.Contig2_All;CL4976.Contig2_All;Unigene30002_All;Unigene25199_All;Unigene34404_All;CL10772.Contig1_All;CL8897.Contig1_All;Unigene5220_All;CL7883.Contig2_All;Unigene36099_All;Unigene35440_All;CL…
biological_process	regulation of biological process	158	Unigene28615_All;Unigene29840_All;Unigene31590_All;CL4292.Contig3_All;Unigene29823_All;Unigene38403_All;Unigene38683_All;CL2662.Contig4_All;CL6875.Contig1_All;CL8231.Contig3_All;Unigene30641_All;Unigene31731_All;Unigene34458_All;Unigene36183_All;Unigene37575_All;Unigene39029_All;CL10279.Contig1_All;Unigene28058_All;CL990.Contig4_All;Unigene19485_All;CL1399.Contig3_All;CL6433.Contig1_All;CL10633.C…
biological_process	reproduction	80	Unigene30002_All;CL1008.Contig2_All;Unigene16564_All;Unigene5220_All;Unigene20650_All;CL7319.Contig2_All;CL157.Contig2_All;CL3370.Contig3_All;CL4438.Contig2_All;CL4438.Contig3_All;CL994.Contig1_All;CL994.Contig2_All;CL994.Contig3_All;Unigene11961_All;Unigene13409_All;Unigene13548_All;Unigene14203_All;Unigene29024_All;Unigene31523_All;Unigene34099_All;Unigene34144_All;Unigene34397_All;Unigene3500_…
biological_process	reproductive process	77	Unigene30002_All;CL1008.Contig2_All;Unigene20650_All;CL7319.Contig2_All;CL157.Contig2_All;CL3370.Contig3_All;CL4438.Contig2_All;CL4438.Contig3_All;CL994.Contig1_All;CL994.Contig2_All;CL994.Contig3_All;Unigene11961_All;Unigene13409_All;Unigene13548_All;Unigene14203_All;Unigene29024_All;Unigene31523_All;Unigene34099_All;Unigene34144_All;Unigene34397_All;Unigene3500_All;Unigene35530_All;Unigene36120…
biological_process	response to stimulus	373	Unigene30427_All;Unigene30428_All;Unigene37444_All;CL8549.Contig4_All;CL5640.Contig1_All;Unigene29941_All;CL1608.Contig2_All;Unigene30059_All;CL3908.Contig2_All;CL4328.Contig1_All;CL6631.Contig2_All;CL8231.Contig3_All;Unigene12675_All;Unigene13209_All;Unigene36550_All;Unigene36702_All;Unigene36818_All;Unigene36985_All;Unigene37696_All;Unigene38267_All;Unigene38650_All;CL7883.Contig2_All;Unigene38…
biological_process	rhythmic process	6	CL1071.Contig5_All;CL1399.Contig3_All;CL6868.Contig2_All;Unigene29599_All;Unigene7731_All;Unigene904_All
biological_process	signaling	65	CL2662.Contig4_All;CL6875.Contig1_All;CL8231.Contig3_All;Unigene30641_All;Unigene31731_All;Unigene34458_All;Unigene36183_All;Unigene37575_All;Unigene39029_All;CL1399.Contig3_All;CL990.Contig4_All;CL9882.Contig3_All;CL1008.Contig2_All;CL812.Contig1_All;CL812.Contig2_All;Unigene22207_All;Unigene28412_All;Unigene28979_All;Unigene29141_All;Unigene31685_All;Unigene31687_All;Unigene31754_All;Unigene370…
biological_process	single-organism process	454	Unigene28615_All;Unigene29840_All;Unigene31590_All;CL1718.Contig2_All;CL4292.Contig3_All;CL4328.Contig1_All;CL5827.Contig1_All;CL6434.Contig1_All;Unigene29823_All;Unigene38403_All;Unigene20602_All;Unigene28058_All;Unigene5220_All;Unigene31599_All;Unigene21573_All;Unigene30002_All;CL1608.Contig2_All;Unigene30059_All;CL3908.Contig2_All;CL6631.Contig2_All;CL8231.Contig3_All;Unigene12675_All;Unigene1…
cellular_component	cell	1072	CL10689.Contig2_All;CL8684.Contig2_All;Unigene29819_All;Unigene31520_All;Unigene31524_All;Unigene31605_All;Unigene34851_All;Unigene35975_All;Unigene36285_All;Unigene36712_All;Unigene38269_All;Unigene38319_All;Unigene38507_All;Unigene38532_All;Unigene38942_All;Unigene39068_All;Unigene6051_All;CL10055.Contig2_All;CL10422.Contig2_All;CL228.Contig1_All;CL228.Contig2_All;CL4006.Contig2_All;CL4359.Cont…
cellular_component	cell junction	128	CL10385.Contig1_All;CL10385.Contig2_All;CL1277.Contig2_All;CL1767.Contig1_All;CL2979.Contig4_All;CL3278.Contig1_All;CL3352.Contig3_All;CL3817.Contig1_All;CL3981.Contig1_All;CL3981.Contig3_All;CL4252.Contig1_All;CL4267.Contig1_All;CL5505.Contig1_All;CL5635.Contig1_All;CL570.Contig3_All;CL6513.Contig1_All;CL6513.Contig3_All;CL7098.Contig1_All;CL7098.Contig2_All;CL725.Contig2_All;CL735.Contig2_All;C…
cellular_component	cell part	1072	CL10689.Contig2_All;CL8684.Contig2_All;Unigene29819_All;Unigene31520_All;Unigene31524_All;Unigene31605_All;Unigene34851_All;Unigene35975_All;Unigene36285_All;Unigene36712_All;Unigene38269_All;Unigene38319_All;Unigene38507_All;Unigene38532_All;Unigene38942_All;Unigene39068_All;Unigene6051_All;CL10055.Contig2_All;CL10422.Contig2_All;CL228.Contig1_All;CL228.Contig2_All;CL4006.Contig2_All;CL4359.Cont…
cellular_component	extracellular region	62	Unigene38623_All;CL7997.Contig1_All;Unigene18034_All;CL10422.Contig2_All;CL10601.Contig1_All;CL1096.Contig5_All;CL228.Contig1_All;CL228.Contig2_All;CL2600.Contig1_All;CL2600.Contig2_All;CL3133.Contig1_All;CL3146.Contig3_All;CL4006.Contig2_All;CL4359.Contig1_All;CL4614.Contig1_All;CL725.Contig2_All;CL7275.Contig1_All;CL8140.Contig2_All;CL9731.Contig2_All;CL9988.Contig1_All;Unigene21030_All;Unigene…
cellular_component	extracellular region part	3	Unigene38623_All;CL7997.Contig1_All;Unigene18034_All
cellular_component	macromolecular complex	545	CL10689.Contig2_All;CL8684.Contig2_All;Unigene29819_All;Unigene31520_All;Unigene31524_All;Unigene31605_All;Unigene34851_All;Unigene35975_All;Unigene36285_All;Unigene36712_All;Unigene38269_All;Unigene38319_All;Unigene38507_All;Unigene38532_All;Unigene38942_All;Unigene39068_All;Unigene6051_All;CL10261.Contig2_All;CL2392.Contig1_All;CL277.Contig1_All;CL277.Contig2_All;CL3975.Contig1_All;CL4023.Conti…
cellular_component	membrane	577	Unigene11608_All;Unigene13594_All;CL10050.Contig2_All;CL10385.Contig1_All;CL10385.Contig2_All;CL10601.Contig1_All;CL10782.Contig2_All;CL1106.Contig3_All;CL117.Contig6_All;CL1277.Contig2_All;CL157.Contig2_All;CL1709.Contig1_All;CL2067.Contig1_All;CL2144.Contig2_All;CL2979.Contig4_All;CL3358.Contig2_All;CL3373.Contig2_All;CL3373.Contig3_All;CL3373.Contig4_All;CL362.Contig2_All;CL3655.Contig1_All;CL…
cellular_component	membrane part	94	Unigene11608_All;Unigene13594_All;CL879.Contig1_All;Unigene29514_All;CL6434.Contig1_All;CL9882.Contig3_All;Unigene27605_All;CL8140.Contig2_All;Unigene22612_All;CL117.Contig6_All;CL9847.Contig2_All;Unigene10192_All;Unigene13024_All;Unigene30443_All;Unigene38866_All;CL375.Contig4_All;CL375.Contig5_All;CL8507.Contig1_All;CL10215.Contig2_All;CL10388.Contig2_All;CL10388.Contig5_All;CL1071.Contig5_All;…
cellular_component	membrane-enclosed lumen	235	Unigene29403_All;Unigene33254_All;CL1120.Contig2_All;Unigene28938_All;CL10385.Contig1_All;CL10385.Contig2_All;CL10552.Contig2_All;CL10782.Contig2_All;CL117.Contig6_All;CL1277.Contig2_All;CL1286.Contig1_All;CL1286.Contig3_All;CL1709.Contig1_All;CL2999.Contig2_All;CL2999.Contig3_All;CL3278.Contig1_All;CL3358.Contig2_All;CL3683.Contig3_All;CL3817.Contig2_All;CL3889.Contig1_All;CL4023.Contig1_All;CL4…
cellular_component	nucleoid	1	CL10248.Contig1_All
cellular_component	organelle	931	CL10055.Contig2_All;CL10422.Contig2_All;CL228.Contig1_All;CL228.Contig2_All;CL4006.Contig2_All;CL4359.Contig1_All;CL4614.Contig1_All;CL5827.Contig1_All;CL68.Contig2_All;CL687.Contig3_All;CL7861.Contig2_All;CL8140.Contig2_All;CL9363.Contig3_All;Unigene11999_All;Unigene24651_All;Unigene28625_All;Unigene29754_All;Unigene30693_All;Unigene31529_All;Unigene3228_All;Unigene34662_All;Unigene36077_All;Uni…
cellular_component	organelle part	549	CL10055.Contig2_All;CL10422.Contig2_All;CL228.Contig1_All;CL228.Contig2_All;CL4006.Contig2_All;CL4359.Contig1_All;CL4614.Contig1_All;CL5827.Contig1_All;CL68.Contig2_All;CL687.Contig3_All;CL7861.Contig2_All;CL8140.Contig2_All;CL9363.Contig3_All;Unigene11999_All;Unigene24651_All;Unigene28625_All;Unigene29754_All;Unigene30693_All;Unigene31529_All;Unigene3228_All;Unigene34662_All;Unigene36077_All;Uni…
cellular_component	symplast	128	CL10385.Contig1_All;CL10385.Contig2_All;CL1277.Contig2_All;CL1767.Contig1_All;CL2979.Contig4_All;CL3278.Contig1_All;CL3352.Contig3_All;CL3817.Contig1_All;CL3981.Contig1_All;CL3981.Contig3_All;CL4252.Contig1_All;CL4267.Contig1_All;CL5505.Contig1_All;CL5635.Contig1_All;CL570.Contig3_All;CL6513.Contig1_All;CL6513.Contig3_All;CL7098.Contig1_All;CL7098.Contig2_All;CL725.Contig2_All;CL735.Contig2_All;C…
cellular_component	virion	1	Unigene36047_All
cellular_component	virion part	1	Unigene36047_All
molecular_function	antioxidant activity	18	CL4716.Contig1_All;CL228.Contig1_All;CL228.Contig2_All;CL4438.Contig2_All;CL4438.Contig3_All;CL4636.Contig2_All;CL7275.Contig1_All;Unigene38542_All;CL4614.Contig1_All;Unigene13694_All;Unigene21182_All;Unigene34607_All;Unigene37474_All;Unigene37619_All;Unigene37641_All;Unigene38385_All;Unigene3874_All;Unigene39184_All
molecular_function	binding	604	Unigene31529_All;Unigene34544_All;Unigene34662_All;Unigene29801_All;Unigene29802_All;CL8279.Contig1_All;Unigene30646_All;Unigene31590_All;Unigene31757_All;Unigene32033_All;Unigene39342_All;CL4201.Contig1_All;CL6010.Contig1_All;Unigene19959_All;Unigene21463_All;Unigene30284_All;Unigene35266_All;Unigene36074_All;Unigene36188_All;Unigene36944_All;Unigene37359_All;Unigene38634_All;Unigene38641_All;Un…
molecular_function	catalytic activity	464	CL9242.Contig3_All;CL117.Contig6_All;CL3289.Contig2_All;CL9351.Contig1_All;Unigene30443_All;Unigene32033_All;Unigene38866_All;CL4716.Contig1_All;Unigene38492_All;Unigene38623_All;CL1608.Contig2_All;Unigene30059_All;CL866.Contig3_All;Unigene29879_All;Unigene30470_All;Unigene35592_All;Unigene36239_All;CL1680.Contig3_All;Unigene34377_All;Unigene36745_All;CL4080.Contig1_All;Unigene4288_All;CL1383.Con…
molecular_function	electron carrier activity	16	CL10248.Contig1_All;CL6206.Contig3_All;CL68.Contig2_All;CL9145.Contig1_All;CL933.Contig1_All;CL933.Contig2_All;CL933.Contig3_All;Unigene11045_All;Unigene12487_All;Unigene18435_All;Unigene22453_All;Unigene29798_All;Unigene29799_All;Unigene31830_All;Unigene34510_All;Unigene8758_All
molecular_function	enzyme regulator activity	8	CL10772.Contig1_All;CL8897.Contig1_All;Unigene4703_All;CL3587.Contig2_All;Unigene40194_All;Unigene15505_All;Unigene28613_All;Unigene10192_All
molecular_function	molecular transducer activity	6	Unigene28489_All;CL4026.Contig2_All;Unigene37011_All;CL1677.Contig3_All;CL5488.Contig2_All;Unigene26993_All
molecular_function	nucleic acid binding transcription factor activity	12	CL1008.Contig2_All;CL3373.Contig2_All;CL3373.Contig3_All;CL3373.Contig4_All;CL3998.Contig1_All;CL4434.Contig2_All;CL4976.Contig2_All;CL5111.Contig1_All;CL6953.Contig1_All;Unigene20602_All;Unigene21573_All;Unigene29599_All
molecular_function	nutrient reservoir activity	1	CL7275.Contig1_All
molecular_function	protein binding transcription factor activity	2	CL1399.Contig3_All;CL643.Contig1_All
molecular_function	receptor activity	4	CL4026.Contig2_All;CL1677.Contig3_All;CL5488.Contig2_All;Unigene26993_All
molecular_function	structural molecule activity	342	CL6953.Contig1_All;CL10055.Contig2_All;CL10261.Contig2_All;CL10385.Contig1_All;CL10385.Contig2_All;CL10552.Contig2_All;CL1277.Contig2_All;CL1286.Contig1_All;CL1286.Contig3_All;CL1629.Contig1_All;CL1709.Contig1_All;CL1767.Contig1_All;CL1767.Contig2_All;CL2111.Contig1_All;CL228.Contig1_All;CL2392.Contig1_All;CL277.Contig1_All;CL277.Contig2_All;CL3008.Contig1_All;CL3008.Contig2_All;CL3273.Contig1_Al…
molecular_function	transporter activity	66	CL117.Contig6_All;CL3289.Contig2_All;CL9351.Contig1_All;Unigene30443_All;Unigene32033_All;Unigene38866_All;CL7535.Contig2_All;Unigene38766_All;CL686.Contig1_All;CL686.Contig3_All;Unigene4931_All;CL8869.Contig1_All;Unigene18673_All;Unigene40380_All;Unigene7731_All;Unigene14549_All;CL1718.Contig2_All;CL4292.Contig3_All;Unigene31573_All;Unigene36462_All;Unigene590_All;CL7664.Contig1_All;CL10215.Cont…
