# Supplementary material for: Metabolomics and Transcriptomics Integration of Early Response of Populus tomentosa to Reduced Nitrogen Availability
Source: Front Plant Sci. 2021 Dec 8;12:769748. doi: 10.3389/fpls.2021.769748 (PMC8692568; doi:10.3389/fpls.2021.769748)
Supplement: Supplementary file 15 [file Table_10.XLSX]

## Sheet: Sheet 
Supplementary Table S10. Classification of differentially expressed genes in Populus tomentos under nitrogen dificiency condition.
Gene ID	Gene Length	KK_rawfragments	DN_rawfragments	KK_FPKM	DN_FPKM	log2 Ratio(DN/KK)	Regulation	P-value	FDR	Annotation
										N-related proteins
Unigene18435_All	331	1055	111	183.562	18.6925	-3.29574	Down	1.34e-200	1.97e-197	Nitrate reductase [NADH] OS=Cucurbita maxima PE=2 SV=1
Unigene590_All	1499	65	295	2.4973	10.9696	2.13507	Up	1.03e-34	1.62e-32	Ammonium transporter 1 member 1 OS=Oryza sativa subsp. japonica GN=AMT1-1 PE=2 SV=1
Unigene36462_All	235	54	14	13.2338	3.3207	-1.99467	Down	3.48e-07	7.02e-06	Ammonium transporter 1 member 2 OS=Arabidopsis thaliana GN=AMT1-2 PE=1 SV=1
Unigene18435_All	331	1055	111	183.562	18.6925	-3.29574	Down	1.34e-200	1.97e-197	Nitrate reductase [NADH] OS=Cucurbita maxima PE=2 SV=1
CL933.Contig2_All	2914	3787	888	74.8454	16.9862	-2.13955	Down	0	0	Nitrate reductase [NADH] OS=Cucurbita maxima PE=2 SV=1
CL933.Contig1_All	3039	1997	353	37.8448	6.4746	-2.54723	Down	1.2e-289	2.86e-286	Nitrate reductase [NADH] OS=Cucurbita maxima PE=2 SV=1
CL933.Contig3_All	213	297	66	80.3038	17.2717	-2.21706	Down	5.39e-38	9.27e-36	Nitrate reductase [NADH] OS=Petunia hybrida GN=NIA PE=2 SV=1
CL8615.Contig2_All	322	254	86	45.4294	14.8872	-1.60955	Down	8.54e-22	7.4e-20	Aminomethyltransferase, mitochondrial
Unigene23815_All	370	66	27	10.2731	4.0676	-1.33662	Down	2.27e-05	0.000311591	Asparagine synthase
Unigene24651_All	2269	5877	2931	149.17	72.0034	-1.05082	Down	7.19e-242	1.31e-238	Ferredoxin--nitrite reductase, chloroplastic
CL4868.Contig1_All	1667	47	98	1.6238	3.2769	1.01296	Up	4.75e-05	0.000596871	Glutamate dehydrogenase 1
Unigene30445_All	305	3	39	0.5665	7.1275	3.65325	Up	5.51e-09	1.48e-07	Glutamate dehydrogenase 3
Unigene31623_All	442	3	47	0.3909	5.9272	3.92248	Up	4.08e-11	1.44e-09	Glutamate dehydrogenase 3
Unigene22953_All	584	147	50	14.4965	4.7723	-1.60295	Down	3.67e-13	1.62e-11	Glutamine synthetase, chloroplastic
Unigene27220_All	886	335	134	21.7756	8.4303	-1.36906	Down	1.51e-22	1.36e-20	Glutamine synthetase, chloroplastic
Unigene38713_All	384	31	0	4.6493	0	-12.1828	Down	2.75e-10	8.73e-09	NADP-specific glutamate dehydrogenase
Unigene18435_All	331	1055	111	183.562	18.6925	-3.29574	Down	1.34e-200	1.97e-197	Nitrate reductase
CL4201.Contig1_All	734	13	111	1.02	8.4294	3.04686	Up	4.04e-20	3.13e-18	Nitrate reductase [NADH]
CL933.Contig1_All	3039	1997	353	37.8448	6.4746	-2.54723	Down	1.2e-289	2.86e-286	Nitrate reductase [NADH]
CL933.Contig2_All	2914	3787	888	74.8454	16.9862	-2.13955	Down	0	0	Nitrate reductase [NADH]
CL933.Contig3_All	213	297	66	80.3038	17.2717	-2.21706	Down	5.39e-38	9.27e-36	Nitrate reductase [NADH]
Unigene34301_All	306	20	0	3.7642	0	-11.8781	Down	6.75e-07	1.29e-05	Nitrate reductase [NADH]
Unigene38634_All	376	32	0	4.9014	0	-12.259	Down	1.35e-10	4.49e-09	Nitrate reductase [NADH]
										other transporters
Unigene18608_All	443	8	37	1.04	4.6555	2.16235	Up	1.51e-05	0.000217638	ABC transporter B family member 26, chloroplastic OS=Arabidopsis thaliana GN=ABCB26 PE=1 SV=1
Unigene36099_All	249	26	66	6.0136	14.7746	1.29682	Up	4.97e-05	0.000615479	ABC transporter D family member 1 OS=Arabidopsis thaliana GN=ABCC1 PE=1 SV=1
Unigene21463_All	379	19	57	2.8872	8.3831	1.53781	Up	1.86e-05	0.000261246	ABC transporter F family member 1 OS=Arabidopsis thaliana GN=ABCF1 PE=1 SV=1
Unigene38443_All	403	42	13	6.0021	1.7981	-1.73899	Down	4.41e-05	0.000558172	ABC transporter F family member 3 OS=Arabidopsis thaliana GN=ABCF3 PE=2 SV=1
Unigene36074_All	906	95	21	6.0389	1.292	-2.22468	Down	3.44e-13	1.52e-11	ABC transporter F family member 4 OS=Arabidopsis thaliana GN=ABCF4 PE=2 SV=1
Unigene17657_All	364	12	41	1.8986	6.2785	1.72548	Up	8.54e-05	0.000997013	Aluminum-activated malate transporter 10 OS=Arabidopsis thaliana GN=ALMT10 PE=3 SV=2
Unigene38715_All	488	45	10	5.3107	1.1422	-2.21709	Down	6.81e-07	1.3e-05	Cationic amino acid transporter 9, chloroplastic OS=Arabidopsis thaliana GN=CAT9 PE=2 SV=1
CL2029.Contig1_All	1078	99	36	5.289	1.8615	-1.50653	Down	1.26e-08	3.23e-07	Lysine histidine transporter-like 1 OS=Arabidopsis thaliana GN=At1g48640 PE=3 SV=2
CL686.Contig1_All	1590	283	135	10.2506	4.7327	-1.11497	Down	2.19e-14	1.1e-12	Molybdate transporter 1 OS=Arabidopsis thaliana GN=MOT1 PE=1 SV=1
CL686.Contig3_All	1606	95	43	3.4067	1.4924	-1.19074	Down	3.28e-06	5.44e-05	Molybdate transporter 1 OS=Arabidopsis thaliana GN=MOT1 PE=1 SV=1
Unigene29823_All	266	6	36	1.2991	7.5438	2.53778	Up	2.71e-06	4.62e-05	Nuclear transport factor 2 OS=Arabidopsis thaliana GN=NTF2 PE=2 SV=1
Unigene24971_All	298	77	29	14.8811	5.4244	-1.45595	Down	1.02e-06	1.91e-05	Phosphate transporter PHO1 OS=Arabidopsis thaliana GN=PHO1 PE=2 SV=1
CL6699.Contig2_All	1332	152	49	6.572	2.0505	-1.68036	Down	2.09e-14	1.04e-12	Probable cytosolic iron-sulfur protein assembly protein CIAO1 homolog
Unigene37696_All	358	383	98	61.6134	15.2586	-2.01362	Down	4.26e-43	8.44e-41	Protein transport protein Sec61 subunit beta OS=Arabidopsis thaliana GN=At2g45070 PE=3 SV=1
Unigene13209_All	561	476	145	48.8656	14.4071	-1.76204	Down	1.21e-44	2.54e-42	Protein transport protein Sec61 subunit gamma-2 OS=Arabidopsis thaliana GN=SEC61G2 PE=3 SV=1
Unigene34575_All	1036	136	22	7.5603	1.1837	-2.67514	Down	2.53e-22	2.25e-20	Sugar transport protein 11 OS=Arabidopsis thaliana GN=STP11 PE=1 SV=1
Unigene31569_All	793	18	86	1.3072	6.045	2.20926	Up	1.52e-11	5.64e-10	Sugar transport protein 5 OS=Arabidopsis thaliana GN=STP5 PE=2 SV=1
Unigene5289_All	606	91	45	8.6482	4.1392	-1.06305	Down	3.24e-05	0.0004248	Zinc transporter 1 OS=Oryza sativa subsp. japonica GN=ZIP1 PE=1 SV=1
Unigene8271_All	315	68	28	12.4325	4.9547	-1.32725	Down	1.89e-05	0.000265094	Zinc transporter 1 OS=Oryza sativa subsp. japonica GN=ZIP1 PE=1 SV=1
										Hormone responsive proteins
Unigene21573_All	1194	24	70	1.1576	3.2679	1.49723	Up	3.16e-06	5.28e-05	Auxin response factor 6 OS=Arabidopsis thaliana GN=ARF6 PE=1 SV=2
CL5591.Contig2_All	210	7	34	1.9197	9.0247	2.233	Up	2.39e-05	0.000323898	Auxin-responsive protein IAA10 OS=Oryza sativa subsp. japonica GN=IAA10 PE=2 SV=2
Unigene36745_All	220	43	13	11.2565	3.2938	-1.77293	Down	2.78e-05	0.000370767	cytokinin-N-glucosyltransferase/UDP-glycosyltransferase 76C3
										kinase
CL5328.Contig5_All	2182	60	150	1.5836	3.8318	1.27481	Up	1.36e-09	3.98e-08	Calcium-dependent protein kinase 4 OS=Solanum tuberosum GN=CPK4 PE=2 SV=1
CL10246.Contig2_All	1885	77	180	2.3525	5.3227	1.17796	Up	4.32e-10	1.34e-08	CBL-interacting protein kinase 25 OS=Oryza sativa subsp. japonica GN=CIPK25 PE=2 SV=1
CL725.Contig2_All	887	48	16	3.1166	1.0055	-1.63206	Down	2.9e-05	0.00038432	Nucleoside diphosphate kinase 1 OS=Arabidopsis thaliana GN=NDPK1 PE=1 SV=1
CL10601.Contig2_All	509	23	101	2.6024	11.0605	2.0875	Up	1.65e-12	6.72e-11	Nucleoside diphosphate kinase 4, chloroplastic OS=Spinacia oleracea GN=NDK4 PE=1 SV=1
Unigene10089_All	231	90	17	22.4383	4.1021	-2.45153	Down	6.07e-14	2.88e-12	Nucleoside diphosphate kinase III, chloroplastic/mitochondrial OS=Arabidopsis thaliana GN=NDPK3 PE=1 SV=1
CL866.Contig2_All	1340	46	407	1.977	16.9302	3.09821	Up	4.87e-71	1.82e-68	Phosphatidylinositol 4-phosphate 5-kinase 2 OS=Arabidopsis thaliana GN=PIP5K2 PE=1 SV=2
Unigene3952_All	331	9	36	1.5659	6.0624	1.9529	Up	6.43e-05	0.000776138	Serine/threonine-protein kinase ATM OS=Arabidopsis thaliana GN=ATM PE=2 SV=1
Unigene8692_All	852	74	180	5.0021	11.7762	1.23527	Up	9.12e-11	3.1e-09	Serine/threonine-protein kinase HT1 OS=Arabidopsis thaliana GN=HT1 PE=1 SV=1
CL2884.Contig2_All	2198	71	180	1.8603	4.5647	1.29498	Up	1.77e-11	6.48e-10	Shaggy-related protein kinase NtK-1 OS=Nicotiana tabacum GN=NTK-1 PE=2 SV=1
										cytochrome
Unigene22612_All	1254	204	91	9.369	4.045	-1.21176	Down	4.26e-12	1.67e-10	Chlorophyll a-b binding protein CP26, chloroplastic OS=Arabidopsis thaliana GN=LHCB5 PE=2 SV=1
Unigene34731_All	240	33	6	7.9188	1.3935	-2.50657	Down	5.23e-06	8.35e-05	Chlorophyll a-b binding protein of LHCII type I, chloroplastic OS=Chlamydomonas moewusii PE=2 SV=1
Unigene24264_All	248	93	16	21.5969	3.5962	-2.58628	Down	3.53e-15	1.89e-13	Chlorophyll a-b binding protein of LHCII type I, chloroplastic OS=Dunaliella tertiolecta PE=2 SV=1
Unigene36156_All	220	32	5	8.377	1.2668	-2.72524	Down	2.67e-06	4.55e-05	Chlorophyll a-b binding protein of LHCII type I, chloroplastic OS=Dunaliella tertiolecta PE=2 SV=1
Unigene24078_All	370	295	105	45.9176	15.8183	-1.53745	Down	1.51e-23	1.45e-21	Chloroplast processing peptidase OS=Arabidopsis thaliana GN=PLSP1 PE=2 SV=2
Unigene30284_All	426	10	46	1.3519	6.0189	2.15451	Up	1.38e-06	2.48e-05	Cytochrome b5 OS=Borago officinalis PE=2 SV=1
Unigene29769_All	607	16	113	1.5181	10.3767	2.77301	Up	1.01e-18	7.12e-17	Cytochrome b-c1 complex subunit Rieske-3, mitochondrial OS=Nicotiana tabacum PE=2 SV=1
Unigene34510_All	285	31	7	6.2643	1.3691	-2.19393	Down	4.61e-05	0.000581015	Cytochrome c OS=Arabidopsis thaliana GN=CC-1 PE=3 SV=1
CL6206.Contig3_All	467	42	92	5.1795	10.981	1.08412	Up	3.12e-05	0.000410769	Cytochrome P450 734A1 OS=Arabidopsis thaliana GN=CYP734A1 PE=2 SV=1
Unigene12487_All	473	104	47	12.6628	5.5387	-1.19298	Down	1.08e-06	2e-05	Cytochrome P450 734A1 OS=Arabidopsis thaliana GN=CYP734A1 PE=2 SV=1
Unigene22453_All	607	70	145	6.6415	13.3153	1.0035	Up	8.79e-07	1.65e-05	Cytochrome P450 76C1 OS=Arabidopsis thaliana GN=CYP76C1 PE=2 SV=1
Unigene11045_All	272	104	39	22.0203	7.9922	-1.46217	Down	1.16e-08	2.98e-07	Cytochrome P450 82A3 OS=Glycine max GN=CYP82A3 PE=2 SV=1
										Other domain/motif-containing proteins
Unigene21471_All	233	84	18	20.7626	4.3061	-2.26953	Down	4.47e-12	1.74e-10	DEAD-box ATP-dependent RNA helicase 12 OS=Arabidopsis thaliana GN=RH12 PE=2 SV=1
Unigene2225_All	456	167	34	21.0917	4.1561	-2.34337	Down	1.81e-23	1.71e-21	DEAD-box ATP-dependent RNA helicase 20 OS=Arabidopsis thaliana GN=RH20 PE=1 SV=1
Unigene37359_All	670	88	31	7.5643	2.579	-1.55239	Down	4.2e-08	9.88e-07	DEAD-box ATP-dependent RNA helicase 27 OS=Arabidopsis thaliana GN=RH27 PE=2 SV=2
Unigene17265_All	1004	138	38	7.916	2.1097	-1.90773	Down	1.84e-15	1.01e-13	DEAD-box ATP-dependent RNA helicase 30 OS=Arabidopsis thaliana GN=RH30 PE=2 SV=2
Unigene28529_All	2062	52	109	1.4524	2.9465	1.02056	Up	1.57e-05	0.000224798	DEAD-box ATP-dependent RNA helicase 32 OS=Arabidopsis thaliana GN=RH32 PE=2 SV=1
Unigene38641_All	486	43	14	5.0956	1.6057	-1.66605	Down	6.03e-05	0.000732697	DEAD-box ATP-dependent RNA helicase 52C OS=Oryza sativa subsp. japonica GN=Os11g0599500 PE=3 SV=1
Unigene38123_All	406	78	239	11.0644	32.8128	1.56833	Up	3.41e-19	2.47e-17	DELLA protein GAIP-B OS=Cucurbita maxima GN=GAIPB PE=2 SV=1
Unigene26821_All	370	63	19	9.8061	2.8624	-1.77645	Down	3.46e-07	7e-06	DELLA protein RGL1 OS=Arabidopsis thaliana GN=RGL1 PE=1 SV=1
Unigene13415_All	323	386	137	68.8246	23.6423	-1.54155	Down	1.95e-30	2.61e-28	F-box protein At1g22220 OS=Arabidopsis thaliana GN=At1g22220 PE=2 SV=1
CL5238.Contig3_All	425	147	57	19.9199	7.4758	-1.41391	Down	3.54e-11	1.25e-09	F-box protein At2g27310 OS=Arabidopsis thaliana GN=At2g27310 PE=2 SV=1
CL2376.Contig1_All	454	113	38	14.3345	4.6655	-1.61939	Down	1.43e-10	4.72e-09	F-box/LRR-repeat protein 25 OS=Arabidopsis thaliana GN=FBL25 PE=2 SV=1
CL2560.Contig1_All	390	40	11	5.9068	1.5722	-1.90959	Down	2.16e-05	0.000299249	Glycine-rich cell wall structural protein 1.0 OS=Phaseolus vulgaris PE=2 SV=1
Unigene36253_All	318	36	6	6.5198	1.0517	-2.6321	Down	9.75e-07	1.82e-05	Glycine-rich cell wall structural protein OS=Arabidopsis thaliana GN=At3g17050 PE=4 SV=2
Unigene37770_All	243	50	18	11.8501	4.1289	-1.52107	Down	4.99e-05	0.000617629	Glycine-rich cell wall structural protein OS=Arabidopsis thaliana GN=At3g17050 PE=4 SV=2
CL9402.Contig1_All	554	68	29	7.069	2.9178	-1.27663	Down	3.31e-05	0.000432451	Glycine-rich RNA-binding protein 2, mitochondrial OS=Arabidopsis thaliana GN=RBG2 PE=1 SV=1
Unigene14311_All	466	16	49	1.9774	5.8611	1.56757	Up	5.83e-05	0.000710546	Heat shock 70 kDa protein OS=Achlya klebsiana GN=HSP70 PE=2 SV=1
Unigene36550_All	376	50	17	7.6585	2.5202	-1.60352	Down	2.5e-05	0.00033699	Heat shock 70 kDa protein OS=Bremia lactucae GN=HSP70 PE=3 SV=1
CL5484.Contig2_All	517	12	45	1.3367	4.8517	1.85981	Up	1.44e-05	0.000208055	Heat shock protein 81-3 OS=Oryza sativa subsp. japonica GN=HSP81-3 PE=2 SV=2
Unigene25149_All	439	65	168	8.5272	21.3313	1.32283	Up	4.05e-11	1.43e-09	Heat shock protein 83 OS=Ipomoea nil GN=HSP83A PE=2 SV=1
Unigene37993_All	232	35	7	8.6884	1.6818	-2.36908	Down	5.51e-06	8.76e-05	Leucine-rich repeat extensin-like protein 2 OS=Arabidopsis thaliana GN=LRX2 PE=1 SV=1
CL3335.Contig1_All	764	54	19	4.0706	1.3862	-1.55411	Down	1.83e-05	0.000257906	Leucine-rich repeat extensin-like protein 3 OS=Arabidopsis thaliana GN=LRX3 PE=1 SV=1
CL9690.Contig2_All	1074	84	208	4.5044	10.7952	1.26098	Up	1.42e-12	5.82e-11	Leucine-rich repeat extensin-like protein 5 OS=Arabidopsis thaliana GN=LRX5 PE=2 SV=2
CL9290.Contig2_All	699	106	46	8.7335	3.6682	-1.25149	Down	3.16e-07	6.5e-06	Leucine-rich repeat extensin-like protein 5 OS=Arabidopsis thaliana GN=LRX5 PE=2 SV=2
Unigene5498_All	822	142	29	9.9489	1.9665	-2.33891	Down	3.94e-20	3.05e-18	Leucine-rich repeat extensin-like protein 5 OS=Arabidopsis thaliana GN=LRX5 PE=2 SV=2
Unigene29961_All	620	13	48	1.2076	4.3154	1.83735	Up	8.7e-06	0.000132673	Leucine-rich repeat extensin-like protein 5 OS=Arabidopsis thaliana GN=LRX5 PE=2 SV=2
Unigene20049_All	1646	44	275	1.5395	9.3127	2.59674	Up	1.35e-40	2.51e-38	Leucine-rich repeat extensin-like protein 5 OS=Arabidopsis thaliana GN=LRX5 PE=2 SV=2
CL3021.Contig1_All	681	14	50	1.184	4.0926	1.78935	Up	8.21e-06	0.000125902	Leucine-rich repeat extensin-like protein 5 OS=Arabidopsis thaliana GN=LRX5 PE=2 SV=2
CL3792.Contig3_All	351	67	25	10.9933	3.9701	-1.46938	Down	4.51e-06	7.3e-05	Leucine-rich repeat extensin-like protein 6 OS=Arabidopsis thaliana GN=LRX6 PE=2 SV=1
Unigene29752_All	1459	26	271	1.0263	10.3535	3.33459	Up	4.01e-51	1.04e-48	Proline-rich receptor-like protein kinase PERK10 OS=Arabidopsis thaliana GN=PERK10 PE=1 SV=2
Unigene38533_All	377	38	7	5.805	1.035	-2.48767	Down	1.07e-06	1.99e-05	Proline-rich receptor-like protein kinase PERK13 OS=Arabidopsis thaliana GN=PERK13 PE=2 SV=1
CL6124.Contig2_All	902	70	146	4.4694	9.0223	1.01341	Up	6.55e-07	1.27e-05	Proline-rich receptor-like protein kinase PERK2 OS=Arabidopsis thaliana GN=PERK2 PE=2 SV=3
Unigene36192_All	452	61	9	7.7723	1.1099	-2.80791	Down	3.04e-11	1.09e-09	Proline-rich receptor-like protein kinase PERK2 OS=Arabidopsis thaliana GN=PERK2 PE=2 SV=3
Unigene38465_All	561	46	11	4.7223	1.093	-2.1112	Down	1.11e-06	2.05e-05	Proline-rich receptor-like protein kinase PERK2 OS=Arabidopsis thaliana GN=PERK2 PE=2 SV=3
Unigene38364_All	539	62	10	6.6246	1.0341	-2.67946	Down	6.44e-11	2.24e-09	Proline-rich receptor-like protein kinase PERK2 OS=Arabidopsis thaliana GN=PERK2 PE=2 SV=3
Unigene5795_All	1495	182	48	7.0112	1.7897	-1.96994	Down	9.85e-21	8e-19	Proline-rich receptor-like protein kinase PERK8 OS=Arabidopsis thaliana GN=PERK8 PE=1 SV=1
CL4564.Contig1_All	924	53	191	3.3034	11.5221	1.80238	Up	1.05e-18	7.35e-17	Proline-rich receptor-like protein kinase PERK9 OS=Arabidopsis thaliana GN=PERK9 PE=2 SV=1
CL3352.Contig3_All	1144	126	273	6.3431	13.3017	1.06835	Up	1.14e-12	4.72e-11	Zinc finger A20 and AN1 domain-containing stress-associated protein 1 OS=Arabidopsis thaliana GN=SAP1 PE=1 SV=1
Unigene19959_All	695	26	65	2.1545	5.2131	1.27479	Up	7.1e-05	0.000846958	Zinc finger CCCH domain-containing protein 31 OS=Arabidopsis thaliana GN=At2g47680 PE=2 SV=2
Unigene8821_All	882	44	109	2.8731	6.8886	1.2616	Up	3.08e-07	6.36e-06	Zinc finger protein CONSTANS-LIKE 2 OS=Arabidopsis thaliana GN=COL2 PE=1 SV=1
CL1436.Contig3_All	2080	56	126	1.5505	3.3766	1.12284	Up	5.16e-07	1.01e-05	Zinc finger protein MAGPIE OS=Arabidopsis thaliana GN=MGP PE=1 SV=1
